# Supplementary material for: Increased Expression of the RBPMS Splice Variants Inhibits Cell Proliferation in Ovarian Cancer Cells
Source: Int J Mol Sci. 2022 Nov 25;23(23):14742. doi: 10.3390/ijms232314742 (PMC9738375; doi:10.3390/ijms232314742)
Supplement: Supplementary file 1 [file ijms-23-14742-s001.zip]

Archive with 3 entries (3 files):
- Supplementary Materials.pdf
- Supplementary Table S1-Original list of Transcript.xlsx
- Supplementary Table S2-Significant Transcritps RBPMSA and C.xlsx
