# Supplementary material for: Increased Expression of the RBPMS Splice Variants Inhibits Cell Proliferation in Ovarian Cancer Cells
Source: Int J Mol Sci. 2022 Nov 25;23(23):14742. doi: 10.3390/ijms232314742 (PMC9738375; doi:10.3390/ijms232314742)
Supplement: Supplementary file 1 [file ijms-23-14742-s001.zip › Supplementary Table S1-Original list of Transcript.xlsx]

## Sheet: EV vs RBPMSA 
ID	log2FoldChange	pvalue	padj	A1	A2	A3	EV-3	EV-2	EV-1	Gene.name
ENSG00000157110	6.75891	3.48796e-64	5.55179e-60	5219.52	1888.73	3665.71	39.5903	33.1005	26.9049	RBPMS
ENSG00000117281	7.06165	3.31737e-22	2.64013e-18	327.898	150.987	523.673	1.1997	2.83719	3.36311	CD160
ENSG00000081138	6.69674	5.53156e-22	2.93486e-18	162.99	471.488	278.041	5.99852	0.945729	2.24207	CDH7
ENSG00000248905	4.22935	1.87885e-18	7.4764e-15	713.321	840.157	1229.01	80.3802	15.1317	53.8098	FMN1
ENSG00000174827	3.58156	5.77775e-14	1.83929e-10	445.826	360.332	481.882	67.1835	26.4804	14.5735	PDZK1
ENSG00000156453	3.5478	3.43469e-13	9.11165e-10	1551.28	916.114	3771.47	211.148	221.301	100.893	PCDH1
ENSG00000105289	3.01953	5.19238e-13	1.18067e-09	444.867	1146.76	1491.7	106.774	127.673	145.735	TJP3
ENSG00000117226	5.0603	5.70115e-12	1.13432e-08	64.2373	235.281	945.852	9.59764	14.1859	13.4524	GBP3
ENSG00000181804	3.45672	1.35594e-11	2.39805e-08	585.805	397.384	1928.38	95.9764	90.79	78.4726	SLC9A9
ENSG00000189184	2.69669	5.32345e-11	8.47333e-08	129.433	201.934	222.604	23.9941	24.589	36.9942	PCDH18
ENSG00000130147	3.01348	1.90566e-10	2.75748e-07	200.382	289.007	546.701	49.1879	23.6432	56.0519	SH3BP4
ENSG00000184925	2.17534	6.38401e-10	8.46785e-07	162.99	247.323	260.131	45.5888	50.1236	52.6888	LCN12
ENSG00000184731	3.81534	8.9548e-10	1.09641e-06	216.681	2078.62	617.491	68.3832	94.5729	43.7205	FAM110C
ENSG00000141750	1.94467	1.13687e-09	1.14735e-06	197.506	188.04	226.015	50.3876	56.7438	51.5677	STAC2
ENSG00000137965	9.66542	1.14574e-09	1.14735e-06	302.97	92.6303	3845.67	1.1997	2.83719	1.12104	IFI44
ENSG00000168952	2.69977	1.15334e-09	1.14735e-06	107.382	94.4829	104.052	13.1968	17.9689	15.6945	STXBP6
ENSG00000183248	2.73186	1.4263e-09	1.33543e-06	542.661	1625.66	1803	121.17	211.843	264.565	PRR36
ENSG00000165821	1.66076	1.95458e-09	1.72839e-06	4645.22	4152.62	7197.52	1671.19	1546.27	1841.86	SALL2
ENSG00000266714	2.27568	2.60353e-09	2.1582e-06	506.228	1000.41	1100.23	140.365	143.751	254.475	MYO15B
ENSG00000012171	2.29505	2.71182e-09	2.1582e-06	357.619	389.047	711.308	65.9838	122.945	107.62	SEMA3B
ENSG00000144642	1.48107	3.17468e-09	2.34509e-06	2525.39	3192.97	3320.29	1254.89	1112.18	871.046	RBMS3
ENSG00000160963	2.7036	3.24131e-09	2.34509e-06	665.383	1343.14	2164.63	110.373	256.293	273.533	COL26A1
ENSG00000224536	4.07915	5.35657e-09	3.70698e-06	113.134	34.2732	166.313	8.39793	4.72865	5.60519	AC096677.1
ENSG00000151012	2.87509	8.55579e-09	5.67427e-06	822.62	2589.02	5056.77	406.7	430.307	317.254	SLC7A11
ENSG00000130224	3.45017	9.17812e-09	5.84353e-06	69.9898	159.324	283.159	8.39793	24.589	13.4524	LRCH2
ENSG00000137962	4.55751	1.09278e-08	6.65529e-06	33.5568	274.186	111.728	1.1997	8.51156	7.84726	ARHGAP29
ENSG00000213999	4.34965	1.1299e-08	6.65529e-06	30.6805	235.281	568.876	10.7973	19.8603	10.0893	MEF2B
ENSG00000066468	3.37452	1.17075e-08	6.65529e-06	68.0723	135.24	165.46	21.5947	6.6201	7.84726	FGFR2
ENSG00000102401	2.58822	2.07081e-08	1.13659e-05	333.65	1260.7	1463.56	172.758	172.123	163.671	ARMCX3
ENSG00000134769	2.57415	2.16378e-08	1.14803e-05	450.62	296.417	840.094	116.371	103.084	47.0836	DTNA
ENSG00000170345	2.96772	2.48691e-08	1.27691e-05	1239.68	5274.37	5001.33	200.351	543.794	727.553	FOS
ENSG00000170271	2.57907	3.1064e-08	1.54514e-05	777.558	1672.9	3474.66	271.133	285.61	434.963	FAXDC2
ENSG00000111424	-2.02099	3.2426e-08	1.56402e-05	153.402	100.041	69.0839	545.866	395.315	366.579	VDR
ENSG00000241644	4.53226	3.39333e-08	1.58858e-05	40.2681	51.873	148.402	1.1997	6.6201	2.24207	INMT
ENSG00000129757	2.82311	4.26158e-08	1.93805e-05	314.475	1066.18	1724.54	91.1776	170.231	177.124	CDKN1C
ENSG00000149021	7.72195	5.40537e-08	2.38992e-05	73.8249	27.7891	24.7337	0	0	0	SCGB1A1
ENSG00000157601	3.73622	5.8489e-08	2.51613e-05	51.7733	81.5147	321.539	9.59764	13.2402	11.2104	MX1
ENSG00000105696	3.13225	7.16658e-08	3.00185e-05	353.784	566.898	2568.04	142.765	135.239	119.951	TMEM59L
ENSG00000254815	1.76895	8.24162e-08	3.36364e-05	395.97	414.984	560.347	97.1761	125.782	179.366	AP006284.1
ENSG00000197558	3.35699	9.0494e-08	3.60098e-05	69.0311	562.266	650.753	45.5888	29.3176	50.4467	SSPO
ENSG00000115461	4.80898	1.00004e-07	3.84382e-05	71.9074	14.8209	245.632	3.59911	3.78292	4.48415	IGFBP5
ENSG00000163683	3.01625	1.01427e-07	3.84382e-05	341.32	1084.7	2782.12	157.161	133.348	229.813	SMIM14
ENSG00000184381	1.59299	1.17612e-07	4.35355e-05	783.311	905.925	983.379	200.351	307.362	377.79	PLA2G6
ENSG00000205517	1.44695	1.27871e-07	4.48776e-05	986.569	1507.1	1367.18	424.696	425.578	566.124	RGL3
ENSG00000163346	2.03835	1.28458e-07	4.48776e-05	1974.1	4477.75	6333.54	918.974	1005.31	1188.3	PBXIP1
ENSG00000133321	4.10491	1.29696e-07	4.48776e-05	28.763	122.272	498.086	11.997	12.2945	13.4524	RARRES3
ENSG00000129946	3.60159	1.41465e-07	4.79083e-05	111.217	284.375	1027.73	15.5962	38.7749	62.7781	SHC2
ENSG00000273018	3.34989	1.58167e-07	5.24489e-05	59.4434	65.7675	68.231	5.99852	10.403	2.24207	AC107983.2
ENSG00000267194	2.45434	1.92589e-07	6.25599e-05	760.301	3372.67	2886.17	415.098	557.035	308.285	NA
ENSG00000067141	2.08362	2.17335e-07	6.91863e-05	2473.61	5719.92	4687.47	1317.28	1186.89	534.735	NEO1
ENSG00000100593	1.62757	2.34883e-07	7.33065e-05	300.093	313.091	449.472	93.577	120.108	130.04	ISM2
ENSG00000138764	1.79479	2.59196e-07	7.9339e-05	2286.65	4841.79	3432.02	832.595	1399.68	810.51	CCNG2
ENSG00000152952	2.61807	2.75596e-07	8.27671e-05	4507.15	20463.9	6356.57	1208.1	1328.75	2566.05	PLOD2
ENSG00000173531	1.62016	4.43075e-07	0.0001306	217.64	263.07	260.131	63.5844	77.5498	99.7723	MST1
ENSG00000260807	2.48413	5.46964e-07	0.000158291	123.681	408.5	400.004	64.7841	68.0925	33.6311	AC009041.2
ENSG00000137573	1.68324	6.172e-07	0.000175428	7298.12	16411.3	16176.7	4729.24	3417.87	4273.39	SULF1
ENSG00000167861	1.88114	7.04699e-07	0.000196784	381.588	691.022	923.677	128.368	208.06	205.15	HID1
ENSG00000148942	2.78988	7.45003e-07	0.000204452	72.8661	254.733	177.401	19.1953	38.7749	14.5735	SLC5A12
ENSG00000187017	2.14054	9.13086e-07	0.000246332	702.775	2846.53	1849.06	494.278	353.703	376.669	ESPN
ENSG00000139910	2.56964	9.8977e-07	0.00026257	76.7012	64.8412	104.905	20.395	11.3488	10.0893	NOVA1
ENSG00000166166	-1.49242	1.07857e-06	0.000281437	688.393	521.509	426.444	1584.81	1912.26	1105.34	TRMT61A
ENSG00000223396	3.81877	1.11436e-06	0.000286086	97.794	31.4943	240.514	15.5962	8.51156	2.24207	RPS10P7
ENSG00000099338	2.62002	1.1441e-06	0.000289057	87.2476	152.84	352.243	25.1938	40.6664	30.268	CATSPERG
ENSG00000138606	2.38571	1.21572e-06	0.000302353	153.402	246.397	597.874	55.1864	59.5809	76.2305	SHF
ENSG00000129244	2.69301	1.24996e-06	0.000306088	149.567	132.461	526.232	46.7885	50.1236	28.0259	ATP1B2
ENSG00000128284	4.52235	1.40535e-06	0.000338924	9.58765	75.0306	182.518	3.59911	5.67438	2.24207	APOL3
ENSG00000271755	3.26329	1.45468e-06	0.00034194	79.5775	326.985	817.919	21.5947	33.1005	72.8674	AL031118.1
ENSG00000119681	2.6053	1.46082e-06	0.00034194	182.165	470.562	1169.31	100.775	82.2784	116.588	LTBP2
ENSG00000172232	3.10609	1.49142e-06	0.000344043	43.1444	81.5147	114.287	3.59911	9.45729	14.5735	AZU1
ENSG00000040731	2.48156	1.55454e-06	0.000353481	208.052	152.84	333.479	51.5873	15.1317	58.2939	CDH10
ENSG00000171551	2.4042	1.6439e-06	0.000367971	299.135	576.161	1361.21	111.573	199.549	110.983	ECEL1
ENSG00000071242	3.08387	1.6645e-06	0.000367971	184.083	606.729	920.266	52.787	130.511	17.9366	RPS6KA2
ENSG00000166448	2.92295	1.70317e-06	0.000368806	49.8558	139.872	305.334	21.5947	24.589	19.0576	TMEM130
ENSG00000272931	-3.05131	1.71462e-06	0.000368806	44.1032	20.3787	23.028	106.774	101.193	516.798	AC099568.2
ENSG00000174640	3.65433	1.76142e-06	0.000373821	20.1341	183.408	243.073	19.1953	7.56583	8.9683	SLCO2A1
ENSG00000115339	3.20011	1.8643e-06	0.000390449	41.2269	143.577	63.9666	13.1968	9.45729	4.48415	GALNT3
ENSG00000106868	2.44627	1.90681e-06	0.000394166	60.4022	100.967	102.347	10.7973	15.1317	22.4207	SUSD1
ENSG00000139318	1.79546	2.03804e-06	0.000415891	10498.5	31367.4	19723	4881.6	5579.8	7281.14	DUSP6
ENSG00000179855	2.64835	2.28002e-06	0.000459381	273.248	272.333	1173.57	118.771	53.9066	102.014	GIPC3
ENSG00000164236	3.17387	2.31749e-06	0.000461093	61.361	57.4308	255.013	8.39793	16.0774	16.8156	ANKRD33B
ENSG00000108691	-4.64415	2.43534e-06	0.00047856	2.8763	4.63152	2.55866	214.747	17.9689	19.0576	CCL2
ENSG00000046889	-4.38135	2.47044e-06	0.000479536	4.79383	12.9682	5.11733	69.5829	11.3488	395.726	PREX2
ENSG00000186470	1.40418	2.6134e-06	0.000498623	1534.02	2028.6	3024.34	806.202	772.661	910.282	BTN3A2
ENSG00000196668	2.33091	2.63142e-06	0.000498623	92.0414	66.6938	86.1416	10.7973	21.7518	15.6945	LINC00173
ENSG00000160323	1.32348	2.7875e-06	0.000521983	254.073	321.427	320.686	112.772	115.379	130.04	ADAMTS13
ENSG00000137203	2.17752	2.98602e-06	0.000552657	323.104	142.651	497.233	64.7841	91.7357	56.0519	TFAP2A
ENSG00000117877	-1.48378	3.11568e-06	0.000570027	798.651	497.425	387.211	1654.39	1733.52	1318.34	CD3EAP
ENSG00000026950	1.75771	3.16808e-06	0.000573027	955.889	1284.78	2572.31	489.48	390.586	543.703	BTN3A1
ENSG00000170837	2.89323	3.435e-06	0.000611616	76.7012	36.1258	97.2292	13.1968	8.51156	6.72622	GPR27
ENSG00000050767	2.15286	3.48259e-06	0.000611616	393.094	883.693	1639.25	151.163	261.021	243.265	COL23A1
ENSG00000164342	2.72576	3.49671e-06	0.000611616	187.918	457.594	1355.24	94.7767	63.3639	144.614	TLR3
ENSG00000164938	1.46612	3.72416e-06	0.000644321	486.094	636.37	921.972	280.731	209.952	249.991	TP53INP1
ENSG00000210077	2.09934	3.8175e-06	0.000653367	4598.24	12760.8	19041.6	2365.82	2102.36	4026.77	MT-TV
ENSG00000187268	-2.02028	3.97554e-06	0.000673178	927.126	338.101	566.317	1879.94	1557.62	3992.01	FAM9C
ENSG00000072195	1.51271	4.06854e-06	0.000675954	414.187	436.289	758.217	169.158	212.789	181.608	SPEG
ENSG00000011028	2.42008	4.07687e-06	0.000675954	845.631	955.019	4254.2	386.305	395.315	349.764	MRC2
ENSG00000261051	4.93514	4.17331e-06	0.000677107	11.5052	199.155	25.5866	2.39941	0.945729	4.48415	AC107021.2
ENSG00000166816	1.66912	4.19834e-06	0.000677107	214.763	370.521	479.323	118.771	116.325	99.7723	LDHD
ENSG00000150722	4.91032	4.21145e-06	0.000677107	601.146	58.3571	955.234	29.9926	10.403	13.4524	PPP1R1C
ENSG00000141497	2.13869	4.49176e-06	0.00071135	239.691	617.844	698.515	81.5799	87.0071	184.971	ZMYND15
ENSG00000135116	5.23825	4.51381e-06	0.00071135	1.91753	78.7358	253.308	2.39941	0.945729	5.60519	HRK
ENSG00000248746	1.43102	4.66041e-06	0.000727253	1849.46	1443.18	2089.57	673.034	879.528	442.81	ACTN3
ENSG00000123384	2.17025	4.80293e-06	0.000742216	1062.31	2228.69	4877.66	721.023	403.826	690.559	LRP1
ENSG00000132382	-0.938981	5.19636e-06	0.000791824	4746.85	4110.01	3844.82	8640.27	7913.86	7796.81	MYBBP1A
ENSG00000260916	2.00746	5.22344e-06	0.000791824	1615.52	2765.94	6648.26	854.19	863.451	1025.75	CCPG1
ENSG00000259884	5.48656	5.36948e-06	0.000803161	3.83506	116.714	69.0839	0	1.89146	2.24207	AC025259.3
ENSG00000250033	5.66615	5.39915e-06	0.000803161	50.8145	29.6417	31.5568	2.39941	0	0	SLC7A11-AS1
ENSG00000052344	3.02167	5.74204e-06	0.00084626	36.4331	251.954	355.654	35.9911	18.9146	24.6628	PRSS8
ENSG00000157514	2.52985	5.86677e-06	0.00085671	904.115	2768.72	7942.09	590.255	734.832	686.075	TSC22D3
ENSG00000159208	1.647	5.92464e-06	0.000857295	191.753	355.7	283.159	67.1835	107.813	89.683	CIART
ENSG00000105499	2.58587	5.98919e-06	0.000858828	171.619	320.501	1062.7	73.182	67.1468	118.83	PLA2G4C
ENSG00000214274	1.47477	6.07861e-06	0.000863868	279.001	271.407	351.39	91.1776	142.805	89.683	ANG
ENSG00000187260	2.58081	6.33774e-06	0.000892725	44.1032	91.704	154.373	16.7959	16.0774	15.6945	WDR86
ENSG00000069812	3.35446	6.41798e-06	0.000896096	21.0928	94.4829	133.05	11.997	4.72865	7.84726	HES2
ENSG00000178947	2.47133	7.62521e-06	0.0010554	334.609	830.894	2341.18	169.158	179.689	283.622	SMIM10L2A
ENSG00000225783	2.39155	8.14312e-06	0.00111736	66.1548	83.3673	86.1416	7.19823	15.1317	22.4207	MIAT
ENSG00000134013	1.69799	8.79624e-06	0.00119667	2355.69	1895.22	3583.83	984.958	1008.15	421.51	LOXL2
ENSG00000196754	-2.4777	9.2167e-06	0.00124324	45.062	36.1258	59.7021	400.701	313.982	70.6254	S100A2
ENSG00000265972	3.95892	9.73999e-06	0.00130279	5415.11	24767.5	83063.6	2357.42	2678.31	2246.56	TXNIP
ENSG00000173157	2.68343	1.06213e-05	0.00140883	53.6908	116.714	144.138	14.3965	27.4261	6.72622	ADAMTS20
ENSG00000056487	1.71245	1.09308e-05	0.00143789	206.134	504.835	348.831	100.775	131.456	90.804	PHF21B
ENSG00000188153	1.18435	1.23492e-05	0.00161117	2205.16	2516.77	3489.16	1245.29	998.69	1369.91	COL4A5
ENSG00000174567	3.01965	1.25206e-05	0.00162025	24.9279	233.428	166.313	13.1968	18.9146	20.1787	GOLT1A
ENSG00000171992	2.61688	1.36182e-05	0.00174807	67.1136	563.192	481.029	51.5873	56.7438	72.8674	SYNPO
ENSG00000215915	-1.912	1.42108e-05	0.00180955	36.4331	20.3787	27.2924	111.573	124.836	79.5937	ATAD3C
ENSG00000137054	-1.25597	1.56209e-05	0.00197331	2114.08	1516.36	1090.84	4123.39	3773.46	3377.69	POLR1E
ENSG00000183049	1.53896	1.59982e-05	0.00199599	327.898	491.867	673.781	223.145	151.317	140.13	CAMK1D
ENSG00000145220	-1.13296	1.60512e-05	0.00199599	3269.39	2619.59	1984.67	5605.02	6519.86	5141.08	LYAR
ENSG00000108947	1.62367	1.69243e-05	0.002079	452.537	747.527	1170.16	226.744	323.439	218.602	EFNB3
ENSG00000148143	1.81348	1.698e-05	0.002079	101.629	123.198	157.784	25.1938	47.2865	35.8732	ZNF462
ENSG00000157303	3.73631	1.71144e-05	0.00207946	31.6392	25.9365	88.7003	7.19823	2.83719	1.12104	SUSD3
ENSG00000136378	1.64554	1.74583e-05	0.00210518	278.042	439.068	552.671	104.374	107.813	193.939	ADAMTS7
ENSG00000262001	1.45604	1.85935e-05	0.00221229	319.269	608.581	544.995	182.355	140.914	214.118	DLGAP1-AS2
ENSG00000204789	1.76112	1.86245e-05	0.00221229	1960.67	5859.79	4561.24	962.163	941.001	1749.94	ZNF204P
ENSG00000100167	1.03356	1.88997e-05	0.00222834	841.796	791.989	1032.85	452.289	462.462	387.879	SEPT3
ENSG00000108984	1.73293	1.92079e-05	0.00223387	2325.96	5314.2	8200.51	1467.24	1929.29	1368.79	MAP2K6
ENSG00000061656	1.34207	1.92273e-05	0.00223387	588.682	819.778	1205.98	347.914	327.222	356.49	SPAG4
ENSG00000096654	1.67997	1.95575e-05	0.00224553	1555.12	4663.94	4638	1022.15	1046.92	1319.46	ZNF184
ENSG00000108771	2.63749	1.96098e-05	0.00224553	246.403	302.901	1705.78	133.167	148.479	80.7147	DHX58
ENSG00000142173	2.46057	1.98925e-05	0.00226164	711.404	1087.48	4868.28	305.925	352.757	552.671	COL6A2
ENSG00000168350	2.49722	2.04586e-05	0.00229898	72.8661	74.1043	236.25	28.7929	24.589	14.5735	DEGS2
ENSG00000160818	-1.29756	2.06123e-05	0.00229898	3306.78	2177.74	1566.75	5581.03	6304.23	5446	GPATCH4
ENSG00000074181	1.73642	2.06542e-05	0.00229898	1733.45	1248.66	3855.9	593.854	592.026	866.562	NOTCH3
ENSG00000108797	1.21957	2.10106e-05	0.00232241	2433.35	2676.09	4249.94	1210.5	1272.95	1535.82	CNTNAP1
ENSG00000128394	1.44908	2.12669e-05	0.00233451	925.208	1000.41	1936.05	491.879	390.586	532.493	APOBEC3F
ENSG00000059804	2.13428	2.16177e-05	0.00234295	7679.71	14060.4	37930.5	3211.61	3685.51	6694.84	SLC2A3
ENSG00000100342	5.79968	2.16381e-05	0.00234295	34.5155	123.198	1120.69	4.79882	4.72865	13.4524	APOL1
ENSG00000107968	1.56822	2.18339e-05	0.00234817	243.526	289.007	269.512	91.1776	124.836	53.8098	MAP3K8
ENSG00000183044	1.43699	2.19815e-05	0.00234818	325.98	658.602	411.092	190.753	151.317	173.761	ABAT
ENSG00000165675	-1.12983	2.22814e-05	0.00235725	402.681	330.69	283.159	858.989	634.584	730.916	ENOX2
ENSG00000188848	2.45479	2.24905e-05	0.00235725	393.094	70.399	463.971	47.9882	47.2865	73.9885	BEND4
ENSG00000181513	1.13672	2.25107e-05	0.00235725	1007.66	1212.53	1636.69	639.443	539.066	576.213	ACBD4
ENSG00000242574	2.20255	2.32087e-05	0.00241446	108.34	181.555	263.542	44.3891	17.0231	59.415	HLA-DMB
ENSG00000068831	1.71111	2.42195e-05	0.00250326	471.712	408.5	1005.55	182.355	141.859	252.233	RASGRP2
ENSG00000010310	1.6186	2.53168e-05	0.00259729	686.476	695.654	1549.7	259.136	279.936	415.905	GIPR
ENSG00000130304	1.4281	2.54556e-05	0.00259729	538.826	724.369	1163.34	247.139	321.548	332.948	SLC27A1
ENSG00000114767	-1.60111	2.59939e-05	0.00263532	2455.4	1362.59	861.416	4741.23	5820.96	3632.16	RRP9
ENSG00000225434	6.55425	2.64727e-05	0.00266687	5.75259	81.5147	22.1751	1.1997	0	0	LINC01504
ENSG00000168062	2.24117	2.69867e-05	0.00270156	645.249	313.091	2011.11	217.147	201.44	209.634	BATF2
ENSG00000172638	1.04248	2.75095e-05	0.00273668	1532.11	1178.26	1765.48	699.428	691.328	782.484	EFEMP2
ENSG00000136404	2.31278	2.78308e-05	0.00275145	56.5671	162.103	251.602	23.9941	36.8834	33.6311	TM6SF1
ENSG00000240694	2.34376	2.81159e-05	0.00276248	335.568	164.882	373.565	26.3935	113.488	31.389	PNMA2
ENSG00000106688	1.98057	2.85924e-05	0.00279205	139.98	96.3355	150.961	52.787	24.589	21.2997	SLC1A1
ENSG00000119922	4.62963	2.94147e-05	0.00283917	767.012	1142.13	10052.1	142.765	195.766	144.614	IFIT2
ENSG00000102683	2.93147	2.94402e-05	0.00283917	46.0207	93.5566	344.567	33.5917	12.2945	17.9366	SGCG
ENSG00000073331	2.33542	2.961e-05	0.00283917	252.155	618.771	1710.04	214.747	108.759	188.334	ALPK1
ENSG00000162654	6.93154	2.99849e-05	0.00285102	2.8763	12.0419	127.08	0	0	1.12104	GBP4
ENSG00000204767	4.90574	3.02171e-05	0.00285102	4.79383	142.651	52.879	1.1997	0	5.60519	FAM196B
ENSG00000213420	1.77669	3.02709e-05	0.00285102	256.949	666.012	840.094	136.766	169.286	208.513	GPC2
ENSG00000120738	2.27307	3.07049e-05	0.00287488	10345.1	43812.3	50039.8	2783.32	8341.33	10432.4	EGR1
ENSG00000176406	1.29292	3.09751e-05	0.00288322	1485.13	1908.18	2823.06	1044.94	776.444	716.343	RIMS2
ENSG00000137474	1.52102	3.32557e-05	0.0030775	232.021	352.922	489.557	103.175	114.433	156.945	MYO7A
ENSG00000092068	3.2238	3.38415e-05	0.00311362	30.6805	125.051	102.347	4.79882	2.83719	20.1787	SLC7A8
ENSG00000160072	-1.52057	3.4611e-05	0.00315447	2373.9	1360.74	888.709	4536.08	5306.49	3420.29	ATAD3B
ENSG00000164463	2.01913	3.49253e-05	0.00315447	277.083	593.76	1132.63	131.968	118.216	244.386	CREBRF
ENSG00000188897	2.95676	3.51631e-05	0.00315447	23.0104	75.0306	114.287	8.39793	5.67438	13.4524	AC099489.1
ENSG00000143226	4.50161	3.55864e-05	0.00315447	3.83506	54.6519	88.7003	2.39941	1.89146	2.24207	FCGR2A
ENSG00000124143	1.69596	3.5595e-05	0.00315447	203.258	515.951	475.911	117.571	93.6272	158.066	ARHGAP40
ENSG00000120217	2.57336	3.58704e-05	0.00315447	80.5363	137.093	561.2	40.79	39.7206	50.4467	CD274
ENSG00000116191	1.67454	3.59566e-05	0.00315447	2080.52	2225.91	3528.4	1325.67	435.981	693.922	RALGPS2
ENSG00000145287	2.92154	3.59672e-05	0.00315447	153.402	21.305	133.05	19.1953	10.403	11.2104	PLAC8
ENSG00000128165	4.65184	3.63187e-05	0.00315447	1.91753	113.009	72.4954	1.1997	2.83719	3.36311	ADM2
ENSG00000114626	1.51576	3.64122e-05	0.00315447	379.671	431.657	778.686	148.763	166.448	241.023	ABTB1
ENSG00000158710	-1.5107	3.64656e-05	0.00315447	836.043	736.411	590.198	2782.12	2335.01	1044.81	TAGLN2
ENSG00000205795	3.04899	3.7006e-05	0.00317832	20.1341	96.3355	210.663	9.59764	14.1859	15.6945	CYS1
ENSG00000153982	1.45357	3.71406e-05	0.00317832	518.692	921.672	1263.98	333.518	279.936	374.426	GDPD1
ENSG00000185561	2.17461	3.85659e-05	0.00328264	511.981	1127.31	3325.41	392.303	300.742	406.937	TLCD2
ENSG00000105639	1.25664	4.03568e-05	0.0034168	1234.89	1354.26	2230.3	547.065	749.963	719.706	JAK3
ENSG00000184678	2.28725	4.10004e-05	0.00345293	132.31	468.709	639.666	51.5873	61.4724	141.251	HIST2H2BE
ENSG00000164086	-1.08132	4.16874e-05	0.00349231	1004.79	835.526	641.371	1777.96	1971.85	1499.95	DUSP7
ENSG00000168671	1.75193	4.27442e-05	0.00356209	270.372	627.107	741.159	224.345	156.045	106.499	UGT3A2
ENSG00000179041	-1.05868	4.32913e-05	0.00358889	1836.99	1508.95	1194.9	3048.45	3666.59	2742.06	RRS1
ENSG00000126583	1.24419	4.41534e-05	0.0036414	321.186	451.11	417.062	125.969	180.634	195.061	PRKCG
ENSG00000137285	4.09006	4.44281e-05	0.00364517	122.722	543.74	1683.6	70.7826	35.9377	31.389	TUBB2B
ENSG00000196684	5.86467	4.49579e-05	0.00366972	0.958765	23.1576	170.578	1.1997	0	2.24207	HSH2D
ENSG00000111801	1.39198	4.52658e-05	0.003676	296.258	328.838	492.969	141.565	106.867	178.245	BTN3A3
ENSG00000186868	1.27138	4.5563e-05	0.00368135	407.475	504.835	496.381	163.16	155.1	265.686	MAPT
ENSG00000198682	-1.58294	4.66485e-05	0.00375002	1846.58	613.213	1324.53	3791.07	2852.32	4693.78	PAPSS2
ENSG00000282851	3.51855	4.71726e-05	0.0037731	13.4227	58.3571	300.216	9.59764	9.45729	13.4524	BISPR
ENSG00000139572	3.17013	4.80848e-05	0.00382683	22.0516	125.977	93.8176	17.9956	4.72865	4.48415	GPR84
ENSG00000105856	1.79265	4.89569e-05	0.00387685	1232.97	2085.11	3791.09	592.654	421.795	1038.08	HBP1
ENSG00000208028	4.4269	4.94625e-05	0.00389749	2.8763	100.967	82.7301	1.1997	1.89146	5.60519	MIR616
ENSG00000181418	-1.52177	5.08347e-05	0.00398502	335.568	205.639	121.963	716.224	625.127	561.64	DDN
ENSG00000167608	2.4393	5.1074e-05	0.00398502	89.1652	382.563	562.053	31.1923	59.5809	99.7723	TMC4
ENSG00000108829	-1.22479	5.2159e-05	0.00404983	13383.4	8377.49	6934.83	20926.5	19438.5	26702	LRRC59
ENSG00000154874	1.95693	5.2588e-05	0.00406331	61.361	62.0623	78.4657	20.395	16.0774	15.6945	CCDC144B
ENSG00000163703	1.60464	5.52722e-05	0.00425009	1272.28	1577.49	3101.95	437.892	597.701	921.493	CRELD1
ENSG00000130528	3.74375	5.59761e-05	0.00426531	32.598	16.6735	327.509	4.79882	14.1859	8.9683	HRC
ENSG00000128016	1.91613	5.60665e-05	0.00426531	1705.64	5230.83	7747.63	908.177	1102.72	1879.98	ZFP36
ENSG00000196415	3.62375	5.6284e-05	0.00426531	32.598	23.1576	178.254	1.1997	7.56583	10.0893	PRTN3
ENSG00000106305	-1.06491	5.6542e-05	0.00426531	1918.49	1399.64	1136.05	2851.7	3252.36	3212.89	AIMP2
ENSG00000006377	3.30127	5.69736e-05	0.00427759	43.1444	41.6836	47.7617	10.7973	1.89146	1.12104	DLX6
ENSG00000132768	-0.96309	5.73596e-05	0.00428635	1701.81	1220.87	1224.75	2898.49	2665.06	2521.21	DPH2
ENSG00000132603	-0.956777	5.79015e-05	0.00430663	3817.8	2884.51	2548.43	5994.93	6186.01	5773.34	NIP7
ENSG00000235703	2.16596	5.88105e-05	0.0043451	46.9795	61.136	92.1119	17.9956	12.2945	14.5735	LINC00894
ENSG00000014914	1.22985	5.89647e-05	0.0043451	3667.28	5979.29	7967.68	2554.17	2387.97	2568.3	MTMR11
ENSG00000232721	1.7455	5.98463e-05	0.00438974	115.052	142.651	133.05	20.395	46.3407	49.3256	AC239800.2
ENSG00000105327	2.19387	6.07823e-05	0.00443794	476.506	1467.26	3873.82	397.102	447.33	427.115	BBC3
ENSG00000168209	2.16562	6.13434e-05	0.00445846	4039.28	18696.5	30767.9	4822.81	4562.2	2540.27	DDIT4
ENSG00000214357	1.10629	6.48572e-05	0.00469242	272.289	288.08	308.745	124.769	155.1	123.314	NEURL1B
ENSG00000124383	-0.941327	6.7994e-05	0.00489711	2005.74	1734.97	1377.41	3127.63	3550.27	3148.99	MPHOSPH10
ENSG00000185522	1.50834	6.86704e-05	0.00492354	314.475	432.584	680.604	123.57	154.154	224.207	LMNTD2
ENSG00000128917	2.02431	6.94088e-05	0.00494679	68.0723	180.629	211.516	25.1938	47.2865	40.3573	DLL4
ENSG00000185053	-4.11078	6.96162e-05	0.00494679	9.58765	70.399	8.52888	359.911	298.85	869.925	SGCZ
ENSG00000033050	-0.816289	7.0297e-05	0.00497297	5328.82	4672.27	4332.67	8912.61	8387.67	7939.19	ABCF2
ENSG00000155961	2.26318	7.10268e-05	0.00500236	187.918	907.777	1574.43	178.756	133.348	244.386	RAB39B
ENSG00000226434	1.69551	7.19461e-05	0.0050285	207.093	512.246	339.449	64.7841	137.131	124.435	AC135371.1
ENSG00000231105	3.45758	7.20298e-05	0.0050285	18.2165	27.7891	60.555	2.39941	2.83719	4.48415	AL031728.1
ENSG00000114796	1.89642	7.28616e-05	0.00505985	906.992	1812.78	3316.88	398.302	348.028	875.53	KLHL24
ENSG00000116254	1.60563	7.31146e-05	0.00505985	173.536	175.998	278.894	81.5799	41.6121	84.0778	CHD5
ENSG00000142634	-1.14207	7.40198e-05	0.00510032	2852.33	1690.5	1804.71	4943.98	5284.73	3779.02	EFHD2
ENSG00000052850	2.73153	7.43856e-05	0.00510343	132.31	458.52	176.548	7.19823	78.4955	29.147	ALX4
ENSG00000214456	1.84016	7.59651e-05	0.00518943	88.2064	217.681	273.777	53.9867	45.395	62.7781	PLIN5
ENSG00000054392	1.31766	7.91203e-05	0.00536711	194.629	354.774	263.542	111.573	112.542	102.014	HHAT
ENSG00000247626	-1.17683	7.94637e-05	0.00536711	1094.91	896.662	566.317	2182.26	1911.32	1688.28	MARS2
ENSG00000169418	1.11766	7.98481e-05	0.00536711	220.516	217.681	240.514	110.373	104.976	97.5303	1
ENSG00000136045	-0.877644	7.99149e-05	0.00536711	3347.05	2962.32	2508.34	5697.4	5635.6	4867.54	PWP1
ENSG00000011600	3.64783	8.02531e-05	0.00536718	15.3402	28.7154	109.17	7.19823	1.89146	3.36311	TYROBP
ENSG00000119917	4.32109	8.12124e-05	0.00540861	776.6	1348.7	11093.5	206.349	230.758	224.207	IFIT3
ENSG00000234160	-1.38825	8.21778e-05	0.0054501	201.341	125.977	89.5532	362.311	386.803	340.795	AL513165.1
ENSG00000142046	1.67894	8.32185e-05	0.00549622	180.248	209.345	460.559	70.7826	92.6815	102.014	TMEM91
ENSG00000005513	1.67488	8.61234e-05	0.00566457	168.743	525.214	405.975	135.567	111.596	97.5303	SOX8
ENSG00000251562	1.73281	8.785e-05	0.00575435	3420.87	10081.9	5927.57	1265.69	1440.35	3140.03	MALAT1
ENSG00000105173	-1.18391	9.22631e-05	0.00601866	1339.39	714.18	858.005	2020.3	2634.8	1958.45	CCNE1
ENSG00000130653	1.45124	9.39836e-05	0.00610586	125.598	185.261	232.838	70.7826	70.9297	57.1729	PNPLA7
ENSG00000233967	1.87198	9.52881e-05	0.00616545	62.3197	80.5884	101.494	19.1953	29.3176	17.9366	AL359715.1
ENSG00000140450	2.00479	9.7594e-05	0.00628908	887.816	2315.76	5588.12	563.861	706.46	920.372	ARRDC4
ENSG00000139178	1.46063	9.94732e-05	0.00638434	395.97	873.504	1052.46	291.528	236.432	316.133	C1RL
ENSG00000072133	1.43989	0.000100397	0.00641773	1429.52	741.969	2077.63	560.262	436.927	569.487	RPS6KA6
ENSG00000196337	2.12735	0.000100909	0.00642467	78.6187	225.092	307.892	27.5932	40.6664	71.7464	CGB7
ENSG00000108018	5.8951	0.000101396	NA	9.58765	20.3787	39.2328	0	0	1.12104	SORCS1
ENSG00000072274	-1.41207	0.000103134	0.00647897	8868.58	6139.54	3240.97	19832.3	13001.9	15729.3	TFRC
ENSG00000151224	2.43394	0.000103299	0.00647897	155.32	195.45	625.167	29.9926	33.1005	117.709	MAT1A
ENSG00000182179	5.00721	0.000103605	0.00647897	30.6805	180.629	852.888	3.59911	10.403	19.0576	UBA7
ENSG00000170381	1.26053	0.000104153	0.00647897	6414.14	12450.4	15142.2	5039.96	4401.42	4753.2	SEMA3E
ENSG00000188452	3.67732	0.000104191	0.00647897	38.3506	22.2313	33.2626	2.39941	4.72865	0	CERKL
ENSG00000172828	1.5944	0.000104204	0.00647897	146.691	272.333	313.01	53.9867	85.1156	103.135	CES3
ENSG00000246763	1.84176	0.000104842	0.00649329	68.0723	195.45	181.665	41.9897	39.7206	42.5994	RGMB-AS1
ENSG00000186994	3.08056	0.000106091	0.00652391	35.4743	28.7154	133.903	10.7973	2.83719	10.0893	KANK3
ENSG00000174177	-0.952313	0.000106156	0.00652391	1160.11	957.798	890.415	1903.93	2280.15	1635.59	CTU2
ENSG00000260001	1.999	0.000107844	0.00660212	109.299	48.1678	105.758	26.3935	22.6975	16.8156	TGFBR3L
ENSG00000149212	1.8659	0.000109494	0.00667743	1236.81	3579.24	1463.56	664.637	806.707	251.112	SESN3
ENSG00000125508	2.96551	0.000110836	0.00673347	22.0516	34.2732	63.1137	7.19823	3.78292	4.48415	SRMS
ENSG00000150672	1.31724	0.000111336	0.00673815	554.166	913.335	1309.18	395.903	331.005	387.879	DLG2
ENSG00000147183	6.93085	0.000111902	NA	0.958765	13.8945	57.9964	0	0	0	CPXCR1
ENSG00000113946	1.85392	0.000113727	0.00685682	4430.45	4340.66	16199.7	2468.99	1589.77	2849.68	CLDN16
ENSG00000110107	-1.05304	0.000115227	0.00692099	6702.73	4990	4490.45	12330.6	12779.6	8467.2	PRPF19
ENSG00000183527	-1.17335	0.000116559	0.00697469	4173.5	2843.75	2354.82	6615.17	8971.19	5549.14	PSMG1
ENSG00000266824	2.85658	0.000118969	0.00709226	24.9279	47.2415	53.7319	3.59911	3.78292	10.0893	AC129492.4
ENSG00000115946	-0.798269	0.000119999	0.00710211	2937.66	2447.29	2607.28	4533.68	5031.28	4332.81	PNO1
ENSG00000160214	-1.06731	0.000120027	0.00710211	2403.62	1922.08	1652.04	3851.05	5350.94	3322.75	RRP1
ENSG00000235863	1.37193	0.000121455	0.00716	124.639	140.798	182.518	65.9838	55.798	51.5677	B3GALT4
ENSG00000165271	-1.02282	0.0001224	0.00718906	3055.58	1994.33	2641.39	6372.83	4636.91	4618.67	NOL6
ENSG00000100664	-1.04818	0.000129373	0.00757069	10263.6	7526.21	7823.54	21348.7	18755.7	12861.7	EIF5
ENSG00000146278	1.28095	0.000129999	0.00757947	2310.62	2446.37	4278.94	862.588	1346.72	1508.92	PNRC1
ENSG00000143319	-0.800196	0.000130803	0.0075985	5198.42	4118.34	4750.58	8084.81	7702.02	8709.34	ISG20L2
ENSG00000139174	2.76256	0.000135195	0.00777223	106.423	37.9784	187.635	22.7944	22.6975	3.36311	PRICKLE1
ENSG00000108840	1.4427	0.000135359	0.00777223	1212.84	1590.46	3095.98	590.255	637.421	942.792	HDAC5
ENSG00000184500	1.15071	0.000136148	0.00777223	2944.37	5548.56	5972.77	2145.07	2160.99	2209.56	PROS1
ENSG00000213928	2.51304	0.000136832	0.00777223	207.093	114.862	1022.61	62.3847	56.7438	116.588	IRF9
ENSG00000162738	1.65004	0.000136962	0.00777223	463.084	785.505	1594.05	262.735	248.727	394.605	VANGL2
ENSG00000052841	1.32219	0.000137148	0.00777223	3583.86	3168.88	7387.71	1920.73	1640.84	2094.1	TTC17
ENSG00000248514	1.47028	0.000137565	0.00777223	395.97	372.374	544.995	124.769	103.084	246.628	AC008443.4
ENSG00000130303	5.97196	0.0001377	0.00777223	64.2373	755.863	9799.68	63.5844	77.5498	28.0259	BST2
ENSG00000130513	5.71549	0.000138914	0.00781308	8.62889	414.058	1844.8	14.3965	14.1859	14.5735	GDF15
ENSG00000100889	1.78665	0.000139463	0.00781591	3438.13	14334.5	17902.1	3785.07	3504.87	3050.34	PCK2
ENSG00000117266	1.15585	0.000139947	0.00781591	1168.73	2013.78	2206.42	674.234	847.373	896.83	CDK18
ENSG00000135241	1.32202	0.000142898	0.00792152	1276.12	1923.93	2910.91	689.83	699.84	1054.9	PNPLA8
ENSG00000261236	-1.45662	0.000143944	0.00792152	5599.19	2890.07	1872.09	9787.19	11037.6	7611.84	1
ENSG00000116761	1.48214	0.000144074	0.00792152	389.259	553.929	1038.82	220.746	197.657	291.47	CTH
ENSG00000109654	1.60452	0.00014427	0.00792152	3445.8	8726.7	5391.96	3078.44	1494.25	1203.99	TRIM2
ENSG00000010810	2.82735	0.000144326	0.00792152	27.8042	253.807	510.027	46.7885	17.9689	47.0836	FYN
ENSG00000037474	-0.817015	0.000146415	0.00797307	7377.7	6423.91	5538.65	11963.5	10765.2	11343.8	NSUN2
ENSG00000163811	-0.768747	0.000146766	0.00797307	4508.11	4615.77	3819.23	7656.52	7092.02	7303.56	WDR43
ENSG00000088727	-1.00557	0.000146768	0.00797307	287.63	254.733	225.162	430.694	591.081	517.919	KIF9
ENSG00000127415	1.67418	0.000147285	0.00797393	320.228	791.063	1319.42	251.938	267.641	242.144	IDUA
ENSG00000101255	2.08474	0.000148199	0.00799624	1521.56	7856.9	13781	2143.87	1736.36	1579.54	TRIB3
ENSG00000101076	6.74327	0.000148916	NA	2.8763	6.48412	54.5848	0	0	0	HNF4A
ENSG00000162344	5.75775	0.000149244	0.0080254	7.67012	68.5464	597.874	2.39941	6.6201	3.36311	FGF19
ENSG00000125347	1.75006	0.000151752	0.00812005	697.022	1603.43	3398.76	578.258	582.569	533.614	IRF1
ENSG00000139269	2.32634	0.000152025	0.00812005	134.227	620.623	1575.28	134.367	184.417	145.735	INHBE
ENSG00000214050	1.17531	0.000154715	0.0082124	670.177	1255.14	749.688	350.314	424.632	409.179	FBXO16
ENSG00000070182	3.00221	0.000155064	0.0082124	21.0928	143.577	38.3799	11.997	5.67438	7.84726	SPTB
ENSG00000172426	1.58179	0.000155301	0.0082124	109.299	152.84	240.514	45.5888	67.1468	54.9308	RSPH9
ENSG00000160190	1.1554	0.000156132	0.00822898	438.156	773.463	689.986	331.119	249.673	273.533	SLC37A1
ENSG00000104888	1.18848	0.00016211	0.00851584	982.734	1372.78	1972.73	531.469	746.18	621.055	SLC17A7
ENSG00000197989	-1.44691	0.000162805	0.00852424	851.383	396.458	305.334	1433.65	1603.01	1196.15	SNHG12
ENSG00000127585	1.49118	0.000163559	0.00853562	225.31	225.092	426.444	82.7796	87.0071	142.372	FBXL16
ENSG00000219626	1.19865	0.00016691	0.00868203	257.908	470.562	371.859	169.158	164.557	145.735	FAM228B
ENSG00000141076	-0.895013	0.000169042	0.0087643	3943.4	3227.24	2890.44	6833.52	6620.1	5255.42	UTP4
ENSG00000263006	3.61336	0.000169837	0.00876434	144.774	927.23	2172.3	68.3832	87.9528	108.741	ROCK1P1
ENSG00000115226	1.6237	0.000170144	0.00876434	392.135	743.822	1479.76	291.528	307.362	249.991	FNDC4
ENSG00000278962	3.80806	0.000172972	0.00888127	13.4227	33.3469	63.1137	3.59911	0	4.48415	AC092645.1
ENSG00000065809	1.27952	0.000176404	0.00901711	253.114	494.646	450.325	161.96	190.092	141.251	FAM107B
ENSG00000053372	-1.23137	0.000176751	0.00901711	3969.29	2687.21	1772.3	6694.35	7793.75	5300.26	MRTO4
ENSG00000129451	5.03454	0.000176986	NA	11.5052	25.9365	32.4097	0	0.945729	1.12104	KLK10
ENSG00000007376	-1.34077	0.000177794	0.00903468	1373.91	879.988	693.398	2830.1	3100.1	1533.58	RPUSD1
ENSG00000177337	1.05472	0.00017823	0.00903468	790.981	683.612	556.083	253.138	347.083	376.669	DLGAP1-AS1
ENSG00000105479	1.31593	0.00018216	0.00917589	216.681	326.985	369.3	99.5755	105.922	161.429	CCDC114
ENSG00000144136	-0.946627	0.000182616	0.00917589	3715.21	2379.67	2497.25	5445.46	5394.44	5719.53	SLC20A1
ENSG00000101146	-0.890081	0.000182745	0.00917589	2719.06	2305.57	2050.34	4315.34	5064.38	3730.81	RAE1
ENSG00000104369	-1.58449	0.000185452	0.00926177	148.609	257.512	139.874	473.883	307.362	856.473	JPH1
ENSG00000139182	1.40688	0.000185619	0.00926177	1940.54	2189.78	4808.58	1038.94	914.52	1418.11	CLSTN3
ENSG00000168899	1.55227	0.000189982	0.00943302	116.011	249.176	277.188	65.9838	88.8985	63.8991	VAMP5
ENSG00000176533	1.42882	0.000190237	0.00943302	310.64	396.458	707.897	129.568	218.463	177.124	GNG7
ENSG00000135763	-0.988388	0.000192256	0.00950352	1066.15	816.073	825.595	1971.12	1364.69	2036.92	URB2
ENSG00000229950	3.50655	0.000194069	0.00956344	29.7217	23.1576	30.704	0	3.78292	3.36311	TFAP2A-AS1
ENSG00000105668	1.79207	0.000198139	0.00973387	365.289	98.1881	213.222	77.9808	61.4724	56.0519	UPK1A
ENSG00000083635	-0.882185	0.000198797	0.00973618	1233.93	1209.75	1053.32	2285.44	2423.9	1735.37	NUFIP1
ENSG00000168333	6.10896	0.000200069	NA	46.9795	1.85261	31.5568	0	0.945729	0	PPDPFL
ENSG00000155846	-0.956193	0.000201411	0.00983391	505.269	485.383	379.535	934.57	732.94	990.997	PPARGC1B
ENSG00000103522	4.79011	0.000203215	0.00989166	24.9279	497.425	1094.25	25.1938	26.4804	6.72622	IL21R
ENSG00000073910	1.32766	0.000205133	0.00993963	3571.4	9275.07	6559.56	2712.53	1979.41	3040.25	FRY
ENSG00000274021	2.15294	0.000205449	0.00993963	136.145	404.795	191.047	44.3891	20.806	99.7723	AC024909.2
ENSG00000226696	1.37473	0.000208808	0.0100715	103.547	161.177	127.933	51.5873	47.2865	52.6888	LENG8-AS1
ENSG00000038945	-1.37995	0.0002095	0.0100743	236.815	478.899	683.163	1052.14	1251.2	1338.52	MSR1
ENSG00000259953	4.35529	0.000209727	NA	19.1753	13.8945	33.2626	1.1997	0.945729	1.12104	AL138756.1
ENSG00000160208	-0.83872	0.000212083	0.0101427	4495.65	3815.44	3507.93	7740.5	6034.7	7362.97	RRP1B
ENSG00000131067	1.40083	0.000212502	0.0101427	1108.33	2162.92	3463.58	839.793	875.745	835.173	GGT7
ENSG00000106665	1.91825	0.000212833	0.0101427	293.382	402.016	1453.32	203.95	185.363	179.366	CLIP2
ENSG00000217442	2.44242	0.000215055	0.0102042	44.1032	58.3571	80.1714	4.79882	7.56583	21.2997	SYCE3
ENSG00000135596	0.972447	0.000215405	0.0102042	1263.65	1337.58	1933.5	707.826	853.048	749.974	MICAL1
ENSG00000051108	1.47584	0.000217917	0.0102902	1850.42	4037.76	6396.66	1258.49	1467.77	1690.52	HERPUD1
ENSG00000164088	1.81927	0.000218513	0.0102902	348.032	928.156	1667.4	208.749	229.812	395.726	PPM1M
ENSG00000012822	1.2754	0.000222502	0.0104471	779.476	1098.6	1784.24	526.67	402.881	584.06	CALCOCO1
ENSG00000206503	2.29801	0.000224742	0.0105212	102.588	107.451	567.17	62.3847	38.7749	57.1729	HLA-A
ENSG00000132003	1.665	0.000225854	0.0105423	755.507	1156.95	2014.52	286.729	264.804	687.196	ZSWIM4
ENSG00000167962	-0.831408	0.000228266	0.0106237	4760.27	3520.88	3615.39	7163.44	7410.73	6593.94	ZNF598
ENSG00000130768	1.48446	0.000231613	0.0107459	252.155	341.806	579.964	195.552	105.922	118.83	SMPDL3B
ENSG00000166197	-0.736244	0.000232243	0.0107459	17085.2	16912.4	14132.3	27396.5	26361.3	26418.4	NOLC1
ENSG00000266302	4.85193	0.000233816	NA	16.299	25.0102	22.1751	1.1997	0	1.12104	AC098850.3
ENSG00000119711	1.06358	0.00023598	0.0108363	1403.63	2309.27	2378.7	863.788	891.823	1159.15	ALDH6A1
ENSG00000115761	-0.921795	0.000236108	0.0108363	2667.28	2230.54	1685.31	4137.78	4500.73	3831.71	NOL10
ENSG00000233016	-1.23833	0.000236237	0.0108363	1371.99	883.693	921.119	2488.19	3423.54	1581.78	SNHG7
ENSG00000117360	-0.779108	0.000238228	0.0108962	3477.44	3072.55	2665.27	5107.14	5467.26	5238.61	PRPF3
ENSG00000153214	1.32456	0.000241578	0.0110178	1273.24	3248.55	3003.87	1050.94	826.567	1127.76	TMEM87B
ENSG00000095596	3.08776	0.000245281	0.0111547	35.4743	25.0102	22.1751	2.39941	2.83719	4.48415	CYP26A1
ENSG00000168398	3.28657	0.000245993	0.0111552	11.5052	35.1995	131.345	3.59911	5.67438	8.9683	BDKRB2
ENSG00000144152	1.8025	0.000248167	0.0112218	80.5363	143.577	255.013	44.3891	34.992	58.2939	FBLN7
ENSG00000185008	3.55308	0.000252847	0.011401	31.6392	18.5261	68.231	3.59911	0	6.72622	ROBO2
ENSG00000154358	1.58723	0.000255847	0.0115037	323.104	629.886	724.954	140.365	119.162	299.317	OBSCN
ENSG00000167632	1.05338	0.000256878	0.0115176	1552.24	2573.27	2632.01	992.156	975.047	1289.19	TRAPPC9
ENSG00000128285	2.71883	0.000260763	0.0116589	45.062	45.3889	174.842	26.3935	7.56583	6.72622	MCHR1
ENSG00000151690	1.47877	0.000266811	0.0118959	267.495	478.899	774.422	220.746	142.805	182.729	MFSD6
ENSG00000187486	1.10594	0.000268631	0.0119192	409.393	513.172	692.545	225.545	226.975	298.196	KCNJ11
ENSG00000148291	-1.23175	0.000268832	0.0119192	790.981	716.959	562.906	1446.84	2369.05	1045.93	SURF2
ENSG00000121552	3.88724	0.000270599	0.0119642	0.958765	80.5884	200.429	5.99852	8.51156	4.48415	CSTA
ENSG00000105447	-1.28767	0.000271675	0.0119649	4218.57	2345.4	1573.58	7183.83	6772.37	5908.99	GRWD1
ENSG00000006744	-1.04785	0.000272118	0.0119649	4684.53	3013.26	2464.85	7631.32	6675.9	6702.68	ELAC2
ENSG00000179958	-1.25373	0.000272904	0.0119664	3303.9	1747.01	1762.07	5498.25	6966.24	3780.14	DCTPP1
ENSG00000187140	5.27046	0.000276007	NA	9.58765	9.26303	63.1137	0	0.945729	1.12104	FOXD3
ENSG00000035862	1.41552	0.000277486	0.0121339	2255.02	2828	6278.11	1366.46	1753.38	1138.97	TIMP2
ENSG00000113916	1.69747	0.000280117	0.0122154	417.063	601.171	1672.51	256.737	240.215	332.948	BCL6
ENSG00000105550	5.93037	0.000281924	0.0122247	4.79383	764.2	2892.14	26.3935	17.9689	15.6945	FGF21
ENSG00000162367	3.35196	0.000283117	0.0122247	8.62889	49.0941	101.494	7.19823	1.89146	6.72622	TAL1
ENSG00000106246	-0.986083	0.000283775	0.0122247	919.456	653.044	568.023	1481.64	1533.03	1224.17	PTCD1
ENSG00000173638	-1.21905	0.000284007	0.0122247	1658.66	960.577	765.04	2591.36	3182.38	2103.07	SLC19A1
ENSG00000197565	1.72996	0.00028417	0.0122247	138.062	106.525	260.984	47.9882	33.1005	71.7464	COL4A6
ENSG00000074966	-3.1203	0.000285699	0.0122573	16.299	22.2313	10.2347	49.1879	17.0231	357.611	TXK
ENSG00000100439	1.08064	0.000287011	0.0122805	1721.94	1694.21	2946.73	852.99	1023.28	1132.25	ABHD4
ENSG00000103196	2.8351	0.000291085	0.0124214	25.8867	138.945	49.4675	19.1953	6.6201	4.48415	CRISPLD2
ENSG00000187994	3.60286	0.000301064	0.0128129	7.67012	75.0306	63.1137	1.1997	1.89146	8.9683	RINL
ENSG00000198939	1.40273	0.000305868	0.0129827	97.794	177.85	129.639	52.787	50.1236	50.4467	ZFP2
ENSG00000131196	4.06716	0.000308633	0.0130145	23.9691	12.0419	58.8492	4.79882	0	1.12104	NFATC1
ENSG00000169598	-1.09757	0.000308643	0.0130145	354.743	313.091	192.753	680.233	603.375	557.156	DFFB
ENSG00000005187	2.8239	0.000309851	0.0130145	11.5052	95.4092	115.993	9.59764	8.51156	13.4524	ACSM3
ENSG00000165684	-0.881048	0.000309889	0.0130145	1204.21	1029.12	802.567	1948.32	1728.79	1913.61	SNAPC4
ENSG00000175274	1.67562	0.000313058	0.0130973	132.31	369.595	471.647	116.371	114.433	73.9885	TP53I11
ENSG00000183666	-1.4586	0.000313506	0.0130973	161.073	92.6303	62.2608	319.121	327.222	220.844	GUSBP1
ENSG00000113594	2.08001	0.0003159	0.013104	64.2373	124.125	208.957	28.7929	15.1317	50.4467	LIFR
ENSG00000112238	-1.87762	0.00031682	0.013104	34.5155	26.8628	17.9106	79.1805	60.5267	151.34	PRDM13
ENSG00000167601	1.3049	0.000316959	0.013104	799.61	1131.94	1607.69	347.914	400.989	683.833	AXL
ENSG00000186517	1.65067	0.000317538	0.013104	89.1652	129.682	211.516	31.1923	52.9608	52.6888	ARHGAP30
ENSG00000189306	-1.00202	0.000317782	0.013104	8050.75	5747.71	4935.66	12558.5	14896.2	10064.7	RRP7A
ENSG00000179912	1.15013	0.000321479	0.0131701	1351.86	2231.46	3006.43	874.585	1067.73	1026.87	R3HDM2
ENSG00000146054	0.890051	0.000321611	0.0131701	1440.07	1377.41	1934.35	940.569	762.258	862.078	TRIM7
ENSG00000174749	-1.24417	0.000322676	0.0131701	55.6084	53.7256	80.1714	148.763	149.425	151.34	FAM241A
ENSG00000182796	1.12766	0.000322695	0.0131701	321.186	596.539	518.556	203.95	214.681	238.781	TMEM198B
ENSG00000205890	3.27209	0.000325165	0.0132304	12.4639	32.4206	46.9088	2.39941	4.72865	2.24207	AC108134.1
ENSG00000188747	1.50675	0.000325971	0.0132304	232.98	453.889	614.079	113.972	127.673	216.36	NOXA1
ENSG00000118292	1.20767	0.000326666	0.0132304	954.93	1775.72	1553.11	489.48	846.428	517.919	C1orf54
ENSG00000087269	-1.0707	0.000329868	0.0132634	2843.7	1858.16	1457.58	4953.58	4074.2	3909.06	NOP14
ENSG00000173208	1.92398	0.000329967	0.0132634	213.805	90.7777	354.801	91.1776	41.6121	41.4784	ABCD2
ENSG00000104870	1.59077	0.000330524	0.0132634	1781.39	2376.89	6361.69	850.591	1411.97	1229.78	FCGRT
ENSG00000089280	-1.06827	0.000330814	0.0132634	18777.4	18112	9858.53	32065.7	37156.8	28802.8	FUS
ENSG00000168994	1.70014	0.000331718	0.0132662	141.897	318.648	565.464	83.9793	104.03	127.798	PXDC1
ENSG00000130517	1.04794	0.00033438	0.0133392	818.785	1370.93	1515.58	583.057	575.949	633.386	PGPEP1
ENSG00000135424	1.08542	0.000338374	0.0134648	347.073	286.228	464.824	172.758	191.037	153.582	ITGA7
ENSG00000115053	-1.24438	0.000341239	0.0135449	53194.2	34033.3	19731.6	79676	94014.9	79711.4	NCL
ENSG00000181026	-0.776095	0.000345038	0.0136463	2504.29	2057.32	2762.5	4228.96	4182.96	4131.02	AEN
ENSG00000243224	1.99196	0.000345524	0.0136463	77.66	236.207	407.68	52.787	42.5578	86.3199	AC006252.1
ENSG00000141682	1.76967	0.000346366	0.0136463	341.32	1293.12	2013.67	322.721	371.672	375.548	PMAIP1
ENSG00000244041	0.951575	0.000347987	0.0136504	371.042	478.899	420.474	206.349	251.564	198.424	LINC01011
ENSG00000131467	-0.917987	0.000348185	0.0136504	10704.6	7515.1	6862.33	17384.9	16180.5	13825.8	PSME3
ENSG00000130204	-1.33787	0.000351227	0.0137334	7839.82	3858.98	3264	12846.4	16127.5	8847.23	TOMM40
ENSG00000088881	2.31459	0.000352471	0.0137334	31.6392	46.3152	113.434	10.7973	14.1859	13.4524	EBF4
ENSG00000145014	0.886872	0.000353318	0.0137334	644.29	876.283	904.061	448.69	437.873	424.873	TMEM44
ENSG00000259663	0.89264	0.000353752	0.0137334	824.538	966.134	1192.34	501.477	519.205	586.303	AC010478.1
ENSG00000155304	1.47636	0.000363394	0.0140147	3400.74	7349.29	13131.1	2800.11	2596.97	3185.99	HSPA13
ENSG00000128626	-1.27329	0.000363425	0.0140147	2249.26	1213.46	1054.17	3500.74	4796.74	2618.74	MRPS12
ENSG00000154265	0.85073	0.000363642	0.0140147	1229.14	1643.26	1246.07	718.623	731.049	834.052	ABCA5
ENSG00000111981	2.45566	0.000365283	0.014044	35.4743	314.943	620.902	58.7855	63.3639	54.9308	ULBP1
ENSG00000187091	1.14199	0.000370322	0.0142034	334.609	319.575	452.883	137.966	219.409	143.493	PLCD1
ENSG00000145194	-1.26919	0.000372445	0.0142382	628.95	333.469	253.308	872.185	1061.11	995.481	ECE2
ENSG00000174564	2.90836	0.000373286	0.0142382	23.9691	79.6621	539.878	32.392	19.8603	33.6311	IL20RB
ENSG00000162591	2.38191	0.000373913	0.0142382	22.0516	63.9149	54.5848	8.39793	8.51156	10.0893	MEGF6
ENSG00000071282	-1.67836	0.000375185	0.0142525	136.145	118.567	39.2328	431.894	282.773	225.329	LMCD1
ENSG00000099256	-1.24715	0.000376559	0.0142707	546.496	324.206	239.661	992.156	955.187	687.196	PRTFDC1
ENSG00000167721	-0.85816	0.000380749	0.0143952	5324.02	4109.08	3547.16	8370.34	7116.61	8042.32	TSR1
ENSG00000198944	1.51165	0.000382782	0.0144378	661.548	2592.72	1837.12	532.669	674.305	578.455	SOWAHA
ENSG00000279716	1.37869	0.000387914	0.0145833	91.0827	94.4829	118.551	39.5903	34.992	42.5994	AC006128.1
ENSG00000099953	1.36417	0.000388474	0.0145833	1046.97	1657.16	2910.05	668.236	937.218	575.092	MMP11
ENSG00000136875	-1.03039	0.000389682	0.0145943	4610.7	3516.25	2336.91	7430.97	6396.91	7544.58	PRPF4
ENSG00000206559	1.39115	0.00039103	0.0146104	166.825	107.451	188.488	57.5858	46.3407	72.8674	ZCWPW2
ENSG00000104765	0.874577	0.000393993	0.0146699	4195.56	2981.77	4199.62	2022.7	2350.14	1831.78	BNIP3L
ENSG00000123240	1.41034	0.000394466	0.0146699	1660.58	2700.17	5269.99	1012.55	1124.47	1486.5	OPTN
ENSG00000089195	-0.736272	0.000396439	0.0146954	2301.04	2118.46	1893.41	3509.14	3731.85	3274.55	TRMT6
ENSG00000091986	0.962279	0.000396999	0.0146954	1781.39	1607.14	2708.77	1067.74	994.907	1067.23	CCDC80
ENSG00000003400	1.15111	0.000397958	0.0146968	534.032	816.073	985.938	446.29	278.044	328.464	CASP10
ENSG00000176046	6.08744	0.000401081	0.0147778	4.79383	264.923	1783.39	4.79882	20.806	4.48415	NUPR1
ENSG00000041802	-0.739614	0.00040313	0.0148084	2148.59	1747.93	2017.93	3458.75	3082.13	3335.09	LSG1
ENSG00000170581	1.35539	0.000404718	0.0148084	2233.92	2093.45	5626.5	1247.69	1254.98	1387.84	STAT2
ENSG00000162426	1.57107	0.000405096	0.0148084	158.196	194.524	437.531	101.975	68.0925	96.4092	SLC45A1
ENSG00000115271	2.74221	0.000405633	0.0148084	79.5775	26.8628	410.239	32.392	17.0231	28.0259	GCA
ENSG00000108179	-1.31817	0.000411054	0.0149603	4217.61	2448.22	1474.64	6712.35	8130.43	5453.85	PPIF
ENSG00000049239	1.12652	0.000411674	0.0149603	1159.15	1885.95	2171.45	885.382	584.461	920.372	H6PD
ENSG00000075213	0.923091	0.000416636	0.0151061	3378.69	4534.25	5488.33	2429.4	2043.72	2595.2	SEMA3A
ENSG00000162302	-1.23327	0.000422797	0.0152657	2773.71	1458	1432	5357.88	4974.54	2981.96	RPS6KA4
ENSG00000007314	3.03617	0.000424231	0.0152657	13.4227	91.704	298.511	17.9956	5.67438	25.7839	SCN4A
ENSG00000109084	-0.974583	0.000425495	0.0152657	2833.15	1783.13	1615.37	3975.82	4294.56	3974.08	TMEM97
ENSG00000167747	-1.00341	0.000425644	0.0152657	3442.93	2670.53	2082.75	5229.51	6786.55	4413.52	C19orf48
ENSG00000179454	1.18682	0.000427011	0.0152657	643.331	1062.47	1331.36	430.694	348.028	556.035	KLHL28
ENSG00000177192	-0.992204	0.000427197	0.0152657	1918.49	1464.49	1113.87	2959.67	3489.74	2494.31	PUS1
ENSG00000165475	1.03293	0.00042775	0.0152657	1000.95	1801.66	1845.65	751.015	751.855	769.032	CRYL1
ENSG00000170684	-1.26783	0.000429123	0.0152666	279.959	129.682	157.784	376.707	552.306	436.084	ZNF296
ENSG00000135828	1.01787	0.000431924	0.0152666	431.444	399.237	604.697	212.348	223.192	273.533	RNASEL
ENSG00000188933	2.20684	0.000433284	0.0152666	53.6908	59.2834	28.1453	10.7973	7.56583	12.3314	USP32P1
ENSG00000177098	2.54105	0.000433364	0.0152666	46.0207	703.99	332.626	27.5932	103.084	54.9308	SCN4B
ENSG00000132510	1.71642	0.000433852	0.0152666	2394.04	4455.52	10343.8	1224.9	1320.24	2687.13	KDM6B
ENSG00000130363	1.5246	0.000434332	0.0152666	975.064	2049.91	3319.44	638.243	519.205	1048.17	RSPH3
ENSG00000183072	-0.787376	0.000434491	0.0152666	593.476	649.339	634.548	1026.95	1229.45	983.15	NKX2-5
ENSG00000162851	-0.745245	0.000436387	0.0152995	2041.21	1782.21	1643.51	3205.61	3129.42	2828.38	TFB2M
ENSG00000197785	-1.21145	0.000438446	0.0153303	3799.59	2410.24	1546.29	5906.15	7149.71	4903.42	ATAD3A
ENSG00000130518	2.9243	0.000439192	0.0153303	25.8867	34.2732	23.028	3.59911	1.89146	5.60519	IQCN
ENSG00000066185	1.52821	0.000441193	0.0153459	69.0311	119.493	133.05	35.9911	33.1005	42.5994	ZMYND12
ENSG00000101361	-1.12897	0.000441568	0.0153459	14157.1	10345	6381.31	22288.1	26511.6	18741.5	NOP56
ENSG00000125999	3.96202	0.000446796	NA	31.6392	15.7472	21.3222	3.59911	0.945729	0	BPIFB1
ENSG00000170412	2.15513	0.000451741	0.0156374	103.547	310.312	643.93	32.392	79.4413	125.556	GPRC5C
ENSG00000099194	1.4985	0.00045192	0.0156374	45167.4	107033	173914	50526.8	34150.3	30742.2	SCD
ENSG00000019991	1.21168	0.000454726	0.0157004	18529.1	28141.1	45605.6	13092.4	10736.9	16012.9	HGF
ENSG00000204257	3.4404	0.000456095	0.0157135	186	976.324	1509.61	34.7914	51.0694	160.308	HLA-DMA
ENSG00000053918	4.92698	0.000457548	NA	8.62889	15.7472	40.9386	1.1997	0.945729	0	KCNQ1
ENSG00000267121	1.33698	0.000457677	0.015734	400.764	756.79	1066.96	283.13	233.595	364.337	AC008105.3
ENSG00000082516	-0.958064	0.000461106	0.0158177	3419.91	2526.96	1976.14	5724.99	4439.25	5227.4	GEMIN5
ENSG00000168961	6.5078	0.000470318	NA	1.91753	4.63152	47.7617	0	0	0	LGALS9
ENSG00000170017	1.2846	0.000472639	0.0161747	9356.59	14993.1	26315.8	8026.03	5617.63	7154.46	ALCAM
ENSG00000152583	3.3888	0.000473545	0.0161747	33.5568	7.41043	90.4061	2.39941	6.6201	3.36311	SPARCL1
ENSG00000104524	-1.28475	0.000474674	0.0161786	1187.91	803.105	496.381	2189.46	2506.18	1363.18	PYCR3
ENSG00000169750	-1.05363	0.000477339	0.016193	2710.43	1897.07	1564.2	4557.68	5092.75	3159.08	RAC3
ENSG00000115758	-1.05152	0.000477677	0.016193	14551.2	10620.1	8090.49	23676.2	27932.1	17332.4	ODC1
ENSG00000118495	2.32945	0.000478208	0.016193	230.104	393.679	176.548	109.173	42.5578	7.84726	PLAGL1
ENSG00000131069	1.22786	0.000479168	0.016193	2694.13	5197.49	7134.4	2251.85	2364.32	1799.26	ACSS2
ENSG00000167157	1.95589	0.00048187	0.0162498	66.1548	82.441	213.222	20.395	30.2633	42.5994	PRRX2
ENSG00000151789	2.6552	0.000483134	0.016258	75.7424	412.205	106.611	61.1849	5.67438	28.0259	ZNF385D
ENSG00000232352	2.21255	0.0004852	0.0162709	34.5155	48.1678	48.6146	14.3965	8.51156	5.60519	SEMA3B-AS1
ENSG00000170390	1.15912	0.000485562	0.0162709	380.63	723.443	735.189	317.922	276.153	229.813	DCLK2
ENSG00000149131	1.61354	0.000488296	0.0163282	1049.85	1160.66	3868.7	532.669	731.994	721.948	SERPING1
ENSG00000197744	-1.17352	0.000494687	0.0165072	273.248	176.924	144.138	460.687	527.717	350.885	PTMAP2
ENSG00000226985	1.44325	0.000500023	0.0166504	302.011	626.181	480.176	94.7767	174.014	248.87	LINC01203
ENSG00000177694	1.7117	0.000505915	0.0167791	69.0311	223.239	202.134	57.5858	38.7749	54.9308	NAALADL2
ENSG00000197324	1.3233	0.000506117	0.0167791	7250.18	9275.07	20981.9	5528.24	4884.69	4576.07	LRP10
ENSG00000184060	2.01459	0.000507051	0.0167791	154.361	75.0306	388.064	69.5829	52.0151	31.389	ADAP2
ENSG00000009950	1.40105	0.000510314	0.016852	531.156	886.472	1350.97	242.34	301.688	504.467	MLXIPL
ENSG00000125246	1.5336	0.000512961	0.0168815	93.0002	226.018	266.954	63.5844	73.7669	65.0202	CLYBL
ENSG00000253500	0.963641	0.000513328	0.0168815	878.229	1400.57	1143.72	506.275	694.165	553.792	AF121898.1
ENSG00000197948	0.898571	0.000518738	0.0169951	1325.01	1603.43	2021.34	903.378	766.041	986.513	FCHSD1
ENSG00000161956	-0.934804	0.000518918	0.0169951	3020.11	1959.13	1832	4524.09	4600.97	3894.48	SENP3
ENSG00000110446	6.86573	0.000522704	0.0170369	3.83506	18.5261	342.861	1.1997	1.89146	0	SLC15A3
ENSG00000182871	1.24269	0.000525299	0.0170369	1477.46	3581.09	3706.65	1110.93	1147.17	1446.14	COL18A1
ENSG00000198223	1.78636	0.000526251	0.0170369	46.0207	61.136	92.9647	17.9956	19.8603	20.1787	CSF2RA
ENSG00000130826	-0.816839	0.000526645	0.0170369	5452.5	5528.18	3842.26	8261.17	9169.79	8679.07	DKC1
ENSG00000185155	3.54853	0.000528141	NA	21.0928	19.4524	23.8809	3.59911	0.945729	1.12104	MIXL1
ENSG00000260645	1.54817	0.000528723	0.0170369	78.6187	106.525	169.725	32.392	47.2865	41.4784	AL359715.2
ENSG00000235300	2.12524	0.000528818	0.0170369	51.7733	206.566	105.758	31.1923	12.2945	40.3573	AC090627.1
ENSG00000128298	1.74028	0.000529097	0.0170369	46.0207	75.0306	70.7897	22.7944	17.9689	16.8156	BAIAP2L2
ENSG00000153822	1.66745	0.00052981	0.0170369	3015.32	6229.39	11091	1674.79	1220.94	3506.6	KCNJ16
ENSG00000174744	-1.07729	0.000529829	0.0170369	2374.86	1652.53	1495.11	4004.61	4969.81	2677.04	BRMS1
ENSG00000105676	-1.21157	0.00053112	0.017044	2006.7	1111.56	845.212	3288.39	3499.2	2390.05	ARMC6
ENSG00000221539	-2.52172	0.000538184	0.0172068	19.1753	6.48412	3.41155	51.5873	80.387	33.6311	SNORD99
ENSG00000235831	2.12688	0.000538866	0.0172068	29.7217	47.2415	69.9368	11.997	9.45729	12.3314	BHLHE40-AS1
ENSG00000175602	-1.31201	0.000539638	0.0172068	2779.46	1533.96	1486.58	4648.86	6920.85	2829.5	CCDC85B
ENSG00000247077	-0.841826	0.000540884	0.0172068	7856.12	5568.94	5224.79	11411.6	11574.8	10439.1	PGAM5
ENSG00000160781	1.70834	0.000541597	0.0172068	199.423	410.352	529.643	56.3861	98.3558	193.939	PAQR6
ENSG00000164331	1.18217	0.000543307	0.0172267	617.445	1099.52	1056.73	362.311	304.525	556.035	ANKRA2
ENSG00000172409	-0.937303	0.000545791	0.0172711	842.754	602.097	498.086	1230.9	1307	1181.57	1
ENSG00000188177	1.41205	0.000547093	0.0172779	329.815	747.527	765.04	152.363	213.735	326.222	ZC3H6
ENSG00000155158	1.54562	0.000548867	0.0172996	926.167	2964.17	4073.39	1046.14	733.886	948.398	TTC39B
ENSG00000100726	-1.20394	0.000556068	0.0174607	2627.98	1412.61	1058.43	4203.77	4232.14	3309.3	TELO2
ENSG00000147003	1.9842	0.00055617	0.0174607	39.3094	138.945	142.432	17.9956	29.3176	33.6311	CLTRN
ENSG00000164045	-1.26569	0.000557739	0.0174755	2953.96	1879.47	988.497	4434.11	4532.88	5030.09	CDC25A
ENSG00000111641	-0.721751	0.000564175	0.0176424	5161.03	4503.69	4098.98	7730.9	7933.72	7033.39	NOP2
ENSG00000184481	1.12632	0.000578732	0.0180621	302.97	334.395	546.701	205.15	174.014	163.671	FOXO4
ENSG00000108592	-0.838297	0.000580539	0.0180661	6356.61	4227.65	4431.6	8595.89	9045.9	9204.84	FTSJ3
ENSG00000088205	-0.714216	0.000581584	0.0180661	4062.29	3879.36	3327.11	6334.44	5680.05	6472.87	DDX18
ENSG00000159173	3.10614	0.000583942	0.0180661	26.8454	16.6735	81.8772	9.59764	1.89146	3.36311	TNNI1
ENSG00000073536	-1.14216	0.000585036	0.0180661	1543.61	1163.44	654.165	2588.96	2721.81	2106.43	NLE1
ENSG00000136819	-0.714517	0.000585819	0.0180661	2927.11	2521.4	2765.06	4404.12	4962.24	4110.84	C9orf78
ENSG00000244219	2.80439	0.00058602	0.0180661	23.0104	22.2313	57.9964	2.39941	6.6201	5.60519	TMEM225B
ENSG00000268812	1.64343	0.000586804	0.0180661	59.4434	86.1462	99.7879	25.1938	18.9146	34.7522	AC004264.1
ENSG00000198176	-0.990198	0.000588201	0.0180741	4181.17	2768.72	2246.51	6952.29	5650.73	5664.6	TFDP1
ENSG00000110104	-1.04317	0.000591999	0.0181558	3955.86	2175.89	2209.83	5379.48	6725.08	5083.9	CCDC86
ENSG00000099365	1.25076	0.000605286	0.0185276	434.321	533.551	707.044	220.746	147.534	336.311	STX1B
ENSG00000162699	3.07653	0.000609459	0.0185935	11.5052	36.1258	178.254	4.79882	8.51156	13.4524	DNAJA1P5
ENSG00000130294	1.87515	0.000609775	0.0185935	605.94	991.145	2780.41	580.657	443.547	169.277	KIF1A
ENSG00000145703	3.04527	0.000614995	0.0186821	18.2165	25.0102	51.1733	1.1997	6.6201	3.36311	IQGAP2
ENSG00000104356	-1.07932	0.000616208	0.0186821	810.156	968.913	478.47	1889.54	1522.62	1357.58	POP1
ENSG00000113361	2.34144	0.00061675	0.0186821	54.6496	23.1576	86.9945	8.39793	8.51156	15.6945	CDH6
ENSG00000090621	-0.848808	0.000617376	0.0186821	11016.2	9389.01	6984.3	17464.1	16960.7	14903.1	PABPC4
ENSG00000102984	1.18378	0.00062003	0.0187268	266.537	439.068	597.021	185.954	201.44	186.092	ZNF821
ENSG00000115232	3.30182	0.000625304	0.0188325	59.4434	17.5998	69.9368	13.1968	0.945729	1.12104	ITGA4
ENSG00000170542	1.56551	0.000625897	0.0188325	4367.17	12597.7	16487.2	5680.6	2532.66	3089.58	SERPINB9
ENSG00000270666	2.92514	0.000627091	0.0188328	17.2578	26.8628	56.2906	4.79882	1.89146	6.72622	AL021918.1
ENSG00000143248	1.28916	0.000629355	0.0188652	111.217	104.672	139.874	50.3876	55.798	39.2363	RGS5
ENSG00000132361	-0.887129	0.00063608	0.019031	6694.1	4530.55	4161.24	10364.3	8768.8	9322.55	CLUH
ENSG00000100100	1.10526	0.000638657	0.0190723	248.32	282.523	355.654	99.5755	155.1	156.945	PIK3IP1
ENSG00000183092	1.82265	0.000639923	0.0190743	75.7424	403.868	328.362	77.9808	64.3096	86.3199	BEGAIN
ENSG00000181350	1.30698	0.000642141	0.0191046	125.598	164.882	212.369	69.5829	50.1236	84.0778	LRRC75A
ENSG00000119801	1.2662	0.000645373	0.0191649	1939.58	3587.57	5427.78	1283.68	1373.2	1897.92	YPEL5
ENSG00000109534	-0.817577	0.000647227	0.0191842	2367.19	2098.08	1784.24	3241.6	4347.52	3423.65	GAR1
ENSG00000268869	4.15382	0.000651127	0.0192339	1.91753	50.0204	45.203	1.1997	0.945729	3.36311	ESPNP
ENSG00000277459	-1.87699	0.000651322	0.0192339	11.5052	18.5261	13.6462	59.9852	63.3639	36.9942	AP001527.2
ENSG00000178896	-0.989629	0.000654685	0.019246	1127.51	969.84	718.984	1841.55	2325.55	1423.72	EXOSC4
ENSG00000185163	-0.872728	0.000655154	0.019246	2031.62	1483.94	1317.71	2834.9	3328.02	2686.01	DDX51
ENSG00000112812	1.15279	0.000655357	0.019246	2670.16	4824.19	5397.93	1648.39	1546.27	2604.17	PRSS16
ENSG00000160111	1.92175	0.000658213	0.0192942	32.598	79.6621	80.1714	17.9956	16.0774	16.8156	CPAMD8
ENSG00000100285	-1.42852	0.000664138	0.0193949	9048.82	4662.08	2754.83	18171.9	16578.6	9569.18	NEFH
ENSG00000175938	1.173	0.000664888	0.0193949	781.394	1081	1428.59	441.491	674.305	343.037	ORAI3
ENSG00000070814	-1.0779	0.000665304	0.0193949	7944.33	5222.5	3443.96	11240	11682.6	12140.8	TCOF1
ENSG00000170515	-1.14851	0.000670691	0.0195014	17027.7	11377.8	6827.37	25133.8	30096.9	22873.6	PA2G4
ENSG00000105849	-0.940171	0.000671405	0.0195014	1318.3	1396.87	829.007	2581.76	2106.14	2112.03	TWISTNB
ENSG00000223669	5.63895	0.00067908	NA	2.8763	16.6735	38.3799	0	0	1.12104	AL357033.2
ENSG00000111271	0.980663	0.000688515	0.0198992	751.672	1137.5	1382.53	531.469	531.5	595.271	ACAD10
ENSG00000100029	-0.986347	0.000688783	0.0198992	7668.2	5003.89	4493.86	10467.4	13970.3	9569.18	1
ENSG00000172037	1.07286	0.000689182	0.0198992	8104.44	8848.98	16813.8	5577.43	4957.51	5517.75	LAMB2
ENSG00000114315	1.78923	0.000690104	0.0198992	186	1227.35	1035.41	244.74	237.378	226.45	HES1
ENSG00000101104	0.976552	0.000692617	0.0199356	1387.33	1988.77	2392.35	797.804	990.178	1143.46	PABPC1L
ENSG00000112246	1.11313	0.000694194	0.0199398	6016.25	10961.9	13118.3	4178.57	3955.04	5780.07	SIM1
ENSG00000070669	1.88453	0.00069527	0.0199398	2246.39	20350	17340.9	3840.26	3489.74	3486.43	ASNS
ENSG00000159199	-1.2184	0.000702651	0.0201153	4865.73	2947.5	1843.94	5823.37	8648.69	7997.48	ATP5MC1
ENSG00000107798	1.5453	0.000705676	0.0201656	7484.12	6119.16	22188.7	4792.82	4693.65	2776.81	LIPA
ENSG00000175161	1.06691	0.000715336	0.0203507	252.155	368.669	405.975	189.553	134.294	167.035	CADM2
ENSG00000114648	-0.753755	0.000715466	0.0203507	1549.36	1301.46	1664.84	2809.71	2324.6	2480.86	KLHL18
ENSG00000171798	2.33228	0.000717743	0.0203507	20.1341	71.3254	88.7003	9.59764	9.45729	16.8156	KNDC1
ENSG00000074370	1.66837	0.000718098	0.0203507	283.794	157.472	571.435	141.565	114.433	62.7781	ATP2A3
ENSG00000239282	1.79208	0.000718544	0.0203507	361.454	606.729	1910.47	190.753	263.858	376.669	CASTOR1
ENSG00000197451	-1.19148	0.000721913	0.0203839	19439	12506	7360.42	28834.9	35668.2	25263.7	HNRNPAB
ENSG00000185291	2.65109	0.000725018	0.0203839	15.3402	50.0204	148.402	8.39793	13.2402	12.3314	IL3RA
ENSG00000256043	1.49571	0.000725143	0.0203839	225.31	394.605	743.718	151.163	209.952	122.193	CTSO
ENSG00000163347	1.48585	0.00072572	0.0203839	21689.2	18723.4	59711.5	15410.2	7851.44	12487.2	CLDN1
ENSG00000133067	4.87083	0.000726121	0.0203839	1.91753	32.4206	65.6723	3.59911	0	0	LGR6
ENSG00000070540	1.42965	0.000738318	0.0206898	558.001	765.127	1750.13	331.119	316.819	493.256	WIPI1
ENSG00000134697	-0.791206	0.000745097	0.0208431	4951.06	4490.72	3472.11	6737.54	8167.32	7441.45	GNL2
ENSG00000134343	0.919233	0.000747624	0.0208771	4762.19	6590.65	7643.58	3804.26	2666.96	3574.99	ANO3
ENSG00000124508	1.08631	0.000749151	0.0208831	1142.85	1522.84	2212.39	721.023	606.212	970.818	BTN2A2
ENSG00000130305	-0.771048	0.000750861	0.0208942	2879.17	2389.86	2415.38	4111.39	5134.36	3866.46	NSUN5
ENSG00000230798	3.54948	0.000752088	NA	17.2578	9.26303	49.4675	2.39941	1.89146	2.24207	FOXD3-AS1
ENSG00000175356	1.91344	0.000754225	0.0209511	41.2269	63.9149	133.903	21.5947	21.7518	20.1787	SCUBE2
ENSG00000131781	1.39306	0.000757115	0.0209602	182.165	336.248	411.945	160.76	76.6041	117.709	FMO5
ENSG00000070444	1.39225	0.000757184	0.0209602	1323.1	2384.3	4518.6	1016.15	813.327	1304.89	MNT
ENSG00000073150	1.39432	0.000759059	0.0209756	200.382	217.681	421.326	86.3788	84.1699	149.098	PANX2
ENSG00000117305	0.799632	0.000769024	0.0211601	1643.32	1910.96	2134.78	1036.55	1268.22	962.971	HMGCL
ENSG00000087074	1.44935	0.000769269	0.0211601	1361.45	3360.63	5618.82	1040.14	1348.61	1397.93	PPP1R15A
ENSG00000105671	-0.908697	0.000770528	0.0211601	2266.52	1899.85	1559.93	3485.14	4430.74	2832.86	DDX49
ENSG00000197496	1.36039	0.000771053	0.0211601	263.66	324.206	597.874	136.766	112.542	212.997	SLC2A10
ENSG00000132530	8.29777	0.000781915	0.0214202	1.91753	14.8209	349.684	0	0	1.12104	XAF1
ENSG00000188338	1.27061	0.000783222	0.0214202	153.402	231.576	310.451	91.1776	77.5498	119.951	SLC38A3
ENSG00000173465	-1.04438	0.000786139	0.0214631	1687.43	1210.68	1026.02	2484.59	3593.77	2013.38	SSSCA1
ENSG00000231551	1.79263	0.000788795	0.0214987	40.2681	63.9149	71.6426	14.3965	15.1317	21.2997	AC245100.4
ENSG00000171223	1.50851	0.000791899	0.0215464	4684.53	12340.2	22517.9	4154.58	4591.52	5152.29	JUNB
ENSG00000258580	5.07702	0.000794781	0.0215879	0.958765	9.26303	98.0821	0	0.945729	2.24207	AL136298.1
ENSG00000183048	-1.34443	0.000800272	0.0216863	1513.89	853.125	506.615	2415.01	3154.01	1726.4	SLC25A10
ENSG00000101445	1.40552	0.000801129	0.0216863	177.372	131.535	342.861	81.5799	79.4413	85.1988	PPP1R16B
ENSG00000130529	1.21764	0.000802754	0.0216934	1522.52	1508.95	3589.8	892.58	1012.88	941.671	TRPM4
ENSG00000111540	0.895376	0.000806755	0.0217646	3861.91	5003.89	6251.67	2579.37	2355.81	3192.71	RAB5B
ENSG00000154721	1.86129	0.000810883	0.0218159	215.722	73.178	379.535	50.3876	46.3407	87.4409	JAM2
ENSG00000000971	1.01898	0.000812296	0.0218159	43119.5	55056.7	90561.3	33201.8	29604.2	30329.7	CFH
ENSG00000196517	1.79933	0.000812851	0.0218159	258.867	996.702	2001.73	316.722	324.385	294.833	SLC6A9
ENSG00000220008	2.16157	0.00081414	0.0218159	30.6805	108.377	156.931	11.997	22.6975	31.389	LINGO3
ENSG00000155438	-0.8871	0.00081953	0.0219235	3751.65	3841.38	2577.43	5876.15	7566.78	5365.28	NIFK
ENSG00000196083	1.30377	0.00082696	0.0220851	5104.47	3254.1	9600.96	2346.62	1859.3	3069.4	IL1RAP
ENSG00000108106	-0.953025	0.000830257	0.022136	13082.3	9314.91	7994.97	17737.6	24731.8	16366	UBE2S
ENSG00000121297	3.44657	0.000834914	0.022223	7.67012	18.5261	81.8772	4.79882	1.89146	3.36311	TSHZ3
ENSG00000265817	3.32104	0.00084148	NA	11.5052	20.3787	42.6444	1.1997	2.83719	3.36311	FSBP
ENSG00000239779	0.830244	0.000841567	0.0223626	898.363	1048.58	1234.13	517.073	669.576	601.997	WBP1
ENSG00000139625	0.683821	0.000860487	0.0228273	2997.1	3524.58	3634.15	2037.1	2162.88	2122.12	MAP3K12
ENSG00000137628	3.68686	0.000862384	0.0228395	674.971	1049.5	9142.1	326.32	243.998	273.533	DDX60
ENSG00000204305	1.13959	0.000868494	0.0229631	458.29	829.968	935.618	261.536	413.284	334.069	AGER
ENSG00000168939	1.81469	0.00087569	0.023115	43.1444	130.609	112.581	22.7944	21.7518	36.9942	SPRY3
ENSG00000075043	-1.31207	0.000877351	0.0231205	430.486	641.002	242.22	764.212	1008.15	1488.74	KCNQ2
ENSG00000204282	2.82679	0.000883351	0.0232002	18.2165	19.4524	68.231	3.59911	5.67438	5.60519	TNRC6C-AS1
ENSG00000188573	2.4647	0.000884094	0.0232002	20.1341	152.84	319.833	41.9897	28.3719	19.0576	FBLL1
ENSG00000116962	3.94046	0.000886369	0.0232002	2560.86	1559.89	24457.4	581.857	378.292	901.314	NID1
ENSG00000283498	-1.59366	0.000888366	0.0232002	176.413	143.577	91.259	679.033	391.532	170.398	MIR1244-2
ENSG00000141376	1.03311	0.000890577	0.0232002	696.063	1066.18	1439.67	478.682	533.391	552.671	BCAS3
ENSG00000065183	-0.732014	0.000891922	0.0232002	5194.59	5024.27	4122.01	8421.93	6953	8444.77	WDR3
ENSG00000157014	-1.07091	0.000891938	0.0232002	1756.46	953.166	889.562	2349.02	3012.15	2198.35	TATDN2
ENSG00000196363	-0.800913	0.000893434	0.0232002	4036.4	3334.69	2728.39	6141.29	6262.62	5190.4	WDR5
ENSG00000048162	-1.05306	0.000893492	0.0232002	2403.62	2014.71	1161.63	3635.11	4675.69	3265.58	NOP16
ENSG00000111319	2.02126	0.000899004	0.0232734	235.856	309.385	570.582	190.753	25.5347	59.415	SCNN1A
ENSG00000258837	1.79488	0.000899238	0.0232734	93.0002	128.756	389.77	45.5888	63.3639	67.2622	AL133370.1
ENSG00000115263	1.49454	0.000907308	0.0234442	101.629	83.3673	73.3483	38.3906	33.1005	20.1787	GCG
ENSG00000114279	3.37938	0.000913074	0.0235549	35.4743	7.41043	58.8492	1.1997	1.89146	6.72622	FGF12
ENSG00000162733	1.46461	0.000920524	0.0236799	5995.16	12266.1	26030.1	5798.17	4361.7	5888.81	DDR2
ENSG00000144857	1.71901	0.000920892	0.0236799	604.022	414.058	1004.7	382.706	149.425	82.9568	BOC
ENSG00000129932	-0.895644	0.000924007	0.0237216	922.332	639.149	602.139	1198.51	1558.56	1266.77	DOHH
ENSG00000180198	-1.19827	0.000928032	0.0237866	5774.64	3418.99	2067.4	9370.89	9289.9	7178	RCC1
ENSG00000142235	0.88357	0.000932678	0.0238672	940.549	947.608	1286.15	573.459	471.919	675.986	LMTK3
ENSG00000138759	4.07941	0.000942221	0.0240516	218.598	1091.19	754.806	38.3906	81.3327	2.24207	FRAS1
ENSG00000148229	-1.02633	0.000942905	0.0240516	5061.32	3531.99	2345.44	8457.92	6800.74	7021.06	POLE3
ENSG00000120899	1.13313	0.000946262	0.0240987	135.186	207.492	205.546	92.3773	72.8211	85.1988	PTK2B
ENSG00000139597	1.60363	0.000948088	0.0241066	111.217	124.125	323.244	49.1879	59.5809	75.1095	N4BP2L1
ENSG00000115468	1.12739	0.000950165	0.0241209	554.166	511.319	1076.34	337.117	338.571	304.922	EFHD1
ENSG00000135473	0.815604	0.000956372	0.0242398	742.084	825.336	928.795	478.682	400.043	540.34	PAN2
ENSG00000168477	2.2433	0.00096071	0.024311	49.8558	112.083	279.747	26.3935	12.2945	54.9308	TNXB
ENSG00000131981	1.97137	0.000965629	0.0243967	69.0311	56.5045	243.926	28.7929	34.0463	31.389	LGALS3
ENSG00000163017	-2.19861	0.000977837	0.024666	55.6084	41.6836	41.7915	295.127	314.928	28.0259	ACTG2
ENSG00000179431	-0.927589	0.00099308	0.0249732	442.949	354.774	396.593	876.984	847.373	547.066	FJX1
ENSG00000163430	1.45559	0.000993156	0.0249732	2083.4	1772.02	5759.55	1200.9	807.653	1497.71	FSTL1
ENSG00000085276	2.71173	0.000995387	0.0249787	21.0928	20.3787	44.3502	4.79882	2.83719	5.60519	MECOM
ENSG00000167554	1.48065	0.000997423	0.0249787	107.382	181.555	270.365	43.1894	71.8754	85.1988	ZNF610
ENSG00000057757	-0.747809	0.000998081	0.0249787	2581.95	2735.37	2113.46	4216.96	4618.94	3641.13	PITHD1
ENSG00000275395	1.35627	0.00100504	0.0251133	114.093	122.272	207.252	56.3861	44.4493	72.8674	FCGBP
ENSG00000105821	-0.985297	0.00101203	0.0251846	2502.38	2222.2	1226.45	3957.83	3998.54	3823.86	DNAJC2
ENSG00000162849	-1.57858	0.00101217	0.0251846	158.196	40.7573	90.4061	321.521	192.929	349.764	KIF26B
ENSG00000105967	3.03957	0.00101264	0.0251846	27.8042	201.934	69.0839	14.3965	21.7518	0	TFEC
ENSG00000184669	1.63048	0.00101888	0.0252677	57.5259	99.1145	139.021	22.7944	31.2091	41.4784	OR7E14P
ENSG00000126217	1.51895	0.00101915	0.0252677	64.2373	97.2618	84.4359	33.5917	33.1005	19.0576	MCF2L
ENSG00000100077	1.32866	0.00102418	0.0253528	284.753	808.663	562.906	165.559	214.681	279.138	GRK3
ENSG00000206341	2.19888	0.00103688	0.0256274	79.5775	77.8095	515.997	62.3847	46.3407	38.1153	HLA-H
ENSG00000186301	0.953105	0.0010415	0.0257017	203.258	262.144	225.162	125.969	121.999	108.741	MST1P2
ENSG00000146670	-1.27469	0.00104643	0.0257834	4066.12	2181.44	1213.66	5822.17	6069.69	6158.98	CDCA5
ENSG00000214706	-1.08197	0.00104901	0.025807	3665.36	2045.28	1752.68	5138.34	6395.02	4264.43	IFRD2
ENSG00000163840	1.75224	0.00105373	0.0258451	1441.02	1947.09	8280.69	1178.11	948.566	1337.4	DTX3L
ENSG00000232530	1.50365	0.00105456	0.0258451	145.732	149.135	365.036	101.975	72.8211	58.2939	LIF-AS1
ENSG00000162413	-0.880151	0.00105543	0.0258451	2735.36	1637.7	2284.03	4724.44	3683.62	3845.16	KLHL21
ENSG00000186496	1.16703	0.0010589	0.0258808	140.938	188.966	170.578	61.1849	64.3096	97.5303	ZNF396
ENSG00000261270	2.79556	0.00106399	0.0258808	8.62889	115.788	75.0541	9.59764	4.72865	14.5735	AC012181.2
ENSG00000100462	-0.952407	0.00106616	0.0258808	11069.9	7103.82	5658.06	16545.1	14331.6	15239.4	PRMT5
ENSG00000133874	0.815955	0.0010666	0.0258808	426.65	491.867	475.058	244.74	300.742	245.507	RNF122
ENSG00000099617	3.14423	0.0010681	0.0258808	10.5464	34.2732	63.1137	3.59911	0.945729	7.84726	EFNA2
ENSG00000044090	0.985887	0.00106866	0.0258808	2798.64	3660.75	5544.62	1913.53	1819.58	2328.39	CUL7
ENSG00000107262	-1.1468	0.00106908	0.0258808	1082.45	767.905	571.435	2121.08	2138.29	1101.98	BAG1
ENSG00000103037	-1.17447	0.0010699	0.0258808	448.702	280.67	172.283	710.225	690.382	633.386	SETD6
ENSG00000154134	1.22323	0.00107412	0.0259177	542.661	1006.89	1533.49	380.306	442.601	497.741	ROBO3
ENSG00000142798	1.63529	0.00107604	0.0259177	772.765	1648.82	3056.75	530.27	298.85	934.945	HSPG2
ENSG00000230615	1.60928	0.00107631	0.0259177	83.4126	254.733	310.451	52.787	82.2784	77.3516	AL139220.2
ENSG00000205250	-0.841695	0.00108025	0.0259732	4136.11	2832.64	2660.16	5986.53	6167.1	5101.84	E2F4
ENSG00000011021	1.11071	0.00108824	0.0260716	1090.12	1534.88	2594.48	820.598	704.568	892.346	CLCN6
ENSG00000078081	4.07203	0.0010887	0.0260716	193.671	1135.65	6794.96	250.738	119.162	113.225	LAMP3
ENSG00000274750	1.76808	0.00108925	0.0260716	134.227	263.07	565.464	77.9808	54.8523	150.219	HIST1H3E
ENSG00000119812	-0.831376	0.00110107	0.026315	4269.38	2827.08	2807.71	6082.5	5367.96	6172.43	FAM98A
ENSG00000130726	-1.07741	0.00110753	0.0264022	24838.7	15557.3	10459.8	30720.8	36201.6	40394.3	TRIM28
ENSG00000251381	5.6837	0.00110875	0.0264022	154.361	2.77891	192.753	2.39941	0	4.48415	LINC00958
ENSG00000281205	2.67414	0.0011097	0.0264022	10.5464	57.4308	86.9945	10.7973	4.72865	8.9683	NA
ENSG00000178685	3.89321	0.00111402	0.0264305	201.341	479.825	4669.56	155.962	120.108	84.0778	PARP10
ENSG00000065717	0.840534	0.00111614	0.0264305	1740.16	1569.16	1700.66	695.829	976.938	1124.4	TLE2
ENSG00000112576	-0.964984	0.00111694	0.0264305	2227.21	1298.68	1278.48	3067.65	3615.52	2693.85	CCND3
ENSG00000261884	-1.23635	0.00111753	0.0264305	122.722	66.6938	58.8492	184.755	198.603	200.666	AC040162.1
ENSG00000186193	-1.16683	0.00111986	0.0264464	3752.61	2626.07	1440.53	7233.02	5646.95	4674.73	SAPCD2
ENSG00000169972	-1.12236	0.00112724	0.0265811	1035.47	691.022	545.848	1569.21	2233.81	1142.34	PUSL1
ENSG00000113356	-0.932257	0.00113284	0.0266737	2191.74	1791.47	1265.69	2982.47	2946.89	4086.18	POLR3G
ENSG00000160445	1.14689	0.00113536	0.0266935	1460.2	2503.8	3739.06	1031.75	1045.98	1401.3	ZER1
ENSG00000121579	-0.730906	0.00114103	0.0267799	12592.4	9962.39	9136.98	17540.9	18739.6	16316.7	NAA50
ENSG00000129103	0.845156	0.0011424	0.0267799	11469.7	13856.6	18632.2	8441.12	8933.36	7095.05	SUMF2
ENSG00000117748	-0.827365	0.00114894	0.0268937	6261.69	5432.77	3875.52	8925.8	10149.6	8551.27	RPA2
ENSG00000275832	3.8779	0.0011521	0.0269281	23.9691	185.261	554.377	23.9941	5.67438	22.4207	ARHGAP23
ENSG00000168924	-0.970002	0.00116267	0.0271351	7084.32	4311.02	3483.19	9940.75	9557.54	9645.41	LETM1
ENSG00000089558	-2.51028	0.00117375	0.0273537	3.83506	2.77891	8.52888	28.7929	24.589	33.6311	KCNH4
ENSG00000154553	1.34775	0.00117619	0.0273705	813.033	1732.19	1440.53	506.275	272.37	788.089	PDLIM3
ENSG00000112759	-1.34064	0.00118439	0.0275211	3146.67	1019.86	1204.28	4905.59	5154.22	3541.36	SLC29A1
ENSG00000196421	2.41149	0.00119424	0.0277095	22.0516	175.071	191.9	8.39793	26.4804	38.1153	C20orf204
ENSG00000225764	1.49678	0.0011969	0.0277308	75.7424	89.8514	127.08	49.1879	30.2633	24.6628	P3H2-AS1
ENSG00000131171	0.849941	0.00119967	0.0277545	7022.95	11049.9	11449.2	4971.58	5910.81	5496.45	SH3BGRL
ENSG00000272512	2.52119	0.00120492	0.0278355	26.8454	38.9047	173.989	5.99852	19.8603	15.6945	AL645608.8
ENSG00000259319	2.3973	0.0012069	0.0278409	16.299	57.4308	121.963	9.59764	15.1317	12.3314	AF111167.2
ENSG00000151576	-0.813856	0.00121244	0.0279282	1508.14	1469.12	1097.67	2512.18	1965.23	2686.01	QTRT2
ENSG00000160439	-0.997152	0.00122074	0.028067	821.662	536.33	405.122	1245.29	1212.42	1060.5	RDH13
ENSG00000176058	-0.884777	0.00122199	0.028067	1255.02	1159.73	938.176	2026.3	2595.08	1568.33	TPRN
ENSG00000137656	-0.860549	0.00123223	0.0282613	1386.37	1060.62	839.241	2044.3	2164.77	1756.67	BUD13
ENSG00000182919	1.07468	0.00124272	0.0284609	1671.13	3039.2	3917.31	1265.69	1232.29	1598.6	C11orf54
ENSG00000158156	3.20894	0.00124517	NA	15.3402	22.2313	22.1751	1.1997	1.89146	3.36311	XKR8
ENSG00000069011	-0.972009	0.00124698	0.0285176	1845.62	1093.04	1339.89	2885.29	3435.83	2070.56	PITX1
ENSG00000204128	1.48498	0.00125301	0.0285309	180.248	131.535	291.688	70.7826	104.03	40.3573	C2orf72
ENSG00000148334	-1.05202	0.00125412	0.0285309	4456.34	2960.47	2196.19	6532.39	8373.49	5024.49	PTGES2
ENSG00000169230	-1.09504	0.00125682	0.0285309	8577.11	5066.88	4099.83	13038.4	15772.9	9091.61	PRELID1
ENSG00000235173	-1.18412	0.0012574	0.0285309	1787.14	1214.38	750.541	3071.24	3560.67	1892.31	HGH1
ENSG00000183431	-1.0957	0.00125745	0.0285309	8874.33	5771.8	3449.08	13571.1	13600.5	11499.6	SF3A3
ENSG00000228203	-3.66095	0.00125775	NA	0	4.63152	0.852888	37.1909	19.8603	12.3314	RNF144A-AS1
ENSG00000133110	1.21571	0.00126016	0.0285309	56734.9	112277	104631	34355.9	24541.7	58922.8	POSTN
ENSG00000158079	1.65	0.00126023	0.0285309	709.486	1621.03	4166.36	644.242	530.554	895.709	PTPDC1
ENSG00000135636	1.59264	0.00126295	0.0285309	147.65	386.268	475.058	55.1864	139.968	139.009	DYSF
ENSG00000184564	2.55064	0.00126503	0.0285309	61.361	16.6735	226.015	22.7944	17.9689	11.2104	SLITRK6
ENSG00000131148	-0.902738	0.00126549	0.0285309	2594.42	1985.99	1596.61	3513.94	4767.42	3265.58	EMC8
ENSG00000172183	3.31157	0.00127038	0.0286005	143.815	525.214	2327.53	124.769	90.79	86.3199	ISG20
ENSG00000076248	-0.889042	0.00127332	0.0286264	2923.27	2099	1697.25	3511.54	4499.78	4431.46	UNG
ENSG00000163431	1.17876	0.00128211	0.0287546	310.64	266.775	450.325	128.368	212.789	112.104	LMOD1
ENSG00000167123	1.27936	0.00128323	0.0287546	2863.83	2749.27	7061.91	1689.18	2237.6	1294.8	CERCAM
ENSG00000141068	1.21982	0.00128445	0.0287546	278.042	211.197	461.412	170.358	110.65	127.798	KSR1
ENSG00000224843	1.63531	0.00129022	0.0288434	51.7733	93.5566	55.4377	17.9956	20.806	25.7839	LINC00240
ENSG00000275713	-4.3234	0.00129771	0.02897	1.91753	5.55782	0	1.1997	14.1859	133.403	HIST1H2BH
ENSG00000106077	-1.20268	0.00129968	0.0289734	984.652	754.937	427.297	1650.79	2237.6	1097.5	ABHD11
ENSG00000130751	1.31313	0.00130216	0.028988	465.96	540.961	1103.64	173.957	349.92	325.101	NPAS1
ENSG00000186998	1.44661	0.00130869	0.0290882	321.186	767.905	1217.07	235.142	383.02	227.571	EMID1
ENSG00000125744	1.03024	0.00131031	0.0290882	1358.57	1319.06	2543.31	951.366	883.311	721.948	RTN2
ENSG00000135521	-0.751944	0.00131216	0.0290886	1994.23	1752.57	1401.29	2784.52	3153.06	2730.85	LTV1
ENSG00000111912	1.59615	0.00131642	0.0291258	790.981	1493.2	4138.21	846.992	533.391	744.369	NCOA7
ENSG00000170791	-0.989179	0.00131808	0.0291258	285.712	208.418	179.106	500.277	488.942	346.401	CHCHD7
ENSG00000071967	1.16734	0.00131933	0.0291258	1341.31	2102.71	3720.3	978.959	1019.5	1191.66	CYBRD1
ENSG00000148300	-0.727378	0.00132568	0.0291956	1918.49	1504.32	1598.31	2498.99	3124.69	2688.25	REXO4
ENSG00000133794	1.10494	0.00132615	0.0291956	122.722	169.514	195.311	75.5814	72.8211	78.4726	ARNTL
ENSG00000185298	-0.821312	0.00133057	0.0292524	2589.62	1690.5	1925.82	3432.36	4201.87	3330.6	CCDC137
ENSG00000184967	-0.930408	0.00136157	0.0298926	1763.17	1209.75	1249.48	2578.17	3439.62	2027.96	NOC4L
ENSG00000176244	1.64248	0.00136869	0.0299719	272.289	812.368	399.151	200.351	61.4724	214.118	ACBD7
ENSG00000214212	1.87927	0.00136895	0.0299719	64.2373	85.2199	208.957	21.5947	52.9608	22.4207	C19orf38
ENSG00000164889	-0.981989	0.0013723	0.0299732	5744.92	3151.28	3558.25	10204.7	7730.39	6664.57	SLC4A2
ENSG00000087088	-0.970174	0.00137277	0.0299732	3841.77	2397.27	2130.51	4946.38	6788.44	4660.15	BAX
ENSG00000187535	0.951994	0.00137505	0.0299816	965.476	1641.41	1472.08	664.637	577.841	866.562	IFT140
ENSG00000123999	1.26993	0.0013796	0.0300397	124.639	136.167	97.2292	47.9882	36.8834	63.8991	INHA
ENSG00000133401	2.3121	0.00138354	0.0300844	30.6805	32.4206	141.579	10.7973	17.9689	12.3314	PDZD2
ENSG00000241945	-0.778303	0.00138906	0.0301632	1932.87	1469.12	1334.77	2910.48	2409.72	2803.71	PWP2
ENSG00000101412	-1.27824	0.0013944	0.0302379	2014.37	1140.28	640.519	2683.74	4006.11	2513.37	E2F1
ENSG00000122140	-0.949601	0.00139703	0.0302539	4261.71	3269.85	2272.95	6032.12	7637.71	5264.39	MRPS2
ENSG00000187266	0.756913	0.00140294	0.0303089	2374.86	2146.24	2821.35	1305.28	1688.13	1350.85	EPOR
ENSG00000163528	-0.971757	0.00140339	0.0303089	1314.47	966.134	698.515	1875.14	2359.59	1606.45	CHCHD4
ENSG00000227946	0.986452	0.00140982	0.0303891	415.145	780.874	672.075	287.929	350.866	303.801	AC007383.2
ENSG00000142303	1.15384	0.00141091	0.0303891	146.691	224.165	206.399	65.9838	81.3327	112.104	ADAMTS10
ENSG00000104081	1.316	0.00142031	0.0305501	163.949	173.219	270.365	51.5873	74.7126	117.709	BMF
ENSG00000198865	2.24031	0.00142614	0.030634	128.475	19.4524	88.7003	13.1968	12.2945	24.6628	CCDC152
ENSG00000133246	2.02656	0.00143517	0.0307222	31.6392	62.0623	35.8213	8.39793	14.1859	8.9683	PRAM1
ENSG00000184787	-0.680477	0.0014356	0.0307222	4649.05	3846.94	3776.59	7206.63	6169.94	6292.38	UBE2G2
ENSG00000134668	1.01259	0.00143603	0.0307222	219.557	283.449	298.511	134.367	102.139	161.429	SPOCD1
ENSG00000186951	1.33579	0.00144371	0.030845	528.28	812.368	1707.48	359.911	335.734	512.314	PPARA
ENSG00000138772	1.6876	0.00145312	0.0310044	1581	2775.2	1901.09	811	985.45	145.735	ANXA3
ENSG00000168065	3.81805	0.00145938	NA	7.67012	21.305	31.5568	2.39941	1.89146	0	SLC22A11
ENSG00000175309	1.01126	0.00146057	0.031116	710.445	1219.94	1394.47	447.49	635.53	566.124	PHYKPL
ENSG00000228626	2.93384	0.00146226	0.031116	8.62889	62.0623	171.43	4.79882	5.67438	21.2997	AC245100.3
ENSG00000196967	1.09501	0.00146606	0.0311553	237.774	361.258	498.939	159.561	160.774	193.939	ZNF585A
ENSG00000086827	-0.913641	0.00147505	0.0313045	1881.1	1251.44	1020.91	2717.33	2803.14	2302.61	ZW10
ENSG00000149150	1.50131	0.00147755	0.0313158	311.599	890.177	1552.26	290.329	314.928	367.7	SLC43A1
ENSG00000262919	-1.00772	0.00148029	0.0313321	851.383	614.139	520.261	1238.1	1772.3	980.908	CCNQ
ENSG00000167995	4.70325	0.00148344	0.031357	2.8763	164.882	528.79	9.59764	10.403	6.72622	BEST1
ENSG00000090530	0.660319	0.00149722	0.0315731	10961.6	11287.9	12244.9	8125.6	7278.33	6422.42	P3H2
ENSG00000132773	-0.987363	0.00149762	0.0315731	816.868	686.391	411.945	1402.46	1341.99	1051.53	TOE1
ENSG00000259065	1.63331	0.00151513	0.0319	53.6908	45.3889	76.7599	15.5962	20.806	20.1787	AC005520.2
ENSG00000162772	3.85335	0.00151886	0.031923	116.011	1822.04	5079.8	205.15	95.5187	184.971	ATF3
ENSG00000105472	-1.37629	0.00152024	0.031923	459.248	292.712	266.954	473.883	662.956	1507.8	CLEC11A
ENSG00000127774	-0.984403	0.00153684	0.0322291	1070.94	715.106	596.168	1601.61	1908.48	1201.75	EMC6
ENSG00000111364	-0.7048	0.00155847	0.0326089	1435.27	1194.93	1060.99	1977.11	2017.24	2021.23	DDX55
ENSG00000099875	1.58613	0.00156028	0.0326089	7352.77	12153.1	40943.7	7182.63	6459.33	6491.93	MKNK2
ENSG00000150471	4.14806	0.00156063	NA	25.8867	5.55782	25.5866	0	0.945729	2.24207	ADGRL3
ENSG00000007944	1.0269	0.0015611	0.0326089	433.362	861.462	677.193	373.108	265.75	329.585	MYLIP
ENSG00000163950	-0.779956	0.0015641	0.0326288	6437.15	4761.2	4495.57	8852.62	10255.5	7838.29	SLBP
ENSG00000210049	3.26665	0.00156657	0.0326375	1188.87	3576.46	19949.9	888.981	811.436	867.683	MT-TF
ENSG00000124126	1.62559	0.00157655	0.0328025	45.062	80.5884	123.669	26.3935	26.4804	28.0259	PREX1
ENSG00000182040	1.04693	0.00159495	0.033142	210.928	258.439	389.77	143.965	134.294	137.888	USH1G
ENSG00000138834	1.05955	0.00160602	0.0333189	2181.19	3869.17	4625.21	1546.42	1360.9	2215.17	MAPK8IP3
ENSG00000109519	-0.946741	0.00160764	0.0333189	5833.13	3963.65	3270.82	7848.47	10535.4	6802.45	GRPEL1
ENSG00000162572	0.832052	0.00161465	0.0333441	294.341	293.638	315.568	149.963	170.231	187.213	SCNN1D
ENSG00000187244	1.45761	0.00161613	0.0333441	1103.54	1423.73	3323.7	421.096	593.918	1115.43	BCAM
ENSG00000160256	-0.940061	0.00161847	0.0333441	2097.78	1446.89	1365.47	2984.87	4066.64	2367.63	FAM207A
ENSG00000231925	0.903551	0.00161885	0.0333441	7427.55	8899	13746.8	5450.26	5897.57	4728.54	TAPBP
ENSG00000105364	-0.880906	0.00161934	0.0333441	4856.15	3641.3	3291.29	6791.53	9230.32	5685.9	MRPL4
ENSG00000090006	0.901549	0.00162246	0.0333652	10708.4	14452.2	20515.4	8328.35	7284.95	8838.26	LTBP4
ENSG00000226950	-1.68701	0.00162888	0.03341	2680.71	1288.49	405.122	4790.42	6510.4	2782.41	DANCR
ENSG00000130254	-0.77888	0.00162908	0.03341	2976.01	2073.99	2193.63	3590.72	4234.03	4602.98	SAFB2
ENSG00000171490	-0.654874	0.00163093	0.03341	14327.8	14606	12430.8	20772.9	24234.3	20119.3	RSL1D1
ENSG00000107165	-2.31519	0.00163449	0.0334399	46.0207	26.8628	82.7301	465.485	282.773	26.9049	TYRP1
ENSG00000138448	1.17098	0.0016402	0.0335135	48650.6	101734	136863	46714.1	31757.6	49101.4	ITGAV
ENSG00000179409	-0.923644	0.00164654	0.0335851	2601.13	1693.28	1321.98	3741.88	3314.78	3596.29	GEMIN4
ENSG00000127564	-1.27883	0.00164792	0.0335851	2735.36	1428.36	790.627	3936.23	4766.48	3317.15	PKMYT1
ENSG00000105204	0.834029	0.00165099	0.0335887	575.259	651.191	486.999	296.327	379.237	284.743	DYRK1B
ENSG00000181192	0.78542	0.00165232	0.0335887	1681.67	2205.53	2276.36	1358.07	989.233	1229.78	DHTKD1
ENSG00000010704	0.754896	0.00167557	0.0340179	1103.54	1200.49	1140.31	827.796	604.321	609.844	HFE
ENSG00000167600	0.989229	0.00168046	0.0340336	222.433	220.46	318.98	107.973	133.348	142.372	CYP2S1
ENSG00000105426	0.903173	0.00168202	0.0340336	1357.61	1700.69	2211.54	837.394	803.87	1177.09	PTPRS
ENSG00000258952	1.37891	0.00168398	0.0340336	107.382	282.523	152.667	81.5799	56.7438	70.6254	SALRNA1
ENSG00000130935	-0.824169	0.00168489	0.0340336	5624.12	4745.45	3234.15	8122	8024.51	7938.07	NOL11
ENSG00000205476	-0.743343	0.00170185	0.0343235	1713.31	1716.44	1515.58	3371.17	2404.99	2503.28	CCDC85C
ENSG00000130810	-0.939072	0.00170356	0.0343235	939.59	666.938	607.256	1217.7	1853.63	1171.48	PPAN
ENSG00000196843	-1.26967	0.00170812	0.0343719	275.166	131.535	103.199	442.691	467.19	318.375	ARID5A
ENSG00000171861	-0.854289	0.00171317	0.0344299	2278.98	1843.34	1404.71	3252.4	3944.64	2793.63	MRM3
ENSG00000179598	-0.913806	0.00172364	0.0345966	408.434	272.333	291.688	494.278	606.212	730.916	PLD6
ENSG00000136699	-0.887487	0.0017321	0.0347228	5313.48	3637.59	2815.38	7855.67	6730.75	7180.24	SMPD4
ENSG00000169439	1.87335	0.00174359	0.034888	241.609	163.029	229.427	50.3876	109.705	12.3314	SDC2
ENSG00000128590	1.16718	0.00174473	0.034888	964.518	1256.07	2439.26	530.27	714.026	830.689	DNAJB9
ENSG00000173674	-0.768481	0.00175018	0.0349154	14492.7	11872.4	9374.09	20850.9	21880.4	18148.5	EIF1AX
ENSG00000090539	2.53548	0.00175139	0.0349154	27.8042	46.3152	309.598	13.1968	16.0774	36.9942	CHRD
ENSG00000225138	1.2649	0.00175268	0.0349154	146.691	263.996	284.012	63.5844	96.4644	128.919	SLC9A3-AS1
ENSG00000115257	0.896892	0.00177614	0.0353384	374.877	355.7	405.122	159.561	195.766	254.475	PCSK4
ENSG00000148362	-1.24482	0.00178201	0.0353859	1667.29	809.589	742.865	2100.68	3772.51	1755.54	PAXX
ENSG00000127561	1.16266	0.00178297	0.0353859	977.94	1030.98	2333.5	527.87	668.631	743.248	SYNGR3
ENSG00000181938	-1.18565	0.00180133	0.0357059	788.105	610.434	268.66	1245.29	1464.93	1080.68	GINS3
ENSG00000144331	2.94082	0.00180225	NA	12.4639	37.9784	26.4395	4.79882	0.945729	4.48415	ZNF385B
ENSG00000164093	-1.51512	0.00180418	0.0357178	97.794	88.9251	79.3185	94.7767	406.664	257.839	PITX2
ENSG00000112578	-0.714999	0.00181646	0.0359163	2441.97	1982.29	2023.05	3012.46	3996.65	3572.75	BYSL
ENSG00000178162	4.57082	0.00181981	NA	17.2578	4.63152	30.704	1.1997	0	1.12104	FAR2P2
ENSG00000224877	-1.276	0.00182289	0.0359515	1516.77	839.231	550.965	2099.48	3366.8	1571.69	NDUFAF8
ENSG00000265185	-1.44641	0.00182463	0.0359515	26.8454	28.7154	37.5271	95.9764	104.03	53.8098	SNORD3B-1
ENSG00000196605	1.06652	0.00182502	0.0359515	277.083	387.195	410.239	139.166	237.378	135.646	ZNF846
ENSG00000108679	3.68704	0.00183095	0.0360238	1097.79	2699.25	20129	707.826	885.203	264.565	LGALS3BP
ENSG00000135372	-0.71824	0.00184667	0.0362883	3024.9	2576.98	2095.54	4320.14	3984.36	4358.59	NAT10
ENSG00000120158	-0.861705	0.00184941	0.0362972	1009.58	719.738	602.992	1484.03	1536.81	1216.33	RCL1
ENSG00000124593	1.0479	0.00185901	0.0364408	499.517	808.663	394.887	279.531	313.982	229.813	AL365205.1
ENSG00000157657	0.908059	0.00187826	0.0367727	406.516	433.51	499.792	290.329	175.906	248.87	ZNF618
ENSG00000138675	-2.16884	0.0018862	0.0368748	18.2165	15.7472	43.4973	247.139	52.0151	50.4467	FGF5
ENSG00000136718	-0.852003	0.0018881	0.0368748	6025.84	3817.3	3809.85	8208.38	9429.87	7004.24	IMP4
ENSG00000148399	-0.959243	0.00189276	0.0369205	2073.81	1499.69	1357.8	3635.11	3833.04	2118.76	DPH7
ENSG00000188976	-1.07494	0.00189807	0.0369572	12243.4	6812.03	4800.9	16452.8	18910.8	14891.9	NOC2L
ENSG00000168216	1.01076	0.00189929	0.0369572	813.992	1033.75	1752.68	584.256	654.445	548.187	LMBRD1
ENSG00000174109	-0.886142	0.0019043	0.0370018	981.775	682.686	631.99	1389.26	1713.66	1140.1	C16orf91
ENSG00000133958	1.68074	0.00190623	0.0370018	37.3918	66.6938	51.1733	14.3965	16.0774	17.9366	UNC79
ENSG00000262814	-1.1004	0.00191413	0.0371099	1927.12	1340.36	1101.08	2724.53	4592.46	2048.14	MRPL12
ENSG00000070047	-0.73089	0.00192153	0.037208	2738.23	2068.44	1918.14	3757.48	3454.75	3948.29	PHRF1
ENSG00000125485	-0.845313	0.00192985	0.0373237	1447.74	1051.35	819.625	2092.29	1961.44	1908.01	DDX31
ENSG00000213563	-0.825287	0.0019357	0.0373915	1255.98	1017.08	864.828	1588.41	2278.26	1691.65	C8orf82
ENSG00000167552	0.695483	0.00195562	0.0377304	5973.11	7961.58	7527.59	4183.37	4168.77	4901.18	TUBA1A
ENSG00000179532	1.17889	0.00195814	0.0377332	379.671	683.612	984.232	344.315	222.246	338.553	DNHD1
ENSG00000187678	1.44108	0.00197296	0.0379728	1381.58	5044.65	5587.27	1289.68	1042.19	2092.98	SPRY4
ENSG00000152518	-0.686309	0.00197716	0.0380078	1962.59	1683.09	1573.58	2489.39	2808.82	3099.67	ZFP36L2
ENSG00000204922	-1.03259	0.00198692	0.0381096	744.96	439.994	481.882	1084.53	1523.57	800.421	UQCC3
ENSG00000175634	-0.809616	0.00198891	0.0381096	2724.81	1953.57	1776.56	3902.64	4233.08	3177.02	RPS6KB2
ENSG00000069122	2.89877	0.00198964	0.0381096	9.58765	80.5884	48.6146	2.39941	2.83719	13.4524	ADGRF5
ENSG00000110002	1.14568	0.00199523	0.0381708	478.424	703.064	1107.9	430.694	243.998	360.974	VWA5A
ENSG00000125630	-0.758474	0.0020093	0.0383939	4129.4	3833.97	3007.28	6808.33	5048.3	6702.68	POLR1B
ENSG00000086717	1.70399	0.0020236	0.0386161	35.4743	68.5464	98.0821	17.9956	22.6975	21.2997	PPEF1
ENSG00000179115	-0.897867	0.00202579	0.0386161	8502.33	5476.31	5145.47	11498	14593.5	9541.15	FARSA
ENSG00000228705	2.50207	0.00203095	0.0386535	18.2165	98.1881	196.164	10.7973	7.56583	36.9942	LINC00659
ENSG00000159784	1.99773	0.00203309	0.0386535	27.8042	64.8412	156.078	20.395	21.7518	20.1787	FAM131B
ENSG00000106263	-0.889787	0.00203503	0.0386535	18803.3	12217.9	9670.89	23775.8	26984.5	24637	EIF3B
ENSG00000144659	-0.757922	0.00204013	0.038704	1341.31	1042.09	902.355	1761.17	2023.86	1770.12	SLC25A38
ENSG00000181544	-1.37618	0.00204259	0.0387046	166.825	91.704	46.9088	284.33	230.758	276.896	FANCB
ENSG00000158423	0.921364	0.00205494	0.0388923	324.063	526.14	428.15	191.953	225.084	257.839	RIBC1
ENSG00000138613	0.863329	0.00206561	0.0390478	602.104	727.148	1017.49	459.487	409.501	421.51	APH1B
ENSG00000241288	1.27576	0.00207769	0.0392297	82.4538	154.693	106.611	45.5888	41.6121	54.9308	AC092902.2
ENSG00000146411	1.97395	0.00208508	0.0392871	59.4434	70.399	235.397	21.5947	18.9146	52.6888	SLC2A12
ENSG00000107902	1.20428	0.00208578	0.0392871	276.124	496.499	680.604	208.749	271.424	150.219	LHPP
ENSG00000104901	1.21241	0.0020893	0.0392871	129.433	198.229	285.717	100.775	94.5729	69.5043	DKKL1
ENSG00000116649	-1.1885	0.00209061	0.0392871	7181.15	4611.14	3188.09	9857.97	16987.2	7295.71	SRM
ENSG00000237441	0.812275	0.00209602	0.0393373	3127.49	4539.81	4418.81	2206.26	1909.43	2767.84	RGL2
ENSG00000132661	-0.812716	0.00209917	0.0393373	1244.48	1102.3	922.824	1727.58	2409.72	1604.2	NXT1
ENSG00000160471	1.86378	0.00210302	0.0393373	65.196	67.6201	269.512	38.3906	26.4804	45.9625	COX6B2
ENSG00000262468	0.94625	0.00210316	0.0393373	192.712	234.355	202.987	87.5785	120.108	118.83	LINC01569
ENSG00000184220	-0.713859	0.0021071	0.0393646	1915.61	1839.64	1403.85	2657.35	3110.5	2692.73	CMSS1
ENSG00000116922	-0.677654	0.00211578	0.0394805	1395	1307.94	1096.81	2131.88	1845.12	2100.82	C1orf109
ENSG00000101004	0.800173	0.00213284	0.039644	555.125	703.99	793.185	395.903	346.137	437.205	NINL
ENSG00000166046	1.79729	0.00213409	0.039644	104.505	87.9988	204.693	67.1835	14.1859	33.6311	TCP11L2
ENSG00000102057	1.67256	0.00213546	0.039644	65.196	113.009	185.929	21.5947	32.1548	60.536	KCND1
ENSG00000111361	-0.966186	0.00213563	0.039644	3665.36	2850.24	1803.86	6080.1	5987.41	4184.83	EIF2B1
ENSG00000169504	1.24834	0.002141	0.039644	5719.99	13000.7	20817.3	6446.01	4630.29	5567.07	CLIC4
ENSG00000254858	-0.984662	0.00214194	0.039644	994.239	559.487	568.023	1121.72	1745.82	1329.55	MPV17L2
ENSG00000187955	4.32954	0.00214198	0.039644	2015.32	130.609	4785.55	253.138	18.9146	72.8674	COL14A1
ENSG00000102030	-1.00269	0.0021472	0.0396623	5934.76	4342.51	3637.57	8270.77	13135.2	6473.99	NAA10
ENSG00000080608	-0.656791	0.00214795	0.0396623	3452.51	3090.15	2834.15	4432.91	4903.61	5446	PUM3
ENSG00000141756	0.921956	0.00215131	0.0396784	22292.2	26974.9	43986	16482.7	18389.7	14345.9	FKBP10
ENSG00000085741	1.97323	0.00215411	0.0396841	56.5671	40.7573	207.252	22.7944	24.589	30.268	WNT11
ENSG00000162039	-0.784086	0.00215831	0.0396936	1430.48	1460.78	973.998	2254.25	2434.31	1966.3	MEIOB
ENSG00000230630	0.862609	0.0021637	0.0396936	2750.7	4721.37	5026.92	2245.85	2276.37	2351.94	DNM3OS
ENSG00000102977	-1.13144	0.00216591	0.0396936	2722.89	1489.5	1108.75	3703.49	5063.43	2888.91	ACD
ENSG00000151320	1.33099	0.00216876	0.0396936	1812.07	4368.45	6412.86	1732.37	1066.78	2207.32	AKAP6
ENSG00000228412	1.26643	0.00216921	0.0396936	140.938	136.167	179.959	38.3906	59.5809	91.9251	AL022068.1
ENSG00000106948	3.39367	0.00217217	0.0396936	231.062	2978.07	6951.03	376.707	263.858	326.222	AKNA
ENSG00000255198	-1.33724	0.00217262	0.0396936	143.815	100.967	71.6426	230.343	408.555	159.187	SNHG9
ENSG00000099864	1.11459	0.00217595	0.0396936	1883.01	2033.24	3897.7	787.006	1368.47	1452.86	PALM
ENSG00000148296	-0.728872	0.00217795	0.0396936	2369.11	1998.96	1661.43	2939.28	3592.83	3459.52	SURF6
ENSG00000177971	-0.997461	0.00217969	0.0396936	2148.59	1660.86	1097.67	3097.64	4235.92	2461.8	IMP3
ENSG00000007516	2.00596	0.00218206	0.0396936	69.0311	49.0941	311.304	35.9911	40.6664	30.268	BAIAP3
ENSG00000172009	-0.967056	0.00218751	0.0397082	5784.23	3834.9	2833.29	8940.2	9105.48	6295.75	THOP1
ENSG00000166145	1.63171	0.0021885	0.0397082	458.29	1247.73	2102.37	272.333	243.998	712.98	SPINT1
ENSG00000148335	-0.893774	0.00219085	0.0397082	2223.38	1421.88	1326.24	2752.12	3782.92	2700.58	NTMT1
ENSG00000188511	3.32028	0.00219285	0.0397082	29.7217	89.8514	10.2347	0	10.403	2.24207	C22orf34
ENSG00000278771	-1.63419	0.00219781	0.0397529	33.5568	15.7472	24.7337	57.5858	56.7438	115.467	RN7SL3
ENSG00000124541	-0.926238	0.00221304	0.0399829	3534.01	2366.7	2095.54	5176.73	6260.73	3756.6	RRP36
ENSG00000226510	1.49719	0.00221706	0.0400102	174.495	75.9569	104.905	41.9897	57.6895	25.7839	UPK1A-AS1
ENSG00000245532	1.09462	0.00222387	0.0400875	5275.13	10075.4	6400.07	2946.48	2301.9	4937.05	NEAT1
ENSG00000162496	1.28073	0.00223156	0.0401807	546.496	1872.06	1218.78	646.641	404.772	446.173	DHRS3
ENSG00000165959	1.52445	0.0022381	0.040253	76.7012	127.83	198.723	40.79	30.2633	69.5043	CLMN
ENSG00000189283	1.17392	0.00226171	0.0406316	224.351	236.207	424.738	88.7782	154.154	149.098	FHIT
ENSG00000128342	1.44271	0.00226691	0.0406792	4053.66	8286.71	17469.7	3425.16	2343.52	5198.25	LIF
ENSG00000178075	0.841085	0.00227811	0.040834	844.672	1286.64	1142.02	605.851	501.236	720.827	GRAMD1C
ENSG00000095397	0.684782	0.00228332	0.0408505	869.6	1091.19	962.91	595.054	581.623	642.354	WHRN
ENSG00000174951	4.94933	0.00228416	0.0408505	3.83506	628.96	1600.87	44.3891	12.2945	15.6945	FUT1
ENSG00000172115	-0.889868	0.00228795	0.0408724	20058.3	15208	10645.7	26647.8	33801.3	24624.7	CYCS
ENSG00000147251	1.29959	0.00229288	0.0409145	325.98	986.513	604.697	365.91	212.789	200.666	DOCK11
ENSG00000007968	-1.03462	0.00230364	0.0409231	2326.92	1534.88	908.325	3421.56	3303.43	3045.86	E2F2
ENSG00000167513	-1.05909	0.00230431	0.0409231	3567.56	2366.7	1447.35	4875.6	6306.12	4197.16	CDT1
ENSG00000134294	1.0551	0.00230675	0.0409231	40122.4	74201.5	88707.1	30828.8	24075.4	42807.9	SLC38A2
ENSG00000125454	-1.02059	0.00230734	0.0409231	928.085	496.499	415.356	1223.7	1341.99	1165.88	SLC25A19
ENSG00000064989	0.994612	0.00230867	0.0409231	4436.21	8835.08	8811.18	3447.95	3013.09	4622.04	CALCRL
ENSG00000155189	-0.729658	0.00231017	0.0409231	3039.29	2628.85	2158.66	4690.85	4582.06	3705.03	AGPAT5
ENSG00000198723	1.01079	0.00231136	0.0409231	154.361	139.872	197.87	77.9808	75.6583	90.804	TEX45
ENSG00000166224	1.08451	0.00232276	0.0410792	2474.57	4233.21	6000.92	2538.58	1967.12	1487.62	SGPL1
ENSG00000162062	-1.41901	0.00232768	0.0411206	1406.51	615.065	327.509	2058.69	2742.61	1478.65	TEDC2
ENSG00000068976	2.08085	0.00233227	0.0411561	66.1548	25.0102	175.695	26.3935	18.9146	17.9366	PYGM
ENSG00000100196	0.828866	0.00233654	0.0411615	2128.46	2626.07	3733.09	1545.22	1521.68	1711.82	KDELR3
ENSG00000154127	-1.55144	0.00233775	0.0411615	183.124	193.597	117.698	789.406	511.64	147.977	UBASH3B
ENSG00000135439	1.45804	0.00234106	0.0411742	718.115	1156.95	1883.18	274.732	275.207	818.357	AGAP2
ENSG00000244675	3.02166	0.00236882	NA	23.9691	29.6417	16.2049	4.79882	3.78292	0	AC108676.1
ENSG00000116455	-1.22857	0.00236954	0.0416291	3664.4	1985.99	1037.11	5194.72	6011.05	4463.97	WDR77
ENSG00000064703	-0.739164	0.00237444	0.0416692	1919.45	1879.47	1313.45	2767.72	2704.79	3060.43	DDX20
ENSG00000111653	0.817044	0.00237726	0.041672	490.888	736.411	545.848	339.516	358.431	308.285	ING4
ENSG00000167874	-1.66872	0.00238327	0.041672	349.949	125.051	231.133	401.901	349.92	1493.22	TMEM88
ENSG00000183496	0.73595	0.00238505	0.041672	427.609	515.951	462.265	302.326	275.207	266.807	MEX3B
ENSG00000119599	-0.818244	0.00238507	0.041672	415.145	265.849	344.567	599.852	649.716	558.277	DCAF4
ENSG00000100299	1.04874	0.00239917	0.0418723	1586.76	1150.47	2642.25	706.626	1064.89	828.447	ARSA
ENSG00000182447	2.81543	0.00240965	0.0420092	50.8145	6.48412	127.933	5.99852	4.72865	15.6945	OTOL1
ENSG00000117533	0.952639	0.00243997	0.0424458	1104.5	2086.03	2197.89	820.598	890.877	1072.83	VAMP4
ENSG00000205129	1.06726	0.00244003	0.0424458	186	244.544	170.578	77.9808	82.2784	126.677	C4orf47
ENSG00000092964	1.16744	0.00244666	0.0425147	2102.57	2262.96	2163.78	866.187	1557.62	482.046	DPYSL2
ENSG00000144021	-0.603693	0.0024586	0.0426309	5009.55	4707.47	4139.06	7039.87	7111.88	6903.35	CIAO1
ENSG00000170919	1.2491	0.0024587	0.0426309	254.073	382.563	747.982	195.552	228.866	158.066	TPT1-AS1
ENSG00000142207	-0.775561	0.00246681	0.042725	2524.43	2249.06	2162.07	4542.08	2909.06	4422.49	URB1
ENSG00000175606	-0.812529	0.00248318	0.0429617	2744.94	2101.78	1692.13	3611.11	4513.97	3357.51	TMEM70
ENSG00000162194	0.946058	0.00249149	0.0430441	219.557	319.575	257.572	123.57	121.999	168.156	LBHD1
ENSG00000165733	-0.760128	0.00249335	0.0430441	7526.31	5636.56	4675.53	9637.23	9709.8	10864	BMS1
ENSG00000099337	1.2087	0.00249677	0.0430505	342.279	325.132	655.018	212.348	243.052	116.588	KCNK6
ENSG00000188729	3.12217	0.00249941	0.0430505	44.1032	4.63152	79.3185	8.39793	0.945729	5.60519	OSTN
ENSG00000230258	1.10046	0.00250183	0.0430505	195.588	171.366	222.604	121.17	60.5267	94.1671	AC005208.1
ENSG00000107815	-0.679704	0.00251234	0.0431846	1582.92	1532.11	1669.95	2710.13	2107.08	2848.56	TWNK
ENSG00000055044	-0.93487	0.00251618	0.0432039	5594.39	5015.01	2713.89	7470.56	9718.31	8279.98	NOP58
ENSG00000122574	2.23955	0.00253656	0.0434925	21.0928	258.439	108.317	20.395	43.5035	17.9366	WIPF3
ENSG00000165259	1.00028	0.00253845	0.0434925	543.62	315.869	641.371	286.729	224.138	239.902	HDX
ENSG00000167173	-0.885594	0.00254368	0.0435353	1130.38	688.243	605.55	1460.04	1506.55	1511.16	C15orf39
ENSG00000070081	0.867175	0.00255233	0.0436364	4622.21	6020.05	7358.71	2542.17	4169.72	3155.72	NUCB2
ENSG00000110628	1.13728	0.00256907	0.0438518	477.465	703.064	1163.34	292.728	471.919	300.438	SLC22A18
ENSG00000160691	1.13433	0.00257567	0.0438518	21251	44758	64529.5	18896.6	16823.6	23746.9	SHC1
ENSG00000168734	1.21162	0.00257628	0.0438518	2186.94	900.367	2036.7	1048.54	697.948	466.352	PKIG
ENSG00000157212	-0.895572	0.00257925	0.0438518	1557.99	1072.66	817.919	2271.04	1804.45	2339.61	PAXIP1
ENSG00000107949	-0.799593	0.00257929	0.0438518	7303.87	5481.86	4672.12	8723.05	12139.4	9523.21	BCCIP
ENSG00000114491	-1.02175	0.00258146	0.0438518	1987.52	1526.55	823.889	3056.85	3321.4	2428.17	UMPS
ENSG00000167523	-1.08178	0.00259825	0.0440608	444.867	299.196	202.987	737.819	792.521	473.078	SPATA33
ENSG00000198467	-1.25086	0.0025993	0.0440608	30278.8	13383.2	10301.2	39542.3	59069.3	29810.6	TPM2
ENSG00000128973	-1.06811	0.00260418	0.0440965	2063.26	1247.73	939.029	2897.29	3894.51	2117.64	CLN6
ENSG00000185761	1.11718	0.00260695	0.0440966	348.032	344.585	672.928	175.157	177.797	276.896	ADAMTSL5
ENSG00000162377	-0.601868	0.00261448	0.0441312	2151.47	1959.13	2026.46	3363.97	2987.56	2962.9	COA7
ENSG00000077264	2.45682	0.00261545	0.0441312	21.0928	17.5998	74.2012	5.99852	5.67438	8.9683	PAK3
ENSG00000261716	0.782954	0.00261732	0.0441312	349.949	380.711	330.068	218.346	177.797	220.844	AC239868.1
ENSG00000159259	-1.13537	0.00263815	0.0444353	1317.34	680.833	452.883	1896.73	1929.29	1557.12	CHAF1B
ENSG00000141030	-0.834985	0.00264589	0.0445187	5412.23	4400.87	3162.51	7283.41	9211.4	6649.99	COPS3
ENSG00000116584	1.41133	0.00266291	0.0447143	2232.96	4622.25	11424.4	2425.8	2178.01	2268.98	ARHGEF2
ENSG00000137124	-0.993222	0.00266512	0.0447143	5756.43	3836.75	2378.7	8610.28	8274.18	6945.95	ALDH1B1
ENSG00000185133	0.921647	0.00266594	0.0447143	497.599	624.328	944.147	397.102	349.92	344.158	INPP5J
ENSG00000177700	-1.31642	0.00269368	0.0451319	6507.14	2772.43	2063.99	8479.51	13600.5	6169.07	POLR2L
ENSG00000135124	1.11794	0.00271621	0.0454458	1041.22	1283.86	2703.65	794.205	880.474	642.354	P2RX4
ENSG00000240303	1.30184	0.00271844	0.0454458	176.413	219.534	373.565	131.968	57.6895	123.314	ACAD11
ENSG00000104419	1.57941	0.00272098	0.0454458	90.1239	70.399	175.695	56.3861	34.0463	22.4207	NDRG1
ENSG00000118816	0.88625	0.0027405	0.0457239	13077.6	21808	26063.4	10471	12442	10061.3	CCNI
ENSG00000008086	1.6619	0.00275163	0.0458615	56.5671	50.0204	105.758	23.9941	13.2402	30.268	CDKL5
ENSG00000162913	1.79054	0.00275835	0.0459254	27.8042	75.0306	87.8474	15.5962	16.0774	23.5418	OBSCN-AS1
ENSG00000244558	2.60506	0.00276214	0.0459405	10.5464	37.9784	55.4377	2.39941	5.67438	8.9683	KCNK15-AS1
ENSG00000159210	-0.804337	0.00277059	0.0460012	3478.4	2566.79	2088.72	4055	5295.14	4852.97	SNF8
ENSG00000130165	-0.926272	0.00277157	0.0460012	2983.68	2083.26	2098.1	4257.75	6176.56	3180.38	ELOF1
ENSG00000198604	-0.66315	0.00278692	0.0462048	4060.37	3462.52	3112.19	6227.67	5119.23	5494.2	BAZ1A
ENSG00000160789	-0.872463	0.00278965	0.0462048	6315.39	3821.93	4752.29	10735	9844.1	6680.26	LMNA
ENSG00000079385	2.68762	0.00279461	0.0462388	12.4639	26.8628	174.842	13.1968	5.67438	14.5735	CEACAM1
ENSG00000234494	-1.25009	0.00280961	0.0463987	61.361	48.1678	39.2328	93.577	97.4101	162.55	SP2-AS1
ENSG00000006459	1.48098	0.0028101	0.0463987	688.393	1445.96	2515.17	425.895	306.416	933.824	KDM7A
ENSG00000254093	-1.20692	0.00281559	0.0464412	1326.93	743.822	451.178	1779.16	2632.91	1408.02	PINX1
ENSG00000179388	3.1498	0.00282033	0.0464665	438.156	3564.42	5533.53	223.145	166.448	684.954	EGR3
ENSG00000273033	1.27308	0.00282331	0.0464665	143.815	237.134	264.395	73.182	58.6352	135.646	LINC02035
ENSG00000181744	1.08381	0.00282588	0.0464665	4770.81	1734.97	3060.16	1801.96	1314.56	1396.81	C3orf58
ENSG00000111799	-4.33205	0.00282882	0.0464669	346.114	214.902	510.88	1065.34	372.617	20151.8	COL12A1
ENSG00000214279	2.10788	0.00283593	0.0465356	17.2578	116.714	165.46	20.395	18.9146	30.268	SCART1
ENSG00000049192	1.6664	0.0028403	0.0465592	52.7321	101.893	146.697	22.7944	20.806	51.5677	ADAMTS6
ENSG00000141994	-0.75574	0.00284516	0.046591	1131.34	851.273	771.01	1690.38	1608.69	1349.73	DUS3L
ENSG00000223745	0.861797	0.00286179	0.0467823	381.588	606.729	505.762	244.74	259.13	318.375	CCDC18-AS1
ENSG00000165997	1.41738	0.00286273	0.0467823	3598.25	7403.94	16318.3	2905.69	2463.62	4859.7	ARL5B
ENSG00000103005	-0.718041	0.00287203	0.0467999	3383.48	2341.69	2456.32	4569.68	4783.5	4104.12	USB1
ENSG00000161179	-0.916367	0.00287457	0.0467999	3069.97	2032.31	1876.35	4019.01	5784.08	3366.48	YDJC
ENSG00000147224	-0.664949	0.00287724	0.0467999	7190.74	5593.02	5290.46	9282.12	10172.3	9201.47	PRPS1
ENSG00000188312	-1.19348	0.00287751	0.0467999	265.578	166.735	87.8474	410.299	428.415	349.764	CENPP
ENSG00000161980	-1.08912	0.0028785	0.0467999	1843.71	1157.88	746.277	2339.42	3537.03	2095.22	POLR3K
ENSG00000167085	-0.957304	0.00289591	0.047035	11177.3	7082.51	4888.75	13086.4	15678.3	16181.1	PHB
ENSG00000163354	1.34752	0.00290945	0.0472006	64.2373	80.5884	75.907	32.392	34.0463	20.1787	DCST2
ENSG00000175198	0.78743	0.00291475	0.0472006	725.785	1073.59	881.033	458.287	492.725	601.997	PCCA
ENSG00000184619	1.55947	0.00291501	0.0472006	46.9795	41.6836	57.9964	16.7959	15.1317	17.9366	KRBA2
ENSG00000182472	1.80905	0.00292063	0.0472435	143.815	170.44	434.973	39.5903	32.1548	142.372	CAPN12
ENSG00000161921	0.831697	0.0029386	0.0474555	3311.57	4945.53	5646.12	2146.27	2686.82	2978.6	CXCL16
ENSG00000068971	1.27082	0.00293969	0.0474555	1483.21	857.757	3258.88	679.033	783.064	858.715	PPP2R5B
ENSG00000168872	-0.680478	0.00295259	0.0475819	1763.17	1401.5	1429.44	2543.37	2688.71	2129.97	DDX19A
ENSG00000100294	-1.01687	0.00295351	0.0475819	824.538	663.233	416.209	1269.29	1673.94	908.04	MCAT
ENSG00000137767	0.748623	0.00297597	0.0478954	779.476	1048.58	886.15	586.656	451.113	578.455	SQOR
ENSG00000231721	1.2664	0.00298081	0.0479248	161.073	412.205	386.358	105.574	109.705	183.85	LINC-PINT
ENSG00000168672	3.59885	0.00299728	0.0481203	19.1753	419.615	635.401	51.5873	17.0231	20.1787	FAM84B
ENSG00000052802	1.24725	0.00300632	0.0481203	5023.93	7115.86	17485.9	4586.47	4564.09	3329.48	MSMO1
ENSG00000134453	-0.724823	0.00300929	0.0481203	5547.41	4198.01	4165.5	6798.73	9112.1	7078.23	RBM17
ENSG00000160097	1.14659	0.00301127	0.0481203	116.969	226.018	149.255	74.3817	86.0614	61.6571	FNDC5
ENSG00000105538	1.41562	0.00301166	0.0481203	130.392	150.987	326.656	55.1864	58.6352	114.346	RASIP1
ENSG00000010818	1.38131	0.00301307	0.0481203	517.733	740.116	1011.52	448.69	313.982	108.741	HIVEP2
ENSG00000174136	1.07223	0.0030203	0.0481203	704.692	1378.34	1947.14	610.65	609.05	697.285	RGMB
ENSG00000148411	-0.755636	0.0030221	0.0481203	1834.12	1519.14	1413.23	3268	2158.15	2622.11	NACC2
ENSG00000183207	-0.891875	0.00302244	0.0481203	11942.4	9261.18	6055.5	16215.2	20039.1	14325.7	RUVBL2
ENSG00000165269	3.60129	0.00302304	NA	12.4639	12.9682	28.1453	3.59911	0.945729	0	AQP7
ENSG00000105642	1.02479	0.0030232	0.0481203	443.908	397.384	788.921	225.545	325.331	249.991	KCNN1
ENSG00000141622	2.86545	0.00302324	NA	25.8867	23.1576	19.6164	0	4.72865	4.48415	RNF165
ENSG00000115902	1.58824	0.00302715	0.0481213	711.404	2881.73	4125.42	1188.91	946.675	431.599	SLC1A4
ENSG00000217801	1.38316	0.00302931	0.0481213	119.846	86.1462	189.341	68.3832	52.0151	31.389	AL390719.1
ENSG00000123505	-0.840106	0.00303591	0.0481318	6243.48	4672.27	3391.93	9733.21	8436.85	7442.57	1
ENSG00000272455	-1.17937	0.00303864	0.0481318	139.021	100.041	70.7897	249.539	299.796	151.34	AL391244.3
ENSG00000166471	1.34369	0.00304278	0.0481318	4014.35	6315.54	17337.5	4069.4	3498.25	3333.97	TMEM41B
ENSG00000085840	-1.26127	0.00304354	0.0481318	2036.42	1020.79	515.144	3262	2776.66	2523.46	ORC1
ENSG00000174371	-1.18817	0.00304509	0.0481318	2349.93	1448.74	659.282	3654.3	2989.45	3513.33	EXO1
ENSG00000146416	0.760942	0.00306148	0.0483037	1867.67	2301.86	2975.72	1287.28	1543.43	1385.6	AIG1
ENSG00000137103	0.953597	0.00306224	0.0483037	517.733	650.265	1006.41	332.318	342.354	448.415	TMEM8B
ENSG00000136270	-0.751732	0.00306507	0.0483037	6779.43	4829.75	4146.74	8819.03	9132.91	8577.06	TBRG4
ENSG00000136271	-0.859197	0.00307391	0.0483951	4573.31	3167.96	2400.03	6075.31	6919.9	5400.04	DDX56
ENSG00000270170	-0.865259	0.00308845	0.0485192	853.301	717.885	610.668	1250.09	1735.41	987.634	NCBP2-AS2
ENSG00000176624	0.962218	0.0030938	0.0485192	1488.96	2531.59	3531.81	1284.88	1270.11	1321.7	MEX3C
ENSG00000117151	1.09809	0.00309503	0.0485192	551.29	844.789	1403	369.509	386.803	551.55	CTBS
ENSG00000132254	-0.678186	0.00309673	0.0485192	2132.29	1725.7	1553.96	2683.74	3134.15	2840.71	ARFIP2
ENSG00000166986	1.04167	0.00309703	0.0485192	10459.2	20098.9	25995.2	11587.9	8488.87	7395.48	MARS
ENSG00000204131	1.49015	0.00312048	0.0487387	372.001	1035.61	655.871	387.505	255.347	91.9251	NHSL2
ENSG00000112414	0.994105	0.0031215	0.0487387	9888.7	15687.9	20152	8749.45	5150.44	9059.1	ADGRG6
ENSG00000188486	-0.89076	0.00312798	0.0487387	5655.76	4191.52	3228.18	7550.94	10358.6	6332.74	H2AFX
ENSG00000144115	0.68536	0.00312865	0.0487387	1417.05	1751.64	1770.59	996.955	912.629	1162.52	THNSL2
ENSG00000128965	3.26523	0.00313332	0.0487387	198.464	4376.78	5890.89	375.508	374.509	338.553	CHAC1
ENSG00000116990	1.4801	0.00313409	0.0487387	347.073	525.214	1501.94	236.342	213.735	401.331	MYCL
ENSG00000138449	0.850573	0.00313544	0.0487387	752.631	574.308	790.627	499.077	313.036	363.216	SLC40A1
ENSG00000175756	-0.949376	0.00313554	0.0487387	5643.29	3911.78	3215.39	7512.55	11135	6011	AURKAIP1
ENSG00000112761	2.21565	0.00314732	0.0487865	17.2578	62.9886	59.7021	7.19823	17.0231	5.60519	WISP3
ENSG00000135074	1.73294	0.003148	0.0487865	69.9898	66.6938	227.721	47.9882	21.7518	40.3573	ADAM19
ENSG00000092096	1.07761	0.0031502	0.0487865	447.743	351.995	799.156	211.148	238.324	308.285	SLC22A17
ENSG00000102760	-0.92094	0.00315088	0.0487865	165.866	103.746	160.343	290.329	282.773	241.023	RGCC
ENSG00000266402	-1.44043	0.00316915	0.0490217	60.4022	50.0204	22.1751	131.968	148.479	78.4726	SNHG25
ENSG00000163975	1.28544	0.00317433	0.0490542	642.373	824.41	1918.14	344.315	382.075	662.533	MELTF
ENSG00000004399	0.953944	0.00320081	0.0493776	1407.47	2589.94	2865.7	1066.54	1013.82	1462.95	PLXND1
ENSG00000278259	-0.925869	0.00320307	0.0493776	3306.78	1949.87	1534.34	4658.45	4078.93	4163.53	MYO19
ENSG00000182512	-0.930036	0.00320457	0.0493776	2764.12	1708.1	1565.9	3513.94	4980.21	3008.86	GLRX5
ENSG00000100968	0.787404	0.00321991	0.0495661	2237.76	2287.04	3032.02	1230.9	1307	1840.74	NFATC4
ENSG00000153993	1.0003	0.00322357	0.0495744	3203.23	6150.65	5228.2	3411.96	1979.41	1899.04	SEMA3D
ENSG00000123453	2.35291	0.00323145	0.049616	37.3918	33.3469	75.0541	3.59911	3.78292	21.2997	SARDH
ENSG00000169083	3.15084	0.00323251	0.049616	63.2785	9.26303	76.7599	0	14.1859	2.24207	AR
ENSG00000162552	2.80159	0.0032397	0.0496785	13.4227	12.9682	81.0243	5.99852	2.83719	6.72622	WNT4
ENSG00000120334	-0.753401	0.00324659	0.0497362	936.713	880.914	614.932	1498.43	1294.7	1307.13	CENPL
ENSG00000004142	-0.765468	0.0032511	0.0497463	6840.79	5375.34	4454.63	9850.78	10740.6	7746.37	POLDIP2
ENSG00000065328	-1.26274	0.0032535	0.0497463	3605.92	2029.53	844.359	5540.24	4895.09	5111.93	MCM10
ENSG00000163491	-1.52769	0.00327976	0.0500997	29.7217	24.0839	13.6462	69.5829	47.2865	77.3516	NEK10
ENSG00000159166	2.49192	0.00329127	0.0502273	109.299	42.61	309.598	56.3861	23.6432	2.24207	LAD1
ENSG00000198911	0.966325	0.00330576	0.0503752	8799.55	12077.1	20141.8	7039.87	5922.16	8032.23	SREBF2
ENSG00000225345	-1.66716	0.00330729	0.0503752	40.2681	24.0839	10.2347	100.775	73.7669	61.6571	SNX18P3
ENSG00000175305	-1.48428	0.00332133	0.0505003	570.465	227.871	112.581	986.157	556.089	1005.57	CCNE2
ENSG00000133216	2.12051	0.00332219	0.0505003	22.0516	136.167	306.187	26.3935	51.0694	29.147	EPHB2
ENSG00000133119	-0.808645	0.00332502	0.0505003	4789.99	4573.16	2696.83	7303.8	7057.03	6762.1	RFC3
ENSG00000177602	-0.943262	0.00334088	0.0506928	1075.73	678.054	489.557	1534.42	1290.92	1487.62	HASPIN
ENSG00000138119	1.19549	0.00336154	0.0509535	7880.09	14585.6	24662.1	9588.04	5322.56	5667.96	MYOF
ENSG00000007402	1.09871	0.00336446	0.0509535	193.671	162.103	315.568	121.17	110.65	81.8357	CACNA2D2
ENSG00000077514	-0.72133	0.00336884	0.0509713	2100.65	1557.12	1362.91	2794.11	2667.9	2814.92	POLD3
ENSG00000119899	0.99877	0.00338083	0.0511041	1809.19	1990.63	4038.42	1350.87	1146.22	1425.96	SLC17A5
ENSG00000135829	-0.945229	0.00339306	0.0512404	15679.6	9722.48	6951.03	23977.3	18337.7	19980.2	DHX9
ENSG00000188807	-0.663333	0.00339684	0.0512425	1370.08	1200.49	1014.94	1877.54	2021.97	1777.97	TMEM201
ENSG00000105737	1.59028	0.00339964	0.0512425	43.1444	92.6303	95.5234	17.9956	20.806	38.1153	GRIK5
ENSG00000156697	-0.886715	0.00341092	0.0513639	1725.78	1546	873.357	2748.52	2697.22	2217.41	UTP14A
ENSG00000122687	-0.94946	0.00342038	0.0514319	2230.09	1575.64	1014.08	2986.07	3708.2	2612.02	MRM2
ENSG00000270441	1.75572	0.00342309	0.0514319	48.897	62.9886	98.0821	8.39793	33.1005	20.1787	AC135506.1
ENSG00000067334	-0.654729	0.00342513	0.0514319	4958.73	4569.45	3564.22	6559.99	7102.43	6948.19	DNTTIP2
ENSG00000177606	1.46357	0.00343296	0.0515008	1179.28	3828.41	4951.87	701.827	946.675	1962.94	JUN
ENSG00000236698	-1.04599	0.00344453	0.0516257	92.0414	66.6938	57.9964	166.759	124.836	155.824	EIF1AXP1
ENSG00000197444	0.918165	0.00345186	0.0516609	518.692	598.392	740.306	353.913	406.664	221.965	OGDHL
ENSG00000144120	-0.794429	0.00345337	0.0516609	1318.3	1096.74	835.83	1729.97	2262.18	1644.56	TMEM177
ENSG00000092470	-1.08708	0.0034578	0.0516787	3203.23	2412.09	1043.93	4773.63	4835.51	4536.84	WDR76
ENSG00000124507	1.08609	0.0034663	0.0517571	185.042	111.156	200.429	87.5785	67.1468	79.5937	PACSIN1
ENSG00000143443	0.690894	0.00347199	0.0517934	560.878	494.646	583.375	310.724	362.214	341.916	C1orf56
ENSG00000213024	-0.74471	0.00347849	0.0518419	5830.25	4064.62	3602.6	7940.85	7342.64	7332.71	NUP62
ENSG00000214944	2.05848	0.00348709	0.0519214	23.0104	101.893	34.9684	10.7973	15.1317	12.3314	ARHGEF28
ENSG00000258429	-1.05501	0.00349127	0.051935	411.31	330.69	214.928	757.014	814.273	415.905	PDF
ENSG00000170846	-0.743509	0.00350009	0.0520177	1168.73	1362.59	963.763	1882.34	2312.31	1655.77	AC093323.1
ENSG00000118733	0.84407	0.00350882	0.0520987	6512.89	8140.35	10954.5	4612.87	3755.49	5897.78	OLFM3
ENSG00000084090	-0.805418	0.00351866	0.0521211	7785.17	5540.22	4330.96	11087.7	10679.2	9089.37	STARD7
ENSG00000115828	1.74126	0.00352152	0.0521211	103.547	152.84	647.342	110.373	72.8211	87.4409	QPCT
ENSG00000146909	-0.81224	0.00352257	0.0521211	1713.31	1422.8	1085.73	2654.95	1913.21	2845.19	NOM1
ENSG00000198496	0.944866	0.00352626	0.0521211	558.96	937.419	1229.86	483.481	438.818	494.377	NBR2
ENSG00000167371	0.720219	0.00352908	0.0521211	487.053	566.898	523.673	293.928	295.068	368.821	PRRT2
ENSG00000253305	1.95445	0.00352997	0.0521211	28.763	43.5363	134.756	20.395	14.1859	19.0576	PCDHGB6
ENSG00000198398	0.756659	0.00354599	0.0522609	803.445	1004.11	1008.97	452.289	547.577	667.017	TMEM207
ENSG00000044574	1.41896	0.003546	0.0522609	57501	73553.1	263848	40889.5	50056.5	56740.2	HSPA5
ENSG00000136856	-1.02192	0.00355003	0.0522718	725.785	377.005	347.125	916.575	1224.72	801.542	SLC2A8
ENSG00000166340	0.953792	0.00355595	0.0523106	3356.64	3372.67	6973.21	2203.86	2439.04	2431.53	TPP1
ENSG00000102967	-1.00831	0.00356569	0.0524054	1005.74	702.138	408.533	1203.3	1645.57	1406.9	DHODH
ENSG00000171298	0.896372	0.0035938	0.0527699	4125.57	4167.44	7970.23	2785.71	3011.2	2940.48	GAA
ENSG00000180318	1.45976	0.00360159	0.0528355	380.63	109.304	359.919	88.7782	151.317	68.3833	ALX1
ENSG00000283189	1.54157	0.00360669	0.0528381	59.4434	107.451	80.1714	26.3935	15.1317	43.7205	AC104452.1
ENSG00000225648	-0.706204	0.00360841	0.0528381	793.857	734.559	615.785	1318.48	1190.67	988.755	SBDSP1
ENSG00000181381	2.79473	0.00361849	0.052937	403.64	1073.59	4629.47	287.929	209.952	382.274	DDX60L
ENSG00000104381	-0.891344	0.00362738	0.05301	825.497	865.167	448.619	1331.67	1177.43	1458.47	GDAP1
ENSG00000164211	1.35205	0.00363014	0.05301	18416	48838.4	64497.9	12887.2	10885.3	27839.8	STARD4
ENSG00000179528	2.56818	0.00363705	0.0530622	23.9691	37.9784	119.404	2.39941	4.72865	23.5418	LBX2
ENSG00000138074	-0.810029	0.00364078	0.0530681	3262.68	2054.54	1923.26	4545.68	4450.6	3697.18	SLC5A6
ENSG00000169239	1.04916	0.00366567	0.0533819	209.011	366.816	389.77	146.364	120.108	200.666	CA5B
ENSG00000276529	-1.25194	0.0036836	0.0535781	105.464	62.9886	52.879	135.567	253.455	136.767	AP001505.1
ENSG00000256268	1.13533	0.00368587	0.0535781	121.763	111.156	159.49	51.5873	79.4413	47.0836	LINC02454
ENSG00000021300	0.946305	0.00370772	0.0538447	304.887	502.983	552.671	235.142	278.99	191.697	PLEKHB1
ENSG00000108785	1.69217	0.00371098	0.0538447	63.2785	62.0623	185.929	39.5903	17.9689	39.2363	HSD17B1P1
ENSG00000167617	1.32219	0.00372213	0.0539573	678.806	1990.63	2837.56	493.079	836.97	872.167	CDC42EP5
ENSG00000116711	-1.15491	0.0037361	0.0541105	866.724	457.594	583.375	1589.61	709.297	1949.48	PLA2G4A
ENSG00000140105	1.32416	0.00374689	0.0541547	4952.02	13077.5	25068.9	6117.3	5347.15	5748.68	WARS
ENSG00000162664	-0.722401	0.00374929	0.0541547	2046	1574.72	2156.1	2652.55	3162.52	3716.24	ZNF326
ENSG00000108826	-0.978955	0.00375011	0.0541547	1712.35	1184.74	798.303	1905.13	3142.66	2234.23	MRPL27
ENSG00000197959	1.07788	0.00375276	0.0541547	937.672	1433.92	2289.15	568.66	644.042	995.481	DNM3
ENSG00000168061	-1.28432	0.00376533	0.054287	1116	498.351	380.388	1436.05	2409.72	1011.18	SAC3D1
ENSG00000160193	-1.20309	0.00377432	0.0543673	1395	1053.21	372.712	2295.04	2327.44	1871.01	WDR4
ENSG00000107371	-1.03997	0.00377827	0.054375	2456.36	1639.56	994.467	3145.63	4552.74	2766.72	EXOSC3
ENSG00000132470	1.03113	0.00378992	0.0544934	348.032	606.729	669.517	361.111	220.355	214.118	ITGB4
ENSG00000261114	1.94216	0.00381568	0.0546772	22.0516	94.4829	64.8195	9.59764	15.1317	22.4207	AC012181.1
ENSG00000175768	-0.927635	0.00381575	0.0546772	4893.54	3191.11	2291.71	6006.92	8027.35	5701.6	TOMM5
ENSG00000164742	1.19939	0.00381981	0.0546772	232.98	754.937	404.269	203.95	212.789	189.455	ADCY1
ENSG00000263812	2.79065	0.00382006	0.0546772	16.299	41.6836	30.704	0	3.78292	8.9683	LINC00908
ENSG00000167114	-0.82643	0.00382171	0.0546772	2445.81	1487.64	1529.23	3325.58	3697.8	2662.46	SLC27A4
ENSG00000148840	-0.625197	0.00382665	0.0546772	3136.12	2916	2531.37	4354.93	3996.65	4887.72	PPRC1
ENSG00000071539	-1.11852	0.00382675	0.0546772	2719.06	1750.71	816.213	4061	3898.3	3516.69	TRIP13
ENSG00000181085	1.27619	0.00383392	0.0547077	84.3713	217.681	168.872	69.5829	50.1236	75.1095	MAPK15
ENSG00000111445	-1.00505	0.00383576	0.0547077	3208.03	2136.98	1219.63	4748.43	4632.18	3793.59	RFC5
ENSG00000127995	0.943069	0.00384104	0.054734	769.888	1186.59	1291.27	514.673	415.175	760.063	CASD1
ENSG00000120942	-0.674741	0.0038458	0.0547528	1039.3	894.809	776.981	1479.24	1559.51	1288.07	UBIAD1
ENSG00000104921	2.81496	0.00385641	0.0548058	5.75259	24.0839	93.8176	7.19823	3.78292	6.72622	FCER2
ENSG00000226349	1.5455	0.00385641	0.0548058	36.4331	54.6519	72.4954	20.395	18.9146	16.8156	AC099066.1
ENSG00000105376	1.24378	0.00386079	0.0548192	1909.86	1905.41	5030.33	876.984	1041.25	1817.2	ICAM5
ENSG00000248383	-1.03465	0.00386769	0.054868	139.98	75.0306	151.814	260.336	213.735	278.017	PCDHAC1
ENSG00000204815	1.45028	0.00387803	0.0549219	65.196	200.082	226.015	45.5888	75.6583	58.2939	TTC25
ENSG00000104529	-0.917396	0.00387838	0.0549219	4814.92	3026.23	2378.7	6789.13	7493.01	5018.88	EEF1D
ENSG00000196449	-0.62915	0.00388511	0.0549683	1839.87	1844.27	1586.37	2459.4	3081.19	2609.78	YRDC
ENSG00000130475	-0.851341	0.00390146	0.0550933	1335.56	766.979	758.217	1556.02	1868.76	1735.37	FCHO1
ENSG00000170954	2.67925	0.00390179	0.0550933	13.4227	27.7891	91.259	2.39941	3.78292	14.5735	ZNF415
ENSG00000277161	-1.15568	0.00390718	0.0550933	730.579	348.29	230.28	926.172	1080.02	909.161	PIGW
ENSG00000172346	1.40329	0.00390893	0.0550933	152.444	468.709	247.337	141.565	129.565	57.1729	CSDC2
ENSG00000267372	2.11993	0.00391126	0.0550933	21.0928	48.1678	62.2608	4.79882	7.56583	17.9366	AC005330.1
ENSG00000154118	2.22926	0.0039262	0.0552549	15.3402	66.6938	74.2012	4.79882	9.45729	19.0576	JPH3
ENSG00000056558	0.881696	0.00394023	0.0553121	297.217	389.047	296.805	199.151	133.348	201.787	TRAF1
ENSG00000144401	0.626177	0.00394066	0.0553121	999.992	1047.65	1013.23	595.054	659.173	728.674	METTL21A
ENSG00000146731	-0.81835	0.0039408	0.0553121	27475.3	19331.9	14121.3	34485.5	37820.7	35133.3	CCT6A
ENSG00000239789	-0.882672	0.00394416	0.0553121	1169.69	908.704	610.668	1548.82	2003.05	1404.66	MRPS17
ENSG00000130713	-0.978255	0.00394941	0.055337	3657.69	2454.7	1408.12	5072.35	5009.53	4733.02	EXOSC2
ENSG00000260442	-1.19168	0.00396157	0.0553846	691.27	388.121	243.073	788.206	1439.4	791.452	ATP2A1-AS1
ENSG00000165905	1.27405	0.00396206	0.0553846	1402.67	551.15	2406	553.064	666.739	582.939	LARGE2
ENSG00000170779	-0.883761	0.00396325	0.0553846	3290.48	2287.97	1622.19	4678.85	4951.84	3654.58	CDCA4
ENSG00000130706	-0.788744	0.00396879	0.0554134	6933.79	4764.9	4345.46	9331.3	10802.1	7582.7	ADRM1
ENSG00000157778	-0.818837	0.00397989	0.0555197	1677.84	1504.32	1109.61	2460.59	3169.14	1939.39	PSMG3
ENSG00000160961	0.811736	0.00398543	0.0555483	497.599	639.149	688.28	333.518	280.882	425.994	ZNF333
ENSG00000124613	1.11764	0.00400233	0.0556729	689.352	1506.17	1901.09	590.255	477.593	820.599	ZNF391
ENSG00000110723	1.25317	0.00400628	0.0556729	483.218	1357.03	1102.78	296.327	300.742	637.87	EXPH5
ENSG00000258634	0.910167	0.00400737	0.0556729	487.053	812.368	869.945	344.315	332.897	477.562	AL160006.1
ENSG00000135698	-0.779572	0.00401074	0.0556729	2067.1	1736.82	1240.1	2656.15	3362.07	2638.92	MPHOSPH6
ENSG00000170965	1.6932	0.00401186	0.0556729	32.598	130.609	136.462	23.9941	28.3719	40.3573	PLAC1
ENSG00000197536	1.67406	0.00404089	0.0560269	49.8558	80.5884	231.133	33.5917	41.6121	38.1153	C5orf56
ENSG00000196998	1.00833	0.00405591	0.0561862	1045.05	2031.38	2655.04	808.601	1099.88	940.55	WDR45
ENSG00000170558	1.30618	0.00406411	0.0562507	1231.05	1344.07	1430.29	171.558	773.606	673.743	CDH2
ENSG00000206053	-0.77046	0.0040798	0.0564024	9309.61	5994.11	5709.23	13298.7	11758.3	10786.6	JPT2
ENSG00000221963	2.68969	0.00408736	0.0564024	395.011	890.177	3785.12	346.715	188.2	251.112	APOL6
ENSG00000160401	-1.17522	0.00408878	0.0564024	257.908	133.388	104.905	380.306	260.076	479.804	CFAP157
ENSG00000162817	0.890374	0.00409065	0.0564024	789.064	919.819	1333.92	465.485	469.082	707.375	C1orf115
ENSG00000184990	-1.11554	0.00409544	0.0564024	2268.44	1270.89	983.379	3279.99	4514.91	2003.29	SIVA1
ENSG00000156928	-0.810363	0.00410361	0.0564024	1959.72	1584.9	1329.65	2361.02	3711.99	2473.01	MALSU1
ENSG00000138685	1.10237	0.00410448	0.0564024	7147.59	15924.1	23062.9	8360.74	6376.11	6750.89	FGF2
ENSG00000120053	1.19674	0.00411002	0.0564024	3104.48	8925.86	12386.5	3493.54	3569.18	3589.56	GOT1
ENSG00000106348	-0.786496	0.00411036	0.0564024	6800.52	4848.27	3726.27	8828.63	9377.85	8312.49	IMPDH1
ENSG00000083845	-0.862195	0.0041105	0.0564024	21146.5	17251.5	13530.2	32046.5	40460.2	21887.1	RPS5
ENSG00000261438	1.95512	0.00413008	0.0566223	45.062	154.693	69.9368	5.99852	27.4261	35.8732	AL157394.1
ENSG00000132170	-0.80617	0.00413402	0.0566276	448.702	563.192	486.999	723.422	750.909	1146.82	PPARG
ENSG00000102878	0.81602	0.00414621	0.0567457	451.578	337.174	298.511	201.55	219.409	196.182	HSF4
ENSG00000167515	-1.1263	0.00416107	0.0569001	2328.84	1329.25	852.035	2890.09	4548.01	2405.75	TRAPPC2L
ENSG00000123064	-0.751566	0.00418273	0.0571472	3460.18	2482.49	2075.08	4406.52	4907.39	4183.71	DDX54
ENSG00000242485	-0.929968	0.00418888	0.0571821	3454.43	2536.22	1894.26	4620.06	6749.67	3651.22	MRPL20
ENSG00000198042	-0.552277	0.00421563	0.0574704	2390.2	2601.06	2434.99	3627.91	3501.09	3761.08	MAK16
ENSG00000140057	0.742774	0.00421722	0.0574704	599.228	507.614	671.223	416.298	319.656	327.343	AK7
ENSG00000176619	-0.779922	0.00422953	0.0575438	14586.7	8802.66	8763.42	19761.5	17444.9	18000.5	LMNB2
ENSG00000131470	-0.92549	0.00423248	0.0575438	685.517	575.234	317.274	904.577	1115.96	975.303	PSMC3IP
ENSG00000146242	0.785493	0.00423345	0.0575438	2324.05	3000.3	3810.7	2089.89	1730.68	1479.77	TPBG
ENSG00000165480	-1.19655	0.00425464	0.0577464	2063.26	1343.14	530.496	3144.43	3321.4	2555.97	SKA3
ENSG00000188157	1.18558	0.00426165	0.0577464	6561.79	6692.54	20138.4	4983.57	5009.53	4688.18	AGRN
ENSG00000166165	1.2256	0.00426232	0.0577464	684.558	786.431	2184.25	555.463	575.003	432.72	CKB
ENSG00000154310	1.11392	0.00426286	0.0577464	563.754	278.817	785.509	241.141	297.905	212.997	TNIK
ENSG00000138750	-0.585844	0.00426967	0.0577894	3353.76	3159.62	2756.53	4687.25	4854.43	4370.92	NUP54
ENSG00000165724	-0.88284	0.00429206	0.0580431	2734.4	2115.68	2120.28	3991.42	5963.77	2896.76	ZMYND19
ENSG00000145526	4.57861	0.00430243	0.0581172	38.3506	238.986	89.5532	14.3965	0	1.12104	CDH18
ENSG00000123737	-0.984805	0.00430484	0.0581172	4258.83	3584.79	1698.95	5427.46	7224.43	6231.85	EXOSC9
ENSG00000104967	1.33285	0.00430926	0.0581275	137.103	121.346	292.54	53.9867	59.5809	105.378	NOVA2
ENSG00000170396	-0.890379	0.0043182	0.0581869	154.361	103.746	107.464	248.339	219.409	209.634	ZNF804A
ENSG00000260412	1.42788	0.00432097	0.0581869	48.897	80.5884	96.3763	38.3906	24.589	21.2997	AL353746.1
ENSG00000099251	1.19076	0.00435263	0.0585471	79.5775	85.2199	119.404	47.9882	32.1548	44.8415	HSD17B7P2
ENSG00000178999	-1.01162	0.00436028	0.0585471	3924.23	2976.21	1444.79	5582.23	6355.3	4886.6	AURKB
ENSG00000135899	1.85766	0.00436039	0.0585471	106.423	75.9569	568.876	57.5858	87.9528	61.6571	SP110
ENSG00000115241	-0.863484	0.00436244	0.0585471	12121.7	7632.74	6370.22	14921.9	19112.2	13496.2	PPM1G
ENSG00000162063	-1.11073	0.00436623	0.0585486	3491.82	1775.72	1071.23	5011.17	4391.02	4285.73	CCNF
ENSG00000101003	-1.11296	0.004377	0.0586202	2842.74	1582.13	881.033	3619.51	3335.59	4520.02	GINS1
ENSG00000181163	-1.01301	0.00437893	0.0586202	76957.2	58243.2	29004.1	107426	132905	91050.7	NPM1
ENSG00000169188	-0.766641	0.00438275	0.058622	1936.71	1424.65	1156.52	2455.8	2899.61	2329.52	APEX2
ENSG00000011007	-0.680714	0.00441581	0.0590147	3526.34	2740.93	2357.38	4826.41	4297.39	4700.51	ELOA
ENSG00000055163	1.20249	0.00442633	0.0591056	343.238	345.511	463.971	226.744	202.386	71.7464	CYFIP2
ENSG00000158290	0.640063	0.00443927	0.0592288	5263.62	6597.13	6806.04	4165.38	3501.09	4312.63	CUL4B
ENSG00000135678	1.38299	0.00444546	0.0592616	136.145	254.733	256.719	117.571	34.0463	97.5303	CPM
ENSG00000272763	-0.791969	0.00445505	0.0593397	748.796	507.614	505.762	978.959	1207.7	863.199	AC103702.2
ENSG00000168496	-1.41589	0.0044593	0.0593468	5246.36	2407.46	840.947	7115.45	8990.1	6559.19	FEN1
ENSG00000164307	0.694826	0.00446669	0.0593699	1716.19	2059.17	2539.05	1436.05	1243.63	1221.93	ERAP1
ENSG00000260260	-1.36513	0.0044685	0.0593699	1116.96	721.59	280.6	1657.99	2756.8	1042.56	SNHG19
ENSG00000198380	0.962521	0.00447671	0.0594293	4192.68	6601.76	9968.55	3317.18	3000.8	4337.29	GFPT1
ENSG00000116237	-0.616536	0.00448283	0.059461	4677.81	4067.4	3563.36	6738.74	6306.12	5826.03	ICMT
ENSG00000181577	2.82111	0.0044875	0.0594734	4.79383	93.5566	59.7021	15.5962	4.72865	2.24207	C6orf223
ENSG00000139233	-0.736145	0.00449616	0.0595385	2755.49	2113.82	1832.86	3473.15	4420.34	3268.94	LLPH
ENSG00000070423	-0.698889	0.00450154	0.0595603	2866.71	2314.83	2840.97	4096.99	5309.32	3615.35	RNF126
ENSG00000103266	-0.697344	0.00450995	0.059622	1464.99	1144.91	1249.48	2221.85	2359.59	1675.95	STUB1
ENSG00000155816	2.26434	0.00451616	0.0596545	34.5155	192.671	78.4657	26.3935	2.83719	34.7522	FMN2
ENSG00000198917	-0.802523	0.00453192	0.0598131	3286.65	2375.04	1725.39	4387.32	4472.35	4023.4	SPOUT1
ENSG00000116117	1.66461	0.00453995	0.0598694	100.67	351.069	195.311	85.179	97.4101	21.2997	PARD3B
ENSG00000204592	1.2628	0.00455168	0.0599744	4161.04	5354.96	16126.4	3679.49	3687.4	3319.39	HLA-E
ENSG00000090447	-0.946533	0.0045601	0.0599934	758.383	503.909	359.919	1014.95	1274.84	835.173	TFAP4
ENSG00000092929	1.86371	0.00456066	0.0599934	26.8454	35.1995	86.1416	14.3965	15.1317	11.2104	UNC13D
ENSG00000135587	-0.81969	0.00457236	0.0600976	896.445	744.748	585.081	1235.7	1659.75	1032.48	SMPD2
ENSG00000077092	2.88757	0.00458671	0.0602365	21.0928	163.029	25.5866	17.9956	10.403	0	RARB
ENSG00000167578	0.837738	0.00459774	0.0603316	337.485	303.827	444.354	191.953	240.215	174.882	RAB4B
ENSG00000185090	-0.68894	0.00460222	0.0603406	1898.35	1445.03	1393.62	2534.98	2886.37	2214.05	MANEAL
ENSG00000174804	0.726124	0.00461116	0.0604081	460.207	536.33	534.761	355.113	313.036	257.839	FZD4
ENSG00000065357	0.681843	0.00463779	0.0607069	752.631	878.136	955.234	500.277	495.562	616.571	DGKA
ENSG00000143878	0.956542	0.00464482	0.060749	5566.59	8572.94	13067.9	3960.23	4277.53	5782.31	RHOB
ENSG00000102547	1.13159	0.00465387	0.0608175	169.701	344.585	486.146	140.365	156.045	160.308	CAB39L
ENSG00000142864	-0.693357	0.00465989	0.0608462	30134.9	25352.9	19052.7	37959.9	42886	39688.1	SERBP1
ENSG00000102103	-0.995802	0.00467087	0.0609395	2735.36	1773.87	1492.55	3534.33	5737.74	2694.97	PQBP1
ENSG00000185437	0.933571	0.00467765	0.060978	3033.53	4659.31	6591.97	2540.97	3019.71	1918.09	SH3BGR
ENSG00000156265	0.990422	0.00468461	0.0610187	128.475	136.167	128.786	62.3847	81.3327	53.8098	MAP3K7CL
ENSG00000104738	-1.36587	0.00469554	0.0610687	9188.8	4966.84	1537.76	14987.9	12710.6	12747.3	MCM4
ENSG00000163485	-1.29056	0.00469623	0.0610687	79.5775	75.0306	52.0261	203.95	221.301	79.5937	ADORA1
ENSG00000198805	-0.772876	0.00470133	0.0610687	5565.63	4180.41	3285.32	7604.93	8440.63	6219.52	PNP
ENSG00000184634	0.819141	0.00470379	0.0610687	1095.87	1481.16	1658.87	866.187	587.298	948.398	MED12
ENSG00000138642	1.48944	0.00471841	0.0612086	1094.91	931.861	4820.52	711.425	786.847	940.55	HERC6
ENSG00000183145	0.720404	0.00473065	0.0612752	422.815	531.698	550.965	305.925	274.261	334.069	RIPPLY3
ENSG00000054793	0.993103	0.00473482	0.0612752	2988.47	5705.1	6565.53	2624.95	1786.48	3255.49	ATP9A
ENSG00000108010	-0.941568	0.00474257	0.0612752	7515.76	5106.71	3386.82	9772.8	12858.1	8115.19	GLRX3
ENSG00000180801	-2.8782	0.00474258	0.0612752	6.71136	6.48412	8.52888	7.19823	10.403	142.372	ARSJ
ENSG00000248375	-1.87635	0.0047437	0.0612752	29.7217	17.5998	5.97021	52.787	100.247	41.4784	AC104066.1
ENSG00000261652	0.831758	0.00474664	0.0612752	388.3	465.004	428.15	284.33	172.123	264.565	C15orf65
ENSG00000152778	1.40614	0.00477173	0.0615491	1649.08	1833.15	7515.65	1426.45	1358.07	1365.42	IFIT5
ENSG00000134516	5.54832	0.00478201	0.0616317	12.4639	205.639	42.6444	0	0	5.60519	DOCK2
ENSG00000135316	-0.786336	0.00478976	0.0616818	18477.3	14542	9712.68	25295.8	25147.9	23254.8	SYNCRIP
ENSG00000126460	1.33927	0.00479751	0.0616984	107.382	231.576	206.399	44.3891	55.798	115.467	PRRG2
ENSG00000184207	-0.934254	0.00479881	0.0616984	2890.68	1772.94	1727.95	3917.04	5493.74	2801.47	PGP
ENSG00000133315	1.16611	0.00480965	0.0617879	783.311	1797.95	2718.15	614.249	971.264	775.758	MACROD1
ENSG00000140688	0.783342	0.00483281	0.061905	1755.5	2111.05	2788.09	1421.65	1010.98	1434.93	C16orf58
ENSG00000231196	2.11043	0.00483344	0.061905	15.3402	48.1678	121.11	10.7973	15.1317	16.8156	NA
ENSG00000188051	1.28284	0.00483415	0.061905	107.382	97.2618	239.661	50.3876	67.1468	65.0202	TMEM221
ENSG00000114395	-0.977596	0.00483432	0.061905	558.96	329.764	375.271	923.773	1043.14	521.282	CYB561D2
ENSG00000135269	3.66488	0.00483898	NA	1.91753	38.9047	36.6742	1.1997	4.72865	0	TES
ENSG00000122884	0.984086	0.00485451	0.0619824	9035.4	7635.52	18320.9	4924.79	6441.36	6323.77	P4HA1
ENSG00000175868	1.8968	0.00486188	0.0619824	40.2681	92.6303	168.872	46.7885	25.5347	8.9683	CALCB
ENSG00000135540	1.31998	0.00486866	0.0619824	399.805	1609.92	1578.69	544.666	328.168	565.003	NHSL1
ENSG00000132522	-1.06111	0.00487955	0.0619824	589.641	303.827	269.512	868.586	1005.31	551.55	GPS2
ENSG00000178177	0.895782	0.00488025	0.0619824	1544.57	2689.98	3436.28	1235.7	1498.04	1388.97	LCORL
ENSG00000226137	0.696824	0.00488191	0.0619824	1488	2275	2063.14	1180.51	1158.52	1255.56	BAIAP2-AS1
ENSG00000112146	-0.635224	0.00488304	0.0619824	2912.73	2471.38	2274.65	4443.71	3961.66	3489.79	FBXO9
ENSG00000204084	0.943734	0.00488516	0.0619824	870.559	1579.35	2006.84	819.398	644.042	854.23	INPP5B
ENSG00000212232	-1.61319	0.00488818	0.0619824	69.9898	40.7573	19.6164	145.164	60.5267	192.818	SNORD17
ENSG00000130164	1.30382	0.00488954	0.0619824	4265.55	6007.08	17759.7	4196.57	2880.69	4277.88	LDLR
ENSG00000171421	-1.11431	0.00489069	0.0619824	1675.92	902.219	541.584	2203.86	2778.55	1770.12	MRPL36
ENSG00000120075	0.86738	0.0048929	0.0619824	2942.45	4671.35	5919.89	2129.48	2309.47	2979.72	HOXB5
ENSG00000155970	0.805152	0.00489499	0.0619824	748.796	1289.41	1238.39	669.435	561.763	644.596	MICU3
ENSG00000062582	-0.813637	0.00489873	0.0619824	1528.27	1245.88	927.942	2046.7	2707.62	1751.06	MRPS24
ENSG00000137309	-0.621486	0.00489878	0.0619824	24483	19753.4	25108.2	35051.8	39819.9	31811.7	HMGA1
ENSG00000168772	0.681933	0.00491192	0.06206	4132.28	5670.83	4043.54	2752.12	2634.8	3244.28	CXXC4
ENSG00000163596	0.97074	0.00491271	0.06206	739.208	1337.58	1634.13	559.062	527.717	807.147	ICA1L
ENSG00000147124	0.996425	0.00492616	0.0621805	582.929	1106.93	1295.54	650.24	414.229	432.72	ZNF41
ENSG00000182459	1.8522	0.00493898	0.062293	104.505	214.902	956.087	68.3832	107.813	177.124	TEX19
ENSG00000185838	-0.930068	0.00497684	0.0626726	324.063	234.355	179.106	404.301	601.484	397.968	GNB1L
ENSG00000068912	0.777431	0.00497696	0.0626726	2943.41	3976.62	5043.12	1924.33	2491.05	2563.81	ERLEC1
ENSG00000134243	0.747586	0.00499099	0.0627997	1952.05	2125.87	2387.23	1646	993.016	1212.96	SORT1
ENSG00000113161	1.06643	0.00499642	0.0628184	6440.98	13025.7	20254.4	7409.38	5617.63	5940.38	HMGCR
ENSG00000145604	-0.87121	0.00500785	0.0628647	3993.26	2938.23	1785.95	5272.7	5262.04	5410.13	SKP2
ENSG00000244242	2.55247	0.005008	0.0628647	8.62889	37.9784	196.164	9.59764	9.45729	22.4207	IFITM10
ENSG00000114383	-0.792229	0.00501596	0.0629149	1630.86	1237.54	1016.64	2197.86	2729.37	1799.26	TUSC2
ENSG00000145736	-0.649019	0.00502247	0.0629469	1685.51	1746.08	1290.42	2612.96	2560.09	2230.86	GTF2H2
ENSG00000249242	0.838051	0.00505663	0.0633252	314.475	375.153	456.295	179.956	196.712	264.565	TMEM150C
ENSG00000109971	-0.927269	0.00506677	0.0633866	124133	60300.5	56733.2	152702	164561	141357	HSPA8
ENSG00000114867	-0.762124	0.0050736	0.0633866	26547.2	17502.5	18562.2	39236.3	27497.1	39456	EIF4G1
ENSG00000145907	-0.705857	0.00507684	0.0633866	15309.6	12300.4	9415.03	21439.9	18433.2	20518.3	G3BP1
ENSG00000205978	1.11457	0.00507746	0.0633866	148.609	161.177	182.518	70.7826	47.2865	109.862	NYNRIN
ENSG00000240849	1.1379	0.00509037	0.0634315	2202.28	3561.64	7741.66	1942.32	2127.89	2067.19	TMEM189
ENSG00000137266	1.01839	0.00509456	0.0634315	155.32	126.904	162.902	88.7782	79.4413	51.5677	SLC22A23
ENSG00000090554	1.41373	0.00509506	0.0634315	73.8249	107.451	213.222	34.7914	68.0925	44.8415	FLT3LG
ENSG00000165240	0.882406	0.005097	0.0634315	586.764	746.6	1070.37	484.681	334.788	485.409	ATP7A
ENSG00000134815	-0.770246	0.00510331	0.0634605	2220.5	1465.41	1292.12	2749.72	3116.18	2623.23	DHX34
ENSG00000176595	1.32859	0.00511929	0.0635797	257.908	936.493	822.184	215.947	188.2	399.089	KBTBD11
ENSG00000196981	0.681788	0.00512601	0.0635797	402.681	484.457	468.235	296.327	287.502	261.202	WDR5B
ENSG00000136450	-0.939448	0.00512619	0.0635797	14843.6	12193.9	5945.48	21711.1	22327.7	19214.6	SRSF1
ENSG00000255284	1.09708	0.00512888	0.0635797	134.227	184.334	208.957	63.5844	117.27	65.0202	AP006621.3
ENSG00000277972	-0.951359	0.00513538	0.0636108	1015.33	671.57	707.897	1344.87	2238.54	1045.93	CISD3
ENSG00000267649	1.39781	0.00514071	0.0636272	52.7321	66.6938	121.11	33.5917	33.1005	24.6628	AC010327.4
ENSG00000136261	-0.849892	0.00514608	0.0636442	3825.47	3107.75	2116.87	5494.65	6690.09	4125.42	BZW2
ENSG00000186635	0.755335	0.00516185	0.0637602	2439.1	2443.59	3641.83	1995.11	1439.4	1616.54	ARAP1
ENSG00000239467	1.52609	0.00516347	0.0637602	58.4847	197.303	167.166	27.5932	46.3407	72.8674	AC007405.3
ENSG00000169403	-2.20939	0.00517733	0.0638673	8.62889	7.41043	7.67599	73.182	18.9146	17.9366	PTAFR
ENSG00000170374	2.20001	0.00518138	0.0638673	12.4639	32.4206	59.7021	8.39793	6.6201	7.84726	SP7
ENSG00000104848	1.36946	0.00518659	0.0638673	44.1032	78.7358	81.0243	23.9941	23.6432	31.389	KCNA7
ENSG00000100372	-0.653925	0.00519185	0.0638673	2548.4	2071.21	1875.5	3279.99	3856.68	3081.73	SLC25A17
ENSG00000231503	-1.0666	0.00519306	0.0638673	441.032	258.439	179.959	677.833	729.157	433.841	PTMAP4
ENSG00000112118	-1.23903	0.00519943	0.0638673	9965.4	6081.18	2166.33	15313	15636.7	12038.8	MCM3
ENSG00000087076	1.29144	0.00520023	0.0638673	892.61	527.067	1684.45	457.088	591.081	219.723	HSD17B14
ENSG00000077585	0.978401	0.00521746	0.0639885	846.59	1073.59	1896.82	550.665	573.112	813.873	GPR137B
ENSG00000125817	-0.760408	0.00521814	0.0639885	4747.8	3375.45	3630.74	6654.76	8201.36	5053.64	CENPB
ENSG00000249464	0.989367	0.0052224	0.0639915	400.764	421.468	825.595	236.342	267.641	326.222	LINC01091
ENSG00000232445	-0.697729	0.00523353	0.0640786	520.609	421.468	433.267	814.6	799.141	616.571	AC006329.1
ENSG00000197892	1.29277	0.00525866	0.0643367	209.011	176.924	537.319	161.96	95.5187	119.951	KIF13B
ENSG00000178821	-1.20413	0.00526539	0.0643696	466.919	179.703	192.753	511.074	925.869	495.499	TMEM52
ENSG00000134001	-0.58522	0.00527138	0.0643933	9717.08	8271.89	7617.99	12506.9	13649.7	12259.7	EIF2S1
ENSG00000100216	-1.00962	0.00527616	0.0644023	7153.35	4314.72	2816.23	8891.01	12355	7512.07	TOMM22
ENSG00000125457	0.639037	0.00528808	0.0644983	2167.77	2500.09	2905.79	1452.84	1772.3	1637.84	MIF4GD
ENSG00000162408	-0.854196	0.00529434	0.0645253	1988.48	1671.05	937.323	2657.35	2804.09	2847.43	NOL9
ENSG00000182173	-0.863513	0.00531313	0.0647047	1954.92	1342.21	1009.82	2651.35	3108.61	2075.04	TSEN54
ENSG00000267750	0.942161	0.0053205	0.064745	308.722	477.046	519.409	184.755	191.037	303.801	RUNDC3A-AS1
ENSG00000066923	1.26226	0.00533291	0.0648463	77.66	99.1145	100.641	26.3935	32.1548	57.1729	STAG3
ENSG00000250899	-0.797124	0.00534065	0.0648909	386.382	382.563	382.947	819.398	468.136	715.222	AC125807.2
ENSG00000135625	2.02535	0.00534587	0.0649048	54.6496	219.534	499.792	34.7914	25.5347	130.04	EGR4
ENSG00000172432	1.16014	0.00537488	0.0652073	2669.2	2999.37	8400.94	2423.4	1882.95	1989.84	GTPBP2
ENSG00000013275	-0.769017	0.0053815	0.0652379	8848.44	6169.18	5478.95	10890.9	14140.5	9895.4	PSMC4
ENSG00000185347	-1.23915	0.00538589	0.0652409	1712.35	818.852	436.678	2140.27	3096.32	1767.88	TEDC1
ENSG00000166341	1.50849	0.00538995	0.0652409	61.361	122.272	191.047	37.1909	26.4804	68.3833	DCHS1
ENSG00000151131	-0.896267	0.00543147	0.0656935	817.827	766.979	456.295	1150.52	1650.3	996.602	C12orf45
ENSG00000185650	1.06831	0.00543878	0.065732	8406.45	15651.7	23862.9	6401.63	6137.78	10313.5	ZFP36L1
ENSG00000132561	1.44061	0.00544903	0.065806	139.021	71.3254	280.6	45.5888	75.6583	59.415	MATN2
ENSG00000130158	0.913109	0.00546724	0.0659758	1369.12	1613.62	2417.08	736.619	821.839	1309.37	DOCK6
ENSG00000165556	2.73959	0.00546826	NA	20.1341	12.9682	23.028	2.39941	4.72865	1.12104	CDX2
ENSG00000187193	-0.912227	0.00548354	0.0661223	277.083	207.492	149.255	403.101	469.082	319.496	MT1X
ENSG00000171793	-0.852993	0.0055013	0.0662863	4191.72	2520.47	2510.05	6663.16	5885.27	4108.6	CTPS1
ENSG00000111142	-0.618348	0.00552233	0.0664894	9980.74	9107.41	7349.33	12530.9	14722.2	13330.3	METAP2
ENSG00000158828	0.973797	0.00552807	0.0665081	694.146	1001.33	1666.54	473.883	572.166	665.896	PINK1
ENSG00000135617	-1.38047	0.00553393	0.0665283	584.847	303.827	119.404	894.98	1175.54	552.671	PRADC1
ENSG00000175197	2.40182	0.00555287	0.0666332	735.373	2564.01	6712.23	382.706	716.863	794.815	DDIT3
ENSG00000162231	-0.582256	0.00555512	0.0666332	2738.23	2439.88	2203.86	3485.14	3948.42	3617.59	NXF1
ENSG00000175155	1.39387	0.00556367	0.0666332	127.516	211.197	262.689	70.7826	33.1005	125.556	YPEL2
ENSG00000101220	-1.10267	0.00556455	0.0666332	2790.97	1525.62	1258.01	3847.45	5789.75	2332.88	C20orf27
ENSG00000116668	0.793063	0.00556483	0.0666332	398.846	363.111	459.706	209.948	199.549	295.954	SWT1
ENSG00000106261	1.01554	0.00556776	0.0666332	2060.39	3761.72	5803.9	1887.14	1603.01	2261.13	ZKSCAN1
ENSG00000196569	0.923242	0.00558032	0.0667333	4200.35	6320.17	7194.96	3041.25	2043.72	4257.7	LAMA2
ENSG00000136891	-0.534734	0.00559227	0.0668259	2758.37	2572.34	2463.14	3817.46	3742.25	3730.81	TEX10
ENSG00000172264	3.38767	0.00559903	0.0668394	253.114	636.37	2612.39	39.5903	34.992	260.081	MACROD2
ENSG00000149547	-0.628921	0.00560179	0.0668394	8173.47	6235.87	6188.55	11430.8	10900.5	9520.97	EI24
ENSG00000170322	-0.637442	0.00561611	0.06696	1816.86	1596.02	1310.89	2574.57	2237.6	2535.79	NFRKB
ENSG00000163597	-0.858807	0.00562245	0.0669854	4448.67	3973.84	2708.77	5533.04	9209.51	5442.64	SNHG16
ENSG00000188641	0.825171	0.00563394	0.0670722	533.073	571.529	793.185	367.11	273.316	431.599	DPYD
ENSG00000161981	-1.31943	0.00568735	0.0676317	2642.36	1213.46	556.083	3348.38	4997.23	2663.58	SNRNP25
ENSG00000231607	-1.05746	0.00568944	0.0676317	305.846	210.271	108.317	439.092	400.043	459.625	DLEU2
ENSG00000182154	-1.03122	0.00570596	0.0677025	6582.88	3539.4	3612.83	9319.31	13195.8	5554.74	MRPL41
ENSG00000185340	-0.88101	0.005707	0.0677025	2926.15	1642.34	1716.86	3665.1	4928.19	2980.84	GAS2L1
ENSG00000104723	0.761522	0.00571176	0.0677025	4929.97	6457.26	7468.74	3933.83	4388.18	2800.35	TUSC3
ENSG00000047644	1.24818	0.00571242	0.0677025	894.528	477.046	1661.43	441.491	575.003	260.081	WWC3
ENSG00000090339	1.82495	0.00572828	0.0678268	36.4331	53.7256	154.373	35.9911	19.8603	13.4524	ICAM1
ENSG00000187372	2.2041	0.00573142	0.0678268	17.2578	22.2313	71.6426	10.7973	5.67438	7.84726	PCDHB13
ENSG00000148459	-1.10634	0.00575603	0.0680674	940.549	653.97	308.745	1515.23	1617.2	964.092	PDSS1
ENSG00000073605	0.958943	0.00582321	0.068741	232.021	300.122	353.948	134.367	113.488	208.513	GSDMB
ENSG00000185345	1.71355	0.00582328	0.068741	28.763	148.209	96.3763	28.7929	18.9146	35.8732	PRKN
ENSG00000282826	0.795296	0.00582595	0.068741	269.413	377.005	384.652	175.157	194.82	224.207	FRG1CP
ENSG00000156374	-0.635658	0.00583701	0.0687962	1768.92	1783.13	1293.83	2489.39	2444.71	2594.08	PCGF6
ENSG00000130764	-0.629688	0.00584023	0.0687962	3623.17	2885.43	3130.95	5020.76	5655.46	4237.52	LRRC47
ENSG00000174775	-1.15016	0.00585113	0.0687962	1684.55	830.894	619.196	1925.53	3424.49	1605.33	HRAS
ENSG00000172216	1.33583	0.00585168	0.0687962	1350.9	4999.26	7834.63	1636.4	2219.63	1763.39	CEBPB
ENSG00000095906	-0.853806	0.00585223	0.0687962	2232.01	1556.19	1356.09	3098.84	3980.57	2216.29	NUBP2
ENSG00000126453	-0.777078	0.00586883	0.0688254	3437.17	2780.76	1897.67	4521.69	5309.32	4074.97	BCL2L12
ENSG00000196976	-0.896545	0.00587299	0.0688254	2313.5	1487.64	1311.74	2684.94	4330.49	2501.03	LAGE3
ENSG00000114698	2.1244	0.00587376	0.0688254	31.6392	28.7154	75.907	10.7973	2.83719	17.9366	PLSCR4
ENSG00000117228	0.900553	0.0058886	0.0688254	4068.04	3158.69	6886.21	2124.68	2979.99	2455.07	GBP1
ENSG00000255008	1.82765	0.00589046	0.0688254	20.1341	40.7573	53.7319	9.59764	10.403	12.3314	AP000442.1
ENSG00000160678	1.24185	0.00589162	0.0688254	184.083	573.382	678.046	185.954	251.564	169.277	S100A1
ENSG00000168003	1.32983	0.00589399	0.0688254	6071.86	14577.2	34373.1	7691.31	7882.65	6314.8	SLC3A2
ENSG00000145833	-1.06186	0.0058979	0.0688254	5876.27	3213.35	1793.62	8255.17	7213.08	7250.87	DDX46
ENSG00000130725	-0.72026	0.00589918	0.0688254	7580	5832.93	6908.39	8276.76	13352.8	11848.2	UBE2M
ENSG00000103254	-0.892152	0.00590111	0.0688254	1124.63	943.903	697.662	1439.65	2407.83	1284.71	FAM173A
ENSG00000144231	-0.679122	0.00590228	0.0688254	5096.8	4006.26	3183.83	6524	6411.1	6737.43	POLR2D
ENSG00000171954	1.63921	0.0059173	0.068875	33.5568	37.9784	75.907	13.1968	15.1317	19.0576	CYP4F22
ENSG00000130766	2.70017	0.00592211	0.068875	1485.13	5831.08	22369.5	2100.68	1536.81	930.461	SESN2
ENSG00000101493	0.977298	0.00592523	0.068875	869.6	1501.54	1966.76	676.634	559.872	967.455	ZNF516
ENSG00000261824	1.09104	0.00592667	0.068875	712.362	1868.35	2302.8	701.827	884.257	706.254	LINC00662
ENSG00000267309	0.94617	0.0059288	0.068875	167.784	189.892	300.216	111.573	120.108	109.862	AC092295.2
ENSG00000134107	1.24828	0.0059325	0.068875	3213.78	10908.1	12865	4368.13	2439.04	4553.65	BHLHE40
ENSG00000204186	1.27124	0.00594583	0.0689795	979.858	1319.06	1888.29	409.099	278.044	1048.17	ZDBF2
ENSG00000116120	-0.76692	0.00595993	0.0690926	5725.74	4718.59	3062.72	7512.55	8225.01	7245.26	FARSB
ENSG00000231689	4.7308	0.00596739	NA	22.0516	0	34.9684	1.1997	0.945729	0	LINC01090
ENSG00000106462	-0.93034	0.00598005	0.0692582	2725.77	2777.06	1194.04	4400.52	4589.62	3771.17	EZH2
ENSG00000249353	-1.05508	0.00598291	0.0692582	496.64	320.501	168.872	673.034	773.606	600.876	NPM1P27
ENSG00000108312	-0.636366	0.0059935	0.0693303	5242.53	4956.65	3768.06	7511.35	7707.69	6490.81	UBTF
ENSG00000145414	-0.677049	0.00600761	0.069443	1537.86	1322.76	1078.05	1931.52	1934.96	2430.41	NAF1
ENSG00000091651	-0.830109	0.00602233	0.0695628	2443.89	2163.84	1214.51	3088.04	3770.62	3490.91	ORC6
ENSG00000103227	0.729168	0.00603092	0.0696048	520.609	587.276	695.956	392.303	400.989	294.833	LMF1
ENSG00000130700	1.26609	0.0060387	0.0696048	58.4847	80.5884	70.7897	20.395	34.0463	32.5101	GATA5
ENSG00000266947	1.19043	0.00603909	0.0696048	62.3197	88.9251	94.6705	44.3891	31.2091	32.5101	AC022916.1
ENSG00000130830	-0.877292	0.00604533	0.0696262	885.899	682.686	432.414	1210.5	1452.64	1011.18	MPP1
ENSG00000105928	0.715115	0.00608454	0.0700272	1012.46	1187.52	1352.68	790.606	809.544	563.882	GSDME
ENSG00000103326	-0.655998	0.00609606	0.0700602	2587.71	1774.8	1854.18	3288.39	3222.1	3284.64	CAPN15
ENSG00000139112	1.37984	0.00609984	0.0700602	2360.48	3681.13	8322.48	1061.74	1235.12	3222.98	GABARAPL1
ENSG00000012061	1.02443	0.00610151	0.0700602	4183.09	9849.38	12095.7	4765.23	4642.58	3437.1	ERCC1
ENSG00000078804	0.88339	0.00610501	0.0700602	1315.43	1371.86	2598.75	1064.14	831.296	970.818	TP53INP2
ENSG00000282988	1.63915	0.00611737	0.0701514	50.8145	79.6621	204.693	26.3935	26.4804	54.9308	AL031777.3
ENSG00000262528	1.40637	0.00613078	0.0701731	47.9383	60.2097	59.7021	16.7959	29.3176	16.8156	AL022341.2
ENSG00000130733	1.14751	0.00613692	0.0701731	854.26	1551.56	3188.09	767.811	848.319	909.161	YIPF2
ENSG00000058729	-0.58592	0.00613795	0.0701731	2610.72	2627	2120.28	3422.76	3926.67	3693.82	RIOK2
ENSG00000237877	2.12606	0.00613926	0.0701731	9.58765	74.1043	82.7301	14.3965	10.403	13.4524	LINC01473
ENSG00000167670	-0.846397	0.00614477	0.0701731	3716.17	2631.63	1679.34	4820.41	4913.06	4698.27	CHAF1A
ENSG00000125434	0.799146	0.00614572	0.0701731	849.466	1313.5	746.277	604.651	500.291	567.245	SLC25A35
ENSG00000165288	0.904273	0.0061529	0.0702048	2065.18	2473.23	4225.21	1770.76	1178.38	1734.24	BRWD3
ENSG00000180992	-0.920598	0.0061872	0.0705456	2774.67	1902.63	1513.88	3405.96	5459.69	2851.92	MRPL14
ENSG00000128881	0.928355	0.00619419	0.0705747	700.857	1058.76	1629.87	631.045	499.345	651.323	TTBK2
ENSG00000006638	-1.09081	0.00621864	0.0707885	232.98	89.8514	117.698	351.514	327.222	258.96	TBXA2R
ENSG00000171435	1.43739	0.00622185	0.0707885	48.897	147.282	74.2012	27.5932	34.0463	38.1153	KSR2
ENSG00000090861	1.10886	0.00625086	0.0710679	16437.1	31922.3	58574.6	14714.4	14958.6	19908.5	AARS
ENSG00000205571	-0.88983	0.00627147	0.0712345	146.691	88.9251	103.199	191.953	222.246	212.997	SMN2
ENSG00000140941	1.18069	0.0062789	0.0712345	7880.09	12359.7	30926.6	6637.97	7974.39	7959.37	MAP1LC3B
ENSG00000141543	-0.810442	0.00627895	0.0712345	8014.32	5522.62	4279.79	9957.55	12520.5	8766.51	EIF4A3
ENSG00000065427	-0.68146	0.00628973	0.071306	13629.8	12647.7	10133.2	18231.9	23800.2	16360.4	KARS
ENSG00000172062	-0.72244	0.00629968	0.0713306	1806.31	1501.54	1147.13	2177.46	2883.53	2288.04	SMN1
ENSG00000163762	1.88518	0.00630501	0.0713306	165.866	73.178	311.304	107.973	23.6432	17.9366	TM4SF18
ENSG00000164024	-0.62396	0.00630534	0.0713306	5322.1	4399.01	3654.62	6847.92	6848.97	6915.68	METAP1
ENSG00000177370	-0.793715	0.0063137	0.0713422	1708.52	1244.03	1062.7	2262.64	2888.26	1808.23	TIMM22
ENSG00000141101	-0.559583	0.00631712	0.0713422	4045.99	4424.95	3940.34	5951.74	6764.8	5574.92	NOB1
ENSG00000104936	0.72393	0.00631982	0.0713422	1200.37	1308.87	1903.65	812.2	944.783	914.766	DMPK
ENSG00000186298	-0.710155	0.00633904	0.0715085	15541.6	11488	9189.01	19817.9	21195.7	18238.2	PPP1CC
ENSG00000104731	-0.723112	0.00634671	0.0715443	2384.45	2325.95	1538.61	3336.38	3971.12	3006.62	KLHDC4
ENSG00000170949	0.837418	0.00636096	0.0716542	1529.23	1860.94	2458.87	898.579	902.226	1473.04	ZNF160
ENSG00000197771	-0.768918	0.00637601	0.0717729	7157.18	5630.07	3775.73	10253.9	9268.15	8700.37	MCMBP
ENSG00000165410	-0.696829	0.00640029	0.0719605	17160.9	13046.1	12017.2	23337.9	26640.2	18463.5	CFL2
ENSG00000165688	-0.748234	0.00640171	0.0719605	9679.69	7838.38	5600.06	13105.6	14762.8	10962.6	PMPCA
ENSG00000131876	-0.805985	0.00642311	0.0720616	6726.7	5111.34	3751.85	6931.89	9828.02	10495.2	SNRPA1
ENSG00000100276	1.88419	0.00642328	0.0720616	37.3918	57.4308	173.136	28.7929	9.45729	34.7522	RASL10A
ENSG00000133466	1.44465	0.00642429	0.0720616	149.567	503.909	365.889	56.3861	110.65	207.392	C1QTNF6
ENSG00000117399	-1.30321	0.00643703	0.0721258	8863.78	4596.32	1614.52	13446.3	14153.8	9599.44	CDC20
ENSG00000112033	0.849995	0.00643907	0.0721258	2298.16	3847.86	4509.22	2325.03	2035.21	1551.52	PPARD
ENSG00000170160	2.05325	0.00645548	0.0722587	22.0516	33.3469	26.4395	5.99852	3.78292	10.0893	CCDC144A
ENSG00000178035	-0.689882	0.00648589	0.0725481	13710.3	12337.4	9060.23	18004	22035.5	16593.6	IMPDH2
ENSG00000090273	-0.896317	0.00650271	0.0726852	12661.5	8232.06	5566.8	14274.1	20018.3	14956.9	NUDC
ENSG00000198133	1.01622	0.00650894	0.0727037	183.124	221.386	388.064	115.172	153.208	123.314	TMEM229B
ENSG00000168883	-0.617156	0.00652466	0.0727562	5621.24	4324.91	4023.07	6977.48	7515.71	6932.5	USP39
ENSG00000204709	1.68075	0.00652579	0.0727562	46.9795	50.0204	134.756	14.3965	19.8603	38.1153	LINC01556
ENSG00000106031	-2.70321	0.00652735	0.0727562	8.62889	0.926303	3.41155	9.59764	21.7518	52.6888	HOXA13
ENSG00000146250	1.31775	0.00654657	0.0729194	57.5259	109.304	104.905	35.9911	49.1779	23.5418	PRSS35
ENSG00000111012	1.26576	0.00655796	0.0729952	153.402	96.3355	224.309	99.5755	51.0694	47.0836	CYP27B1
ENSG00000124784	-0.580151	0.00656808	0.0730112	2042.17	2137.91	1786.8	2666.94	3025.39	3227.47	RIOK1
ENSG00000185669	1.70398	0.00657098	0.0730112	36.4331	63.9149	89.5532	16.7959	32.1548	8.9683	SNAI3
ENSG00000150990	-0.673239	0.00657669	0.0730112	2903.14	1950.79	2408.55	4423.31	3663.75	3494.27	DHX37
ENSG00000117395	-1.0167	0.00658133	0.0730112	7311.54	4571.31	2969.75	10250.3	13161.7	6637.66	EBNA1BP2
ENSG00000197905	-0.874565	0.00658234	0.0730112	2452.52	1545.07	1276.77	2756.92	4182.01	2729.73	TEAD4
ENSG00000073111	-1.03639	0.00659001	0.0730454	7912.69	4689.87	2440.96	11115.3	10370.9	9368.51	MCM2
ENSG00000226314	1.51571	0.00659793	0.0730823	43.1444	46.3152	38.3799	10.7973	17.9689	15.6945	ZNF192P1
ENSG00000184702	0.694177	0.0066114	0.0731738	2418.01	2270.37	3391.93	1443.24	1739.2	1811.6	SEPT5
ENSG00000102900	-0.674978	0.00662345	0.0731738	4752.6	3758.94	2959.52	5974.53	6437.58	5901.14	NUP93
ENSG00000159588	1.36576	0.00662411	0.0731738	55.6084	83.3673	54.5848	21.5947	18.9146	34.7522	CCDC17
ENSG00000074071	-1.00602	0.00662918	0.0731738	4120.77	2576.05	1837.97	5330.29	7994.25	3814.89	MRPS34
ENSG00000021762	0.788672	0.00663223	0.0731738	508.145	736.411	840.947	362.311	475.702	368.821	OSBPL5
ENSG00000148187	-1.04022	0.00663377	0.0731738	1412.26	1059.69	479.323	2268.64	2247.05	1552.64	MRRF
ENSG00000168843	4.94718	0.00664988	0.0733006	112.176	3.70521	189.341	0	0.945729	8.9683	FSTL5
ENSG00000091136	1.01275	0.00666123	0.073375	3215.7	3128.13	7484.94	2788.11	2244.22	1821.69	LAMB1
ENSG00000135723	-0.969129	0.00668392	0.073574	1566.62	893.883	599.58	2338.22	1872.54	1779.09	FHOD1
ENSG00000008735	-1.16274	0.00669214	0.0736135	370.083	98.1881	271.218	517.073	596.755	541.461	MAPK8IP2
ENSG00000196743	0.636441	0.00670961	0.0737465	2488	2852.09	3640.98	1873.94	1957.66	1946.12	GM2A
ENSG00000145476	0.943762	0.0067135	0.0737465	312.557	618.771	354.801	266.334	217.518	184.971	CYP4V2
ENSG00000167037	1.55684	0.00672553	0.0737881	40.2681	53.7256	114.287	16.7959	30.2633	23.5418	SGSM1
ENSG00000279092	-1.40141	0.00672655	0.0737881	163.949	65.7675	34.9684	229.144	282.773	186.092	AC025678.3
ENSG00000130811	-0.791217	0.00674121	0.0738141	10036.4	7792.06	6325.01	13210	18019.9	10566.9	EIF3G
ENSG00000156587	2.3728	0.00674416	0.0738141	1896.44	2976.21	13052.6	876.984	1349.56	1234.26	UBE2L6
ENSG00000149798	-0.750251	0.00674608	0.0738141	901.239	766.979	666.958	1318.48	1622.87	985.392	CDC42EP2
ENSG00000112651	-0.687779	0.00674874	0.0738141	1780.43	1648.82	1284.45	2296.24	3064.16	2230.86	MRPL2
ENSG00000161036	-0.888752	0.00675579	0.0738141	3807.26	2648.3	1583.81	5023.16	5385.93	4475.18	LRWD1
ENSG00000255310	1.21458	0.00675675	0.0738141	122.722	158.398	144.138	94.7767	32.1548	57.1729	AF131215.5
ENSG00000113739	2.33219	0.00676387	0.0738412	1241.6	6177.52	12440.2	1542.82	1519.79	881.135	STC2
ENSG00000131153	-1.34185	0.00677932	0.0739592	2426.63	1269.04	441.796	3230.81	4772.15	2483.1	GINS2
ENSG00000164338	-0.575328	0.00680465	0.0741847	1950.13	2146.24	1819.21	3104.84	2603.59	3106.39	UTP15
ENSG00000118655	-0.750571	0.00681379	0.0741874	1093.95	863.315	606.403	1378.46	1445.07	1488.74	DCLRE1B
ENSG00000241399	1.29864	0.00681422	0.0741874	46.0207	98.1881	95.5234	35.9911	30.2633	31.389	CD302
ENSG00000166226	-0.821892	0.00682339	0.0742364	15695.9	12040.1	7570.23	20704.5	23652.7	18053.2	CCT2
ENSG00000185615	1.06308	0.00683428	0.0742581	131.351	167.661	209.81	65.9838	62.4181	115.467	PDIA2
ENSG00000184524	-1.93461	0.00683471	0.0742581	30.6805	11.1156	5.97021	51.5873	97.4101	32.5101	CEND1
ENSG00000174173	-0.731928	0.0068434	0.0742928	3350.88	3069.77	2052.05	4572.08	5449.29	4049.19	TRMT10C
ENSG00000133424	2.70562	0.00684984	0.0742928	23.9691	4.63152	55.4377	4.79882	4.72865	3.36311	LARGE1
ENSG00000268205	0.864244	0.00685595	0.0742928	754.548	1474.67	957.793	461.886	663.902	624.418	AC005261.1
ENSG00000138073	-0.772767	0.00685658	0.0742928	5342.24	3405.09	2915.17	6479.61	7406.01	6039.03	PREB
ENSG00000123136	-0.972517	0.00686312	0.0743131	3473.61	2320.39	1357.8	4611.67	5833.26	3587.32	DDX39A
ENSG00000205959	2.38159	0.00687701	0.0744128	18.2165	82.441	150.961	1.1997	18.9146	28.0259	AC105345.1
ENSG00000234928	1.33289	0.00688282	0.0744252	106.423	61.136	106.611	52.787	34.992	21.2997	LINC01659
ENSG00000130487	5.25859	0.00689169	0.0744705	0.958765	100.041	272.924	5.99852	3.78292	0	KLHDC7B
ENSG00000106560	1.33322	0.00690017	0.0744833	58.4847	163.956	118.551	47.9882	55.798	31.389	GIMAP2
ENSG00000235513	2.12172	0.00690224	0.0744833	27.8042	34.2732	194.458	9.59764	17.9689	31.389	AL035681.1
ENSG00000260920	0.928661	0.00694005	0.0747923	348.99	788.284	694.251	291.528	349.92	320.617	AL031985.3
ENSG00000101057	-1.28178	0.00694913	0.0747923	8613.55	3571.83	1877.21	12889.6	13819	7481.8	MYBL2
ENSG00000197461	3.40313	0.0069492	0.0747923	2.8763	9.26303	74.2012	1.1997	5.67438	1.12104	PDGFA
ENSG00000173545	-0.564962	0.00694966	0.0747923	1739.2	1621.96	1778.27	2510.98	2813.54	2277.95	ZNF622
ENSG00000004864	-0.993562	0.0069754	0.0750185	2229.13	1362.59	1026.88	4129.38	3095.37	1970.78	SLC25A13
ENSG00000001497	-0.937741	0.00698188	0.0750375	3176.39	2674.24	1215.36	4286.55	4893.2	4354.11	LAS1L
ENSG00000109107	0.658175	0.0069884	0.0750498	3170.64	2513.99	3264	2057.49	2081.55	1531.34	ALDOC
ENSG00000090316	-0.817674	0.00699245	0.0750498	3953.95	2802.07	2040.96	5614.62	5783.13	4106.36	MAEA
ENSG00000165526	-0.688046	0.00700378	0.0751208	1628.94	1474.67	1076.34	2329.83	2467.41	1936.03	RPUSD4
ENSG00000049541	-1.00887	0.00701191	0.0751572	4462.09	3299.49	1573.58	6062.11	7774.84	4947.14	RFC2
ENSG00000100228	-1.15011	0.00702541	0.0752514	242.568	147.282	91.259	409.099	437.873	219.723	RAB36
ENSG00000105127	-0.614755	0.00704122	0.0753699	1759.33	1473.75	1245.22	2314.23	2260.29	2282.43	AKAP8
ENSG00000005194	-0.672578	0.00705367	0.0754524	4276.09	3151.28	2862.29	5699.8	5945.8	4754.32	CIAPIN1
ENSG00000166710	1.1878	0.00706103	0.075465	19522.4	20464.8	65619.5	14388.1	18859.7	13110.5	B2M
ENSG00000176723	1.41492	0.00706433	0.075465	40.2681	67.6201	61.4079	15.5962	19.8603	28.0259	ZNF843
ENSG00000077348	-0.791038	0.00707072	0.0754826	1058.48	866.094	633.695	1230.9	1855.52	1338.52	EXOSC5
ENSG00000196220	1.22672	0.00707802	0.0754886	117.928	75.9569	168.872	70.7826	45.395	39.2363	SRGAP3
ENSG00000167900	-1.22085	0.00708076	0.0754886	5253.07	2677.94	1301.51	7050.67	9704.13	4763.29	TK1
ENSG00000116750	-0.596899	0.0070954	0.075594	6064.19	5289.19	4398.34	7573.74	8438.74	7810.27	UCHL5
ENSG00000105401	-0.731986	0.00710277	0.0756219	10188.8	6970.43	6672.99	12661.7	15954.5	10966	CDC37
ENSG00000120800	-0.82514	0.00710852	0.0756325	2193.65	1663.64	1107.9	3421.56	2396.48	2978.6	UTP20
ENSG00000132434	-0.828769	0.00711811	0.0756826	601.146	516.877	347.978	984.958	965.59	652.444	LANCL2
ENSG00000166246	-1.7883	0.00712273	0.0756826	28.763	14.8209	5.97021	52.787	80.387	36.9942	C16orf71
ENSG00000051180	-0.913986	0.00713433	0.075727	1545.53	1091.19	634.548	2059.89	2348.25	1754.42	RAD51
ENSG00000279520	1.5653	0.00713643	0.075727	48.897	54.6519	42.6444	14.3965	9.45729	25.7839	AC093525.8
ENSG00000197747	-2.06143	0.00715059	0.0757919	26.8454	19.4524	11.9404	171.558	55.798	15.6945	S100A10
ENSG00000113657	-2.1884	0.00715206	0.0757919	9.58765	3.70521	3.41155	19.1953	34.992	21.2997	DPYSL3
ENSG00000120889	1.32664	0.00718334	0.0760727	5530.16	9969.8	28827.6	5796.97	4491.27	7385.39	TNFRSF10B
ENSG00000167711	1.07223	0.00719086	0.0761017	90.1239	163.029	104.052	55.1864	52.0151	62.7781	SERPINF2
ENSG00000107959	-0.682535	0.00720729	0.0761812	4138.99	3492.16	2598.75	6062.11	5414.3	4941.53	PITRM1
ENSG00000133863	-0.902186	0.00720795	0.0761812	2195.57	1823.89	1026.02	3873.85	2348.25	3207.29	TEX15
ENSG00000124787	-0.948481	0.00723736	0.0764413	1018.21	753.085	413.65	1265.69	1742.03	1207.36	RPP40
ENSG00000162461	1.89842	0.00725053	0.0765296	22.0516	53.7256	63.9666	4.79882	18.9146	13.4524	SLC25A34
ENSG00000275700	-0.675724	0.00727086	0.0765533	4707.54	4035.9	3366.35	5437.06	7789.03	6116.38	AATF
ENSG00000177679	1.6069	0.00727173	0.0765533	82.4538	73.178	345.419	67.1835	41.6121	56.0519	SRRM3
ENSG00000099783	-0.908676	0.00727427	0.0765533	20548.3	10721	8620.99	26355.1	26531.5	21999.2	HNRNPM
ENSG00000143333	-0.794637	0.00727668	0.0765533	191.753	326.985	237.103	436.693	397.206	477.562	RGS16
ENSG00000206190	1.16511	0.00727682	0.0765533	614.568	481.678	799.156	256.737	129.565	459.625	ATP10A
ENSG00000189127	0.982508	0.00729347	0.0765677	431.444	297.343	486.999	224.345	123.891	267.928	ANKRD34B
ENSG00000185513	0.81976	0.00729455	0.0765677	531.156	450.183	394.887	231.543	204.278	344.158	L3MBTL1
ENSG00000228397	1.40569	0.00729569	0.0765677	37.3918	81.5147	64.8195	21.5947	27.4261	20.1787	LINC01635
ENSG00000232656	2.1309	0.00729743	0.0765677	21.0928	35.1995	23.028	2.39941	6.6201	8.9683	IDI2-AS1
ENSG00000214021	0.746231	0.00732042	0.0767214	1539.78	1581.2	1476.35	953.765	635.53	1152.43	TTLL3
ENSG00000101444	-0.800797	0.00732172	0.0767214	16465.8	13645.4	8693.48	23480.6	26150.4	17968	AHCY
ENSG00000271581	1.72314	0.00734167	0.0768431	44.1032	53.7256	159.49	33.5917	12.2945	32.5101	AL671883.2
ENSG00000186283	-0.700929	0.00734672	0.0768431	5470.71	4095.19	3958.25	7506.55	8717.73	5758.77	TOR3A
ENSG00000158406	1.48506	0.00734782	0.0768431	174.495	384.416	921.972	97.1761	161.72	270.17	HIST1H4H
ENSG00000165501	-0.961047	0.00735613	0.0768703	1920.41	1292.19	711.308	2564.97	2940.27	2132.21	LRR1
ENSG00000106976	0.731387	0.00736008	0.0768703	335.568	420.542	419.621	233.942	274.261	199.545	DNM1
ENSG00000227799	1.53193	0.00739915	0.0769856	47.9383	62.0623	49.4675	17.9956	9.45729	28.0259	AC012358.2
ENSG00000148843	-0.626929	0.00739922	0.0769856	5551.25	6472.08	5919.04	9632.43	7372.9	10703.7	PDCD11
ENSG00000109323	0.746678	0.00740109	0.0769856	1578.13	1634	2488.73	1181.71	1278.63	937.187	MANBA
ENSG00000181444	0.886386	0.00740362	0.0769856	2565.66	3599.61	5085.77	1842.75	2697.22	1545.91	ZNF467
ENSG00000118217	1.07481	0.00740561	0.0769856	2563.74	5374.41	9241.89	2693.34	2496.73	2966.26	ATF6
ENSG00000084731	0.923911	0.00740997	0.0769856	941.507	1282	2127.1	752.215	609.995	931.582	KIF3C
ENSG00000102317	-1.16008	0.00741912	0.0769856	8656.69	8847.12	2661.86	17670.5	17796.7	9596.08	RBM3
ENSG00000164161	2.0151	0.00742236	0.0769856	36.4331	15.7472	101.494	15.5962	11.3488	11.2104	HHIP
ENSG00000107864	1.09335	0.00742472	0.0769856	255.032	504.835	445.207	172.758	113.488	279.138	CPEB3
ENSG00000197345	-0.860068	0.00742674	0.0769856	2168.73	1838.71	1523.26	3162.42	4694.6	2180.42	MRPL21
ENSG00000129472	0.787955	0.00742781	0.0769856	1587.71	1927.64	2897.26	1145.72	1110.29	1458.47	RAB2B
ENSG00000104324	1.18105	0.00742916	0.0769856	194.629	323.28	602.992	189.553	193.874	110.983	CPQ
ENSG00000163879	2.10835	0.00744135	0.0770618	13.4227	29.6417	40.0857	4.79882	6.6201	7.84726	DNALI1
ENSG00000221947	0.81136	0.00745861	0.0771856	275.166	394.605	423.885	169.158	218.463	235.418	XKR9
ENSG00000104805	0.755593	0.00746301	0.0771856	6273.2	5584.68	10041.9	3943.43	4364.54	4663.52	NUCB1
ENSG00000184281	-0.663876	0.00747954	0.0773064	1817.82	1576.57	1449.91	2327.43	3157.79	2188.26	TSSC4
ENSG00000135365	0.807944	0.00749801	0.077447	2206.12	3142.95	4399.19	1815.15	1612.47	2141.18	PHF21A
ENSG00000154328	-0.790417	0.00750295	0.0774478	1729.61	1215.31	892.973	2121.08	2509.97	2005.54	NEIL2
ENSG00000197768	1.09046	0.00752209	0.0775928	117.928	116.714	69.9368	43.1894	49.1779	50.4467	STPG3
ENSG00000185046	1.50176	0.00753103	0.0775928	36.4331	94.4829	63.1137	16.7959	31.2091	20.1787	ANKS1B
ENSG00000260428	1.94505	0.00753174	0.0775928	23.9691	56.5045	61.4079	14.3965	18.9146	3.36311	SCX
ENSG00000170153	1.43053	0.00754367	0.0775928	100.67	84.2936	179.959	28.7929	28.3719	78.4726	RNF150
ENSG00000268108	3.24149	0.00754423	NA	10.5464	9.26303	31.5568	3.59911	1.89146	0	AC008687.2
ENSG00000236824	-1.35418	0.00754453	0.0775928	656.754	271.407	152.667	602.252	1438.45	720.827	BCYRN1
ENSG00000139515	1.73756	0.00754784	0.0775928	122.722	82.441	98.935	61.1849	23.6432	6.72622	PDX1
ENSG00000225855	0.655936	0.00755363	0.0775928	460.207	398.31	400.004	243.54	285.61	269.049	RUSC1-AS1
ENSG00000074935	1.14149	0.00755773	0.0775928	826.455	2793.73	3032.02	1061.74	821.839	1132.25	TUBE1
ENSG00000142871	0.98857	0.00756088	0.0775928	4668.23	7793.92	11228.3	2538.58	4689.87	4710.6	CYR61
ENSG00000140464	1.17576	0.00757293	0.0776665	1323.1	1503.39	4610.71	959.764	1157.57	1174.85	PML
ENSG00000105197	-0.643563	0.00758148	0.077704	5424.69	4986.29	3918.17	7183.83	8681.79	6517.71	TIMM50
ENSG00000117407	1.10856	0.00759331	0.0777753	386.382	475.194	997.879	187.154	363.16	311.648	ARTN
ENSG00000105085	-0.767999	0.00760668	0.0778599	451.578	367.742	294.246	511.074	753.746	630.023	MED26
ENSG00000254819	1.14544	0.00761136	0.0778599	87.2476	100.041	179.959	65.9838	51.0694	49.3256	AC021698.1
ENSG00000162069	1.30105	0.00761821	0.07788	53.6908	70.399	86.9945	26.3935	38.7749	20.1787	BICDL2
ENSG00000148835	-0.740234	0.00762968	0.0779471	1585.8	1256.99	958.646	1825.95	1989.81	2533.54	TAF5
ENSG00000186567	1.17367	0.00763781	0.0779744	97.794	193.597	293.393	73.182	90.79	95.2882	CEACAM19
ENSG00000179950	-0.626923	0.00764215	0.0779744	6426.6	5231.76	4703.68	8568.29	9433.65	7264.32	PUF60
ENSG00000197555	0.81804	0.007651	0.0780147	4006.68	5496.68	6744.64	3638.7	3457.59	2119.88	SIPA1L1
ENSG00000143387	0.868068	0.00766216	0.0780785	151.485	188.966	140.726	76.7811	94.5729	91.9251	CTSK
ENSG00000141873	-0.720455	0.00767038	0.0781123	1805.35	1498.76	1811.53	2724.53	3599.45	2104.19	SLC39A3
ENSG00000229431	1.69655	0.00768686	0.0781982	34.5155	107.451	69.9368	13.1968	14.1859	38.1153	AL139289.1
ENSG00000198125	1.91268	0.00768864	0.0781982	23.9691	37.0521	102.347	7.19823	17.0231	19.0576	MB
ENSG00000125459	-0.921319	0.00770496	0.0783141	1635.65	1114.34	644.783	2052.7	2474.97	1900.16	MSTO1
ENSG00000155111	0.797722	0.00772533	0.0784226	872.476	1090.26	1533.49	619.048	572.166	820.599	CDK19
ENSG00000213551	-0.989651	0.00772727	0.0784226	2098.74	1195.86	710.455	2672.94	2904.33	2374.36	DNAJC9
ENSG00000169499	1.09179	0.00773041	0.0784226	989.446	562.266	1235.83	587.855	493.671	226.45	PLEKHA2
ENSG00000165105	2.98585	0.0077844	0.0789135	40.2681	2.77891	76.7599	2.39941	11.3488	1.12104	RASEF
ENSG00000168827	-0.519918	0.00778872	0.0789135	3934.77	3973.84	4111.77	6249.26	5571.29	5415.73	GFM1
ENSG00000250241	1.50408	0.0078141	0.079107	35.4743	84.2936	70.7897	15.5962	32.1548	19.0576	AC105383.1
ENSG00000224152	0.821469	0.00781777	0.079107	255.032	424.247	411.945	182.355	210.898	224.207	AC009506.1
ENSG00000104969	-0.583797	0.00783257	0.0792065	6106.37	4780.65	5913.07	8252.77	9283.28	7643.23	SGTA
ENSG00000260018	-1.66255	0.00784604	0.0792661	35.4743	12.9682	11.0875	68.3832	82.2784	36.9942	AC040169.1
ENSG00000126953	-0.765968	0.00784957	0.0792661	1007.66	817.926	567.17	1162.51	1558.56	1346.37	TIMM8A
ENSG00000224081	1.93743	0.00785341	0.0792661	24.9279	36.1258	57.9964	10.7973	3.78292	16.8156	SLC44A3-AS1
ENSG00000133302	0.794871	0.00790499	0.0796524	5676.85	9311.2	8062.35	4035.81	3428.27	5822.67	SLF1
ENSG00000111845	-0.644227	0.00790556	0.0796524	1715.23	1747.93	1250.33	2494.19	2700.06	2171.45	PAK1IP1
ENSG00000138381	-0.689316	0.00790669	0.0796524	4482.23	4270.26	2793.21	6671.56	6364.76	5580.52	ASNSD1
ENSG00000139579	-0.778371	0.00793729	0.0798532	3714.26	2710.36	2013.67	4681.25	5748.14	4042.46	NABP2
ENSG00000264364	-0.512132	0.00794296	0.0798532	3465.94	3629.26	3861.02	5111.94	5441.73	5071.57	DYNLL2
ENSG00000224051	-0.767003	0.00794757	0.0798532	1049.85	764.2	900.649	1530.82	1974.68	1113.19	CPTP
ENSG00000156639	1.04202	0.00794813	0.0798532	3203.23	5410.54	10777.1	3181.62	3086.86	3148.99	ZFAND3
ENSG00000196787	0.980645	0.00795262	0.0798532	232.021	165.808	339.449	135.567	97.4101	141.251	HIST1H2AG
ENSG00000037897	-0.73016	0.00796051	0.0798532	984.652	761.421	709.602	1304.08	1691.91	1076.2	METTL1
ENSG00000100410	-0.736096	0.00796319	0.0798532	3073.8	2186.08	1726.24	3481.54	4328.6	3824.98	PHF5A
ENSG00000096872	0.741184	0.00796676	0.0798532	647.166	1013.38	792.333	434.293	449.221	584.06	IFT74
ENSG00000139438	-1.54524	0.00797239	0.0798593	55.6084	24.0839	17.0578	110.373	122.945	48.2046	FAM222A
ENSG00000185250	0.72973	0.00799331	0.0800186	250.238	320.501	327.509	164.36	191.037	186.092	PPIL6
ENSG00000150593	1.26735	0.00801647	0.0802	1627.02	3108.67	3479.78	736.619	557.98	2118.76	PDCD4
ENSG00000118473	-3.36286	0.00806051	0.0805899	39.3094	48.1678	67.3781	35.9911	179.689	1377.75	SGIP1
ENSG00000066427	0.741958	0.00807759	0.080709	1121.76	1595.09	1588.08	662.237	863.451	1048.17	ATXN3
ENSG00000113460	-0.663208	0.00808256	0.080709	5627.95	4821.41	3676.8	6727.94	8521.02	7119.71	BRIX1
ENSG00000174938	0.850089	0.0080971	0.0808034	5644.25	6436.88	12088.8	4431.71	4859.16	4117.57	SEZ6L2
ENSG00000154263	1.27159	0.00811453	0.0809267	65.196	81.5147	48.6146	22.7944	33.1005	24.6628	ABCA10
ENSG00000176014	-0.740867	0.00813007	0.0810309	6889.69	4171.14	4673.82	10076.3	9152.77	7065.9	TUBB6
ENSG00000101181	-0.657202	0.00814049	0.081084	2302.95	1797.95	1511.32	3098.84	3120.91	2629.95	MTG2
ENSG00000065150	-0.633598	0.00817142	0.0812478	8284.69	7760.57	5508.8	11507.6	10519.3	11412.2	IPO5
ENSG00000099901	-1.00021	0.00817339	0.0812478	16471.6	9267.66	6351.45	19579.2	28904.3	15705.7	RANBP1
ENSG00000141576	0.993122	0.00817485	0.0812478	292.423	289.007	604.697	199.151	160.774	236.539	RNF157
ENSG00000280734	0.724077	0.00817845	0.0812478	339.403	404.795	493.822	224.345	270.479	254.475	LINC01232
ENSG00000145244	-2.26965	0.00818246	0.0812478	12.4639	18.5261	17.0578	31.1923	11.3488	189.455	CORIN
ENSG00000053747	2.26856	0.00819125	0.0812844	8.62889	46.3152	40.9386	9.59764	3.78292	6.72622	LAMA3
ENSG00000138434	1.04803	0.00819989	0.0812901	4700.83	2509.36	7777.48	2568.57	1734.47	2946.09	SSFA2
ENSG00000230330	-1.0639	0.00820205	0.0812901	283.794	169.514	110.875	369.509	518.26	290.349	HMGN2P3
ENSG00000198053	0.906435	0.00822253	0.0814424	388.3	811.442	726.66	284.33	418.958	323.98	SIRPA
ENSG00000166401	1.63305	0.00822816	0.0814475	52.7321	334.395	521.114	116.371	105.922	70.6254	SERPINB8
ENSG00000227620	-1.23109	0.00824203	0.0815134	38.3506	33.3469	20.4693	57.5858	78.4955	79.5937	ALG1L8P
ENSG00000104413	6.49919	0.00824506	0.0815134	0	46.3152	243.073	0	0.945729	2.24207	ESRP1
ENSG00000145386	-1.03293	0.00827624	0.0817709	9682.57	6723.11	2796.62	13736.6	13379.2	12174.5	CCNA2
ENSG00000130522	1.08963	0.00828403	0.081797	4252.12	9284.34	15357.1	3564.32	4430.74	5581.65	JUND
ENSG00000095752	1.05265	0.00830802	0.0819368	270.372	339.027	644.783	169.158	164.557	271.291	IL11
ENSG00000164308	0.787818	0.00830848	0.0819368	1184.07	1492.27	2226.04	1089.33	828.459	922.614	ERAP2
ENSG00000100031	1.05029	0.00832066	0.0820062	385.424	226.018	644.783	189.553	179.689	237.66	GGT1
ENSG00000181610	-0.690781	0.00834208	0.0821326	3572.36	3293.93	2406.85	4797.62	5985.52	4183.71	MRPS23
ENSG00000160345	-1.35655	0.00834381	0.0821326	409.393	214.902	74.2012	581.857	796.304	409.179	C9orf116
ENSG00000107937	-0.539259	0.00836327	0.0822732	9955.82	8995.33	9387.73	12123	14013.8	15045.4	GTPBP4
ENSG00000105202	-0.855663	0.00838029	0.0823718	17396.8	13032.2	7926.74	21343.9	28579	19483.6	FBL
ENSG00000143793	-0.85714	0.00838421	0.0823718	1879.18	1279.22	920.266	2091.09	3152.12	2143.42	C1orf35
ENSG00000141314	2.2258	0.00839892	0.0823718	30.6805	10.1893	62.2608	10.7973	4.72865	6.72622	RHBDL3
ENSG00000160087	-0.646673	0.00839921	0.0823718	2872.46	2236.1	2232.86	3618.31	4592.46	3281.28	UBE2J2
ENSG00000088247	-0.590023	0.00840372	0.0823718	19331.6	14857	13915.7	25166.2	23595	23648.3	KHSRP
ENSG00000099795	-0.91394	0.00840433	0.0823718	1641.41	1225.5	873.357	2113.88	3311.94	1619.9	NDUFB7
ENSG00000131979	0.960035	0.00841132	0.0823895	1211.88	2001.74	3152.27	1108.53	841.699	1322.82	GCH1
ENSG00000169245	3.3055	0.00841979	NA	3.83506	12.9682	61.4079	3.59911	0	4.48415	CXCL10
ENSG00000224419	1.39932	0.00845312	0.0827151	53.6908	51.873	36.6742	20.395	18.9146	14.5735	KRT18P27
ENSG00000152795	-0.876506	0.00845857	0.0827151	15884.8	12748.7	7728.87	19778.3	29685.5	17293.1	HNRNPDL
ENSG00000141505	1.4478	0.00846088	0.0827151	90.1239	306.606	383.799	47.9882	94.5729	143.493	ASGR1
ENSG00000248333	-0.631466	0.00846534	0.0827151	2130.38	1695.14	1430.29	2534.98	2765.31	2840.71	CDK11B
ENSG00000177888	0.850913	0.00847317	0.0827407	1761.25	3015.12	3153.13	1506.83	1044.09	1846.35	ZBTB41
ENSG00000087087	-0.838471	0.00848305	0.0827864	7218.54	5383.67	3102.81	9163.35	9991.63	8926.82	SRRT
ENSG00000033011	-0.952449	0.00849289	0.0828317	755.507	502.056	343.714	1209.3	1200.13	688.317	ALG1
ENSG00000168273	-0.892821	0.00849841	0.0828348	526.362	378.858	322.392	719.823	1040.3	517.919	SMIM4
ENSG00000197594	-1.82458	0.00850861	0.0828835	17.2578	12.0419	10.2347	76.7811	46.3407	16.8156	ENPP1
ENSG00000138316	1.78488	0.00852539	0.0829961	33.5568	54.6519	59.7021	4.79882	12.2945	25.7839	ADAMTS14
ENSG00000258183	1.90569	0.00853715	0.0830598	34.5155	21.305	125.374	14.3965	16.0774	17.9366	LINC02392
ENSG00000239900	-0.795833	0.00855806	0.0831568	4931.89	3725.59	2478.49	6417.22	7523.28	5391.07	ADSL
ENSG00000198056	-1.02475	0.00855818	0.0831568	1928.08	1420.95	611.52	2908.08	3017.82	2131.09	PRIM1
ENSG00000241489	1.64871	0.00856279	0.0831568	30.6805	43.5363	36.6742	14.3965	14.1859	6.72622	AC244197.3
ENSG00000174243	-0.926	0.00858341	0.0833062	8390.15	4218.39	3253.77	10700.2	9102.64	10334.8	DDX23
ENSG00000179271	-0.899651	0.0085977	0.083394	2991.35	1989.7	1521.55	3486.34	5617.63	3025.68	GADD45GIP1
ENSG00000185359	-0.621091	0.0086249	0.0835893	4046.95	3008.63	3465.28	6113.7	5492.8	4574.95	HGS
ENSG00000142409	-0.676806	0.00862834	0.0835893	1816.86	1566.38	1661.43	2435.4	3452.86	2174.81	ZNF787
ENSG00000167772	1.12345	0.00866507	0.083892	930.002	364.037	1013.23	357.512	481.376	219.723	ANGPTL4
ENSG00000143390	0.594044	0.00867077	0.083892	5533.03	5949.65	6470.86	4116.19	3272.22	4506.57	RFX5
ENSG00000065057	-1.05788	0.00867539	0.083892	1247.35	807.736	461.412	1803.16	2348.25	1086.29	NTHL1
ENSG00000096384	-0.720441	0.00869433	0.0839195	142328	94033.7	78961.2	177520	181225	160806	HSP90AB1
ENSG00000136463	-0.650694	0.00869453	0.0839195	2146.67	1759.05	1657.16	2908.08	3451.91	2372.12	TACO1
ENSG00000171848	-1.21128	0.00870207	0.0839195	22789.8	15828.7	4388.96	32973.9	36524.1	30081.9	RRM2
ENSG00000155508	0.557777	0.00871172	0.0839195	4116.94	5061.32	5330.55	3187.62	3283.57	3385.53	CNOT8
ENSG00000179292	1.46114	0.00871251	0.0839195	120.804	83.3673	383.799	55.1864	89.8443	68.3833	TMEM151A
ENSG00000163412	2.21132	0.00871509	0.0839195	23.9691	22.2313	40.9386	4.79882	1.89146	12.3314	EIF4E3
ENSG00000163866	-0.733573	0.008716	0.0839195	1474.58	1000.41	967.175	1960.32	2238.54	1523.49	SMIM12
ENSG00000125901	-0.819075	0.00872042	0.0839195	2958.75	2082.33	1664.84	3455.15	5218.53	3155.72	MRPS26
ENSG00000132780	-0.917291	0.00873737	0.0840278	13560.8	9025.9	5092.59	15443.8	20304.8	16524.1	NASP
ENSG00000273333	1.65181	0.0087493	0.0840278	38.3506	45.3889	72.4954	15.5962	7.56583	26.9049	AL662884.1
ENSG00000163938	-0.591882	0.00875879	0.0840278	6899.27	6805.55	5414.98	8582.69	9309.76	10924.5	GNL3
ENSG00000135776	-0.711253	0.00876106	0.0840278	1769.88	1264.4	1049.05	2504.98	2149.64	2030.2	ABCB10
ENSG00000165916	-0.878155	0.00877669	0.0840278	9277.01	5161.36	4419.66	11487.2	14254	8918.97	PSMC3
ENSG00000104522	-0.830107	0.00877917	0.0840278	2571.41	1986.92	1614.52	3962.63	4629.34	2381.08	TSTA3
ENSG00000174446	-0.638668	0.00877967	0.0840278	1745.91	1492.27	1347.56	1975.91	2795.58	2366.51	SNAPC5
ENSG00000164136	2.28141	0.00878165	0.0840278	9.58765	25.0102	70.7897	5.99852	5.67438	10.0893	IL15
ENSG00000130560	-0.746868	0.00878293	0.0840278	1941.5	1527.47	1365.47	2791.71	3364.9	1955.09	UBAC1
ENSG00000147813	-1.2163	0.00878446	0.0840278	120.804	57.4308	62.2608	212.348	245.89	99.7723	NAPRT
ENSG00000153187	-0.663919	0.008799	0.0840535	35338.2	25806.8	21453.5	41911.7	46032.4	42922.3	HNRNPU
ENSG00000020181	1.14699	0.00880095	0.0840535	131.351	105.599	245.632	62.3847	60.5267	95.2882	ADGRA2
ENSG00000156502	-0.495312	0.00880298	0.0840535	2351.85	2381.53	2327.53	3248.8	3347.88	3356.39	SUPV3L1
ENSG00000183684	-1.15056	0.00882086	0.0841387	7268.4	4560.19	2121.98	8095.61	15576.2	7296.83	ALYREF
ENSG00000185515	-0.936619	0.0088313	0.0841387	1757.42	1152.32	681.457	2501.38	2593.19	1777.97	BRCC3
ENSG00000275464	-0.737973	0.00883518	0.0841387	289.547	210.271	191.047	370.709	415.175	365.458	FP565260.1
ENSG00000187642	-0.909895	0.00883598	0.0841387	117.928	71.3254	86.1416	160.76	202.386	153.582	PERM1
ENSG00000117477	-1.51666	0.00884001	0.0841387	59.4434	70.399	22.1751	159.561	56.7438	218.602	CCDC181
ENSG00000144381	-0.797053	0.00884363	0.0841387	90189.1	68352.8	41992.8	104413	122532	121494	HSPD1
ENSG00000100219	0.911438	0.00886115	0.084255	4272.26	7177.92	11515.7	3768.27	4364.54	4077.21	XBP1
ENSG00000146197	1.54005	0.00886779	0.0842678	28.763	59.2834	65.6723	11.997	22.6975	17.9366	SCUBE3
ENSG00000132646	-1.20621	0.00888142	0.0842841	11866.6	7296.49	2481.05	16442	21009.4	12487.2	PCNA
ENSG00000278828	1.02123	0.00888434	0.0842841	210.928	213.976	466.53	139.166	133.348	167.035	HIST1H3H
ENSG00000103064	-0.711666	0.00889014	0.0842841	788.105	706.769	643.93	1434.85	862.505	1206.24	SLC7A6
ENSG00000066135	0.885289	0.00889068	0.0842841	1768.92	3626.48	4105.8	1859.54	1401.57	1883.34	KDM4A
ENSG00000204568	-0.651456	0.00890003	0.0843225	3942.44	3524.58	2756.53	5012.37	6342.06	4702.75	MRPS18B
ENSG00000132256	1.07245	0.00890609	0.0843297	871.517	1103.23	2527.11	609.45	591.081	940.55	TRIM5
ENSG00000240065	1.06919	0.00891827	0.0843948	739.208	760.495	1871.24	520.672	698.894	386.758	PSMB9
ENSG00000171960	-0.934808	0.00894603	0.0845574	2343.22	1862.8	901.502	2939.28	3995.71	2827.26	PPIH
ENSG00000228084	1.22053	0.008949	0.0845574	57.5259	55.5782	58.8492	23.9941	20.806	29.147	AC118553.1
ENSG00000138622	2.5072	0.00895138	0.0845574	9.58765	38.9047	38.3799	1.1997	10.403	3.36311	HCN4
ENSG00000060688	-0.707164	0.00896402	0.0845808	5386.34	4014.6	3003.87	6522.8	7258.47	6469.51	SNRNP40
ENSG00000126249	-0.649715	0.00896647	0.0845808	866.724	883.693	721.543	1083.33	1555.72	1237.63	PDCD2L
ENSG00000168779	0.861114	0.0089698	0.0845808	1037.38	786.431	1769.74	637.043	697.948	643.475	SHOX2
ENSG00000276043	-1.09497	0.00899136	0.0847339	4396.9	2713.14	1095.11	6320.05	5987.41	5218.43	UHRF1
ENSG00000268964	3.20167	0.00899373	NA	11.5052	6.48412	40.9386	0	1.89146	4.48415	ERVV-2
ENSG00000112343	1.65706	0.00901467	0.0847932	68.0723	100.967	332.626	53.9867	81.3327	23.5418	TRIM38
ENSG00000226699	2.19488	0.00901607	0.0847932	12.4639	33.3469	35.8213	2.39941	8.51156	6.72622	AL360181.1
ENSG00000103550	-0.562251	0.00901873	0.0847932	1969.3	1545.07	1610.25	2519.38	2618.72	2428.17	KNOP1
ENSG00000114349	2.81342	0.00901897	0.0847932	19.1753	12.0419	65.6723	9.59764	0	4.48415	GNAT1
ENSG00000108424	-0.66033	0.00904972	0.0850235	26644.1	23343.8	21962.7	36124.3	29834.9	47755.1	KPNB1
ENSG00000120162	-1.0076	0.00905415	0.0850235	263.66	144.503	120.257	447.49	257.238	357.611	MOB3B
ENSG00000232859	0.928395	0.0090599	0.0850274	195.588	415.91	292.54	134.367	177.797	162.55	LYRM9
ENSG00000103245	-0.607014	0.00909102	0.0852214	1208.04	888.325	1027.73	1595.61	1719.34	1442.78	NARFL
ENSG00000128923	0.797144	0.0090949	0.0852214	1250.23	1872.06	2265.27	1062.94	796.304	1242.11	MINDY2
ENSG00000064300	1.78003	0.0090978	0.0852214	71.9074	101.893	527.937	33.5917	70.9297	99.7723	NGFR
ENSG00000133816	-1.20321	0.00910199	0.0852214	217.64	88.9251	118.551	303.525	178.743	496.62	MICAL2
ENSG00000158526	-0.69991	0.0091081	0.0852285	1762.21	1402.42	1077.2	1987.91	2625.34	2275.71	TSR2
ENSG00000268655	1.09285	0.00912026	0.0852921	97.794	100.967	191.9	51.5873	64.3096	67.2622	AC008687.4
ENSG00000174013	-0.57808	0.00913898	0.085417	2279.94	2136.06	1768.89	3136.03	2770.99	3326.12	FBXO45
ENSG00000189114	-0.694467	0.00915194	0.0854879	736.332	459.446	598.727	879.384	957.078	1067.23	BLOC1S3
ENSG00000185386	0.724452	0.00916397	0.0855501	1840.83	2532.51	3303.23	1420.45	1722.17	1503.31	MAPK11
ENSG00000251129	3.42909	0.00918038	NA	6.71136	22.2313	42.6444	0	0	6.72622	LINC02506
ENSG00000074211	1.02006	0.00918961	0.0857392	1140.93	998.555	1404.71	549.465	906.954	290.349	PPP2R2C
ENSG00000242021	1.1821	0.00919511	0.0857403	57.5259	95.4092	70.7897	29.9926	28.3719	40.3573	AC112493.1
ENSG00000166432	1.04535	0.00920143	0.0857489	358.578	666.938	260.984	196.752	158.883	267.928	ZMAT1
ENSG00000143368	-0.759795	0.00922679	0.0859349	7576.16	5657.86	3882.34	9212.53	11031	8737.37	SF3B4
ENSG00000121152	-1.05081	0.00925188	0.0860541	3135.16	1916.52	861.416	4506.09	4081.77	3661.31	NCAPH
ENSG00000092201	-0.580865	0.00925395	0.0860541	17578	15504.5	12615.9	23593.4	21131.4	23628.1	SUPT16H
ENSG00000245248	-1.1404	0.0092558	0.0860541	46.9795	71.3254	35.8213	82.7796	109.705	146.856	USP2-AS1
ENSG00000135298	1.05344	0.0092654	0.086093	467.877	766.979	1360.36	376.707	321.548	552.671	ADGRB3
ENSG00000108306	0.962369	0.0092772	0.0861524	573.342	1006.89	1432	418.697	454.896	672.622	FBXL20
ENSG00000127990	0.665333	0.00930462	0.0863567	1147.64	1370.93	1814.94	885.382	888.985	958.487	SGCE
ENSG00000112365	-0.602246	0.00931952	0.0864445	898.363	878.136	858.858	1394.06	1095.15	1512.28	ZBTB24
ENSG00000179846	2.77964	0.00933502	NA	17.2578	12.0419	36.6742	0	2.83719	6.72622	NKPD1
ENSG00000084623	-0.702873	0.0093364	0.0865507	16809.1	13653.7	9964.29	21718.3	25367.3	18718	EIF3I
ENSG00000144043	-0.821701	0.00936999	0.0868115	2371.98	1584.9	1106.2	3252.4	3195.62	2499.91	TEX261
ENSG00000154146	-0.91531	0.00942803	0.0872984	857.136	591.908	408.533	926.172	1600.17	975.303	NRGN
ENSG00000268575	1.20483	0.00943377	0.0873008	80.5363	60.2097	52.0261	23.9941	30.2633	29.147	AL031282.2
ENSG00000120725	0.856758	0.00944255	0.0873165	2254.06	2674.24	4858.05	1644.8	2140.19	1618.78	SIL1
ENSG00000136828	0.696319	0.0094491	0.0873165	232.98	271.407	265.248	158.361	167.394	149.098	RALGPS1
ENSG00000197283	0.86138	0.00945192	0.0873165	1845.62	2101.78	3728.82	1233.3	1207.7	1784.69	SYNGAP1
ENSG00000125740	2.48128	0.00946913	0.0873869	534.032	3002.15	5109.65	376.707	252.51	919.251	FOSB
ENSG00000169689	-1.29804	0.00947053	0.0873869	2856.16	1217.16	506.615	3551.13	4947.11	2762.24	CENPX
ENSG00000142449	2.98261	0.00947612	NA	8.62889	10.1893	41.7915	1.1997	0.945729	5.60519	FBN3
ENSG00000107317	1.5138	0.00949577	0.0874638	139.021	206.566	357.36	29.9926	54.8523	161.429	PTGDS
ENSG00000276900	1.06878	0.00949875	0.0874638	73.8249	75.0306	100.641	40.79	44.4493	33.6311	AC023157.3
ENSG00000163507	-0.981832	0.00949977	0.0874638	2688.38	1498.76	884.444	3696.29	2860.83	3458.4	CIP2A
ENSG00000188191	-1.11645	0.00950085	0.0874638	1656.75	850.346	486.146	2171.47	2861.78	1455.11	PRKAR1B
ENSG00000169180	-0.643485	0.00950753	0.0874747	8769.82	6158.99	6594.53	13056.4	9693.72	10871.8	XPO6
ENSG00000138380	1.02509	0.00954821	0.0877983	185.042	344.585	154.373	134.367	95.5187	106.499	CARF
ENSG00000149084	0.81437	0.00957742	0.0880131	1606.89	2437.1	3587.25	1485.23	1411.97	1442.78	HSD17B12
ENSG00000277406	2.19152	0.00958263	0.0880131	11.5052	36.1258	25.5866	5.99852	6.6201	3.36311	AC245407.1
ENSG00000185880	1.18495	0.00960742	0.0881899	1584.84	1450.59	5106.24	1173.31	1489.52	918.13	TRIM69
ENSG00000198369	0.964371	0.00962195	0.0882486	3199.4	7926.38	8559.58	3258.4	2701	4129.9	SPRED2
ENSG00000225921	-0.773717	0.0096249	0.0882486	4977.91	3769.13	2632.86	5957.73	7938.45	5558.1	NOL7
ENSG00000130150	1.10733	0.00963902	0.0883271	592.517	1057.84	1939.47	513.474	394.369	758.942	MOSPD2
ENSG00000186088	0.705307	0.00965177	0.0883376	403.64	522.435	457.148	284.33	231.704	332.948	GSAP
ENSG00000139620	-0.541887	0.00966178	0.0883376	1573.33	1332.02	1324.53	1977.11	2171.39	2008.9	KANSL2
ENSG00000197299	-1.04135	0.00966398	0.0883376	1567.58	1288.49	454.589	2256.64	2059.8	2496.55	BLM
ENSG00000071537	0.941935	0.00967143	0.0883376	3749.73	5210.46	9529.31	3294.39	2429.58	3901.21	SEL1L
ENSG00000178982	-0.864001	0.0096758	0.0883376	5861.89	4167.44	3071.25	7636.12	10664	5542.41	EIF3K
ENSG00000169756	0.864414	0.00967813	0.0883376	7825.44	15511.9	17891	8483.11	6005.38	8157.79	LIMS1
ENSG00000168259	-0.697897	0.00968145	0.0883376	5572.34	4816.78	3281.91	6565.98	8433.07	7175.76	DNAJC7
ENSG00000278619	-0.825552	0.00968456	0.0883376	914.662	586.35	527.085	1104.93	1552.89	934.945	MRM1
ENSG00000121851	0.864651	0.00969655	0.0883963	1804.4	3268.92	3340.76	1456.44	2042.78	1121.04	POLR3GL
ENSG00000122952	-1.21505	0.00970707	0.0884208	5650	2897.48	1066.96	7346.99	8671.39	6300.23	ZWINT
ENSG00000128191	-0.594177	0.00971034	0.0884208	1185.03	1072.66	991.908	1834.35	1383.6	1688.28	DGCR8
ENSG00000183760	2.58761	0.00971648	0.0884261	1.91753	45.3889	162.049	11.997	9.45729	13.4524	ACP7
ENSG00000137171	0.784143	0.00972681	0.0884438	433.362	585.424	815.361	332.318	383.02	349.764	KLC4
ENSG00000229214	-1.63786	0.00972954	0.0884438	40.2681	21.305	6.8231	73.182	86.0614	52.6888	LINC00242
ENSG00000133265	-0.84365	0.00974754	0.0885569	2649.07	1935.97	1313.45	3513.94	4441.14	2628.83	HSPBP1
ENSG00000151135	0.626781	0.00976408	0.0886437	3077.64	3493.09	4285.76	2115.08	2180.85	2735.33	TMEM263
ENSG00000171843	-1.8719	0.00976824	0.0886437	33.5568	11.1156	15.352	50.3876	24.589	144.614	MLLT3
ENSG00000163320	0.61685	0.00981474	0.0890034	4273.22	6495.24	5774.9	3489.94	3659.03	3638.89	CGGBP1
ENSG00000169258	-0.818191	0.00981906	0.0890034	1640.45	895.735	990.203	2385.01	2278.26	1553.76	GPRIN1
ENSG00000251350	1.63824	0.00983567	0.0891033	31.6392	46.3152	46.0559	5.99852	18.9146	14.5735	LINC02475
ENSG00000080839	-0.748153	0.00984205	0.0891103	933.837	782.726	507.468	1398.86	1161.36	1174.85	RBL1
ENSG00000106078	0.821284	0.00985447	0.089149	311.599	351.995	459.706	269.934	207.115	159.187	COBL
ENSG00000184916	-0.722827	0.00985753	0.089149	3118.86	1880.4	2011.11	3794.67	3310.05	4465.09	JAG2
ENSG00000181409	0.905744	0.0098689	0.0892012	351.867	491.867	688.28	209.948	245.89	362.095	AATK
ENSG00000106009	-0.814851	0.00989137	0.0893164	3535.93	2487.12	1692.98	5067.55	4913.06	3591.8	BRAT1
ENSG00000124279	-0.636062	0.00990418	0.0893164	570.465	521.509	412.798	844.592	784.955	708.496	FASTKD3
ENSG00000173575	0.893447	0.00990843	0.0893164	2725.77	4286.93	5397.07	2147.47	1503.71	3030.16	CHD2
ENSG00000137547	-0.746626	0.00990908	0.0893164	3219.53	2974.36	1891.7	4395.72	5489.01	3680.37	MRPL15
ENSG00000148408	1.68156	0.00990971	0.0893164	93.0002	205.639	602.992	172.758	66.201	42.5994	CACNA1B
ENSG00000123144	-0.866513	0.00994553	0.0895886	7482.2	4957.58	3744.18	8907.81	13274.3	7323.74	TRIR
ENSG00000188493	0.613945	0.00997093	0.0897666	934.796	1042.09	1032.85	535.068	730.103	700.648	C19orf54
ENSG00000162385	-0.694361	0.00999709	0.0899169	3768.91	3166.1	2524.55	4240.96	6375.16	4689.3	MAGOH
ENSG00000118894	-0.792982	0.00999893	0.0899169	1357.61	838.304	766.746	1656.79	2092.9	1382.24	EEF2KMT
ENSG00000117122	1.04814	0.0100109	0.0899736	844.672	1125.46	1429.44	677.833	721.591	244.386	MFAP2
ENSG00000146592	1.67777	0.0100283	0.0900403	130.392	150.987	431.561	41.9897	26.4804	154.703	CREB5
ENSG00000158717	-0.5869	0.010034	0.0900403	936.713	786.431	793.185	1264.49	1404.41	1109.83	RNF166
ENSG00000107938	-0.614675	0.0100353	0.0900403	1501.43	1148.62	1107.05	1895.53	1725.01	2132.21	EDRF1
ENSG00000105171	-0.743977	0.0100456	0.0900649	1877.26	1222.72	1113.87	2260.24	2812.6	1983.12	POP4
ENSG00000130270	1.03063	0.0100515	0.0900649	572.383	371.448	1003	344.315	220.355	389	ATP8B3
ENSG00000183474	-0.550906	0.0100635	0.0900649	1503.34	1439.48	1319.42	2321.43	1870.65	2052.62	GTF2H2C
ENSG00000147676	1.86046	0.0100647	0.0900649	111.217	22.2313	180.812	14.3965	21.7518	50.4467	MAL2
ENSG00000049656	-0.851314	0.0100689	0.0900649	7072.81	3889.55	3240.12	9178.94	9525.38	6917.92	CLPTM1L
ENSG00000091127	-0.657348	0.010072	0.0900649	2238.72	1634.93	1459.29	3158.82	2540.23	2711.79	PUS7
ENSG00000100297	-1.09543	0.0100788	0.090075	6440.02	3781.17	1633.28	8857.42	9929.21	6542.37	MCM5
ENSG00000123607	0.669867	0.0101025	0.0901992	2323.09	3435.66	2471.67	1955.52	1775.13	1442.78	TTC21B
ENSG00000133316	-0.590744	0.010104	0.0901992	1569.5	1824.82	1431.15	2195.46	2787.06	2283.55	WDR74
ENSG00000233421	1.43475	0.0101288	0.0903696	53.6908	98.1881	100.641	33.5917	13.2402	47.0836	LINC01783
ENSG00000169683	-1.28238	0.0101607	0.0906036	1084.36	500.204	201.281	1554.82	1809.18	978.666	LRRC45
ENSG00000154845	-0.670384	0.0101673	0.0906115	2892.59	2063.8	1838.83	4114.99	3271.28	3428.13	PPP4R1
ENSG00000112658	-0.541339	0.0101756	0.0906349	5208.01	4336.03	5203.47	7748.89	6503.78	7210.51	SRF
ENSG00000273899	-0.917216	0.0102064	0.0908587	449.661	330.69	214.928	551.864	840.753	485.409	NOL12
ENSG00000160949	-1.06742	0.0102165	0.0908975	2062.3	938.345	591.051	2705.33	2787.06	2033.56	TONSL
ENSG00000111261	0.640316	0.0102371	0.0910272	1473.62	1692.36	1702.36	1212.9	1104.61	806.026	MANSC1
ENSG00000099250	-2.83713	0.0102426	0.0910272	8.62889	1.85261	6.8231	109.173	4.72865	10.0893	NRP1
ENSG00000170485	1.19304	0.0102482	0.0910272	76.7012	83.3673	104.052	33.5917	56.7438	24.6628	NPAS2
ENSG00000100027	1.99611	0.0102542	0.0910294	20.1341	45.3889	28.1453	11.997	2.83719	8.9683	YPEL1
ENSG00000004961	-0.859012	0.0102663	0.0910867	2572.37	1654.38	1193.19	3523.53	3869.92	2436.01	HCCS
ENSG00000165861	0.804034	0.0102748	0.0911109	884.94	917.967	1670.81	710.225	593.918	686.075	ZFYVE1
ENSG00000160469	0.911871	0.0102812	0.0911172	1328.85	1582.13	2984.25	887.782	898.443	1347.49	BRSK1
ENSG00000144867	-0.566071	0.0102898	0.0911419	2519.63	2421.36	2313.03	3583.52	4121.49	3033.53	SRPRB
ENSG00000093217	-0.988116	0.0102972	0.0911553	516.774	326.985	179.106	703.027	555.143	770.153	XYLB
ENSG00000124532	-0.582755	0.0103027	0.0911553	2736.32	2612.18	2098.1	4051.4	3833.04	3267.82	MRS2
ENSG00000164327	0.880686	0.0103102	0.0911709	538.826	845.715	1108.75	475.083	327.222	552.671	RICTOR
ENSG00000198892	1.06232	0.0103368	0.0913221	157.237	152.84	301.069	91.1776	130.511	70.6254	SHISA4
ENSG00000157796	0.66439	0.0103388	0.0913221	996.157	1563.6	1403.85	897.379	768.878	835.173	WDR19
ENSG00000137310	-1.03741	0.0103757	0.0914973	1479.37	935.566	425.591	1882.34	2300.96	1645.68	TCF19
ENSG00000159200	-0.589105	0.0103766	0.0914973	675.929	608.581	555.23	980.159	974.101	812.752	RCAN1
ENSG00000042493	1.21881	0.0103775	0.0914973	298.176	771.611	488.705	153.562	383.966	131.161	CAPG
ENSG00000182481	-0.866116	0.0103816	0.0914973	22911.6	14062.2	9078.14	26697	31342.4	25900.4	KPNA2
ENSG00000198482	1.05701	0.0104153	0.0917431	342.279	578.013	910.031	217.147	240.215	422.631	ZNF808
ENSG00000143845	1.10221	0.010452	0.0919985	244.485	316.796	699.368	254.337	185.363	147.977	ETNK2
ENSG00000146410	-1.02936	0.0104585	0.0919985	909.868	523.361	314.716	1246.49	1502.76	817.236	MTFR2
ENSG00000162616	0.812597	0.0104616	0.0919985	2037.38	1731.26	2601.31	828.996	1132.98	1664.74	DNAJB4
ENSG00000018699	-0.586984	0.0104864	0.092166	2588.67	2607.54	1887.44	3408.36	3607.96	3623.19	TTC27
ENSG00000051596	-0.862068	0.010493	0.092173	1972.18	1428.36	785.509	2633.35	2629.13	2345.21	THOC3
ENSG00000173805	1.17517	0.0105118	0.0922872	73.8249	106.525	201.281	58.7855	57.6895	52.6888	HAP1
ENSG00000132688	-0.844192	0.0105189	0.0922988	5923.25	3729.3	4839.28	7440.57	6012.95	12563.5	NES
ENSG00000235385	4.8364	0.0105294	0.0923315	9.58765	35.1995	542.437	0	10.403	10.0893	LINC02154
ENSG00000251201	1.2234	0.0105343	0.0923315	81.495	111.156	202.134	49.1879	40.6664	79.5937	TMED7-TICAM2
ENSG00000130600	-2.06108	0.0105511	0.0924277	6.71136	21.305	3.41155	39.5903	20.806	70.6254	H19
ENSG00000076344	2.62314	0.0105636	NA	8.62889	20.3787	25.5866	3.59911	0.945729	4.48415	RGS11
ENSG00000168913	-1.18499	0.0106126	0.0929155	268.454	123.198	78.4657	299.926	491.779	275.775	ENHO
ENSG00000112294	0.737078	0.0106819	0.0934166	1644.28	2974.36	2698.54	1454.04	1279.57	1656.89	ALDH5A1
ENSG00000101084	-0.802399	0.0106859	0.0934166	2228.17	1358.89	1179.54	2713.73	3383.82	2214.05	C20orf24
ENSG00000173145	-0.50499	0.0106874	0.0934166	2743.99	2513.06	2892.99	4013.01	3683.62	3869.82	NOC3L
ENSG00000070950	-0.778973	0.0106961	0.0934408	1131.34	1020.79	574.846	1576.41	1376.98	1725.28	RAD18
ENSG00000145012	0.741198	0.0107036	0.0934556	2545.52	3913.63	3772.32	2221.85	1487.63	2412.47	LPP
ENSG00000166851	-1.08339	0.0107127	0.0934693	9044.99	4958.5	2263.56	12231	12931	9306.85	PLK1
ENSG00000111737	-0.62871	0.0107221	0.0934693	3472.65	2265.74	2722.42	4738.83	4377.78	3965.11	RAB35
ENSG00000161888	-1.15281	0.0107228	0.0934693	2785.21	1524.7	599.58	3673.5	4272.8	2968.51	SPC24
ENSG00000165060	-0.823389	0.0107504	0.0936179	985.61	729.001	587.64	1250.09	1834.71	987.634	FXN
ENSG00000168101	-0.979749	0.0107516	0.0936179	1313.51	709.548	533.055	1739.57	2172.34	1127.76	NUDT16L1
ENSG00000172071	1.03839	0.0107868	0.0938729	470.754	741.043	1310.89	381.506	291.285	556.035	EIF2AK3
ENSG00000087191	-0.896423	0.0108055	0.0939599	8892.55	5899.63	3832.88	10510.6	15330.3	8827.05	PSMC5
ENSG00000110944	1.20949	0.0108127	0.0939599	59.4434	60.2097	69.9368	17.9956	31.2091	32.5101	IL23A
ENSG00000177302	-0.614289	0.010815	0.0939599	2016.28	1677.54	1586.37	2824.11	2198.82	3060.43	TOP3A
ENSG00000153157	1.19847	0.0108204	0.0939599	71.9074	103.746	72.4954	25.1938	30.2633	52.6888	SYCP2L
ENSG00000145777	2.76307	0.0108292	NA	4.79383	25.9365	29.8511	4.79882	0.945729	3.36311	TSLP
ENSG00000126215	-0.877579	0.0108346	0.0940314	1479.37	886.472	615.785	1867.94	2096.68	1512.28	XRCC3
ENSG00000255717	-0.72689	0.0108479	0.0940959	5918.46	6380.38	3406.43	8041.62	9129.12	8821.44	SNHG1
ENSG00000155393	-0.663604	0.0108578	0.0941012	1694.14	1435.77	1185.51	2630.95	2392.69	1811.6	HEATR3
ENSG00000112972	0.850619	0.0108655	0.0941012	5794.78	7983.81	13788.6	5685.4	4445.87	5156.77	HMGCS1
ENSG00000242372	-0.715393	0.0108662	0.0941012	5538.79	4251.73	3880.64	7055.46	9667.24	5722.9	EIF6
ENSG00000014138	-1.04682	0.0108904	0.0942595	3852.32	2012.86	1056.73	4939.18	5379.31	3980.8	POLA2
ENSG00000130881	-0.710663	0.0108983	0.0942765	1985.6	1458.93	1311.74	2516.98	3205.08	2060.47	LRP3
ENSG00000178965	-2.68453	0.0109171	0.0943876	1.91753	7.41043	10.2347	106.774	14.1859	5.60519	ERICH3
ENSG00000165304	-0.78762	0.010925	0.0944042	4856.15	3382.86	2183.39	5842.56	6070.64	6077.14	MELK
ENSG00000140443	1.21595	0.0109415	0.0944763	1804.4	4055.36	6509.24	1307.68	1078.13	2939.36	IGF1R
ENSG00000183520	-0.63653	0.0109452	0.0944763	5130.35	4740.82	3494.28	6195.28	8087.88	6493.05	UTP11
ENSG00000177706	1.23065	0.0109723	0.0946278	180.248	562.266	278.041	179.956	179.689	75.1095	FAM20C
ENSG00000187522	-0.683938	0.0109746	0.0946278	2916.56	2351.88	1633.28	3661.5	3788.59	3636.65	HSPA14
ENSG00000099800	-0.918482	0.0109864	0.0946782	2731.52	1830.38	1153.96	3217.61	4864.83	2719.64	TIMM13
ENSG00000103599	0.916223	0.0110496	0.0951341	137.103	266.775	254.161	103.175	121.053	124.435	IQCH
ENSG00000139323	0.623159	0.0110513	0.0951341	3774.66	5141.91	4962.95	2732.93	2710.46	3568.26	POC1B
ENSG00000013503	-0.675762	0.0110735	0.0952742	1056.56	992.071	651.606	1535.62	1449.8	1327.31	POLR3B
ENSG00000174547	-0.928529	0.0111292	0.0957018	4378.68	2895.62	1741.6	5523.44	7456.13	4179.23	MRPL11
ENSG00000168393	-1.10496	0.0111353	0.0957019	2811.1	1596.02	793.185	3654.3	5081.4	2448.35	DTYMK
ENSG00000174943	0.752571	0.0111554	0.095823	2228.17	2628.85	4174.88	1625.6	2063.58	1671.47	KCTD13
ENSG00000204525	1.18246	0.0111729	0.0959218	18844.5	19100.4	68299.2	15822.9	19138.7	11849.4	HLA-C
ENSG00000213996	1.4165	0.0111875	0.095995	83.4126	41.6836	127.08	17.9956	35.9377	40.3573	TM6SF2
ENSG00000125482	-0.709619	0.0112119	0.096153	1239.68	980.955	674.634	1572.81	1524.52	1636.71	TTF1
ENSG00000138760	0.785542	0.0112257	0.0962191	7161.98	9118.53	15379.3	6387.23	5843.66	6136.56	SCARB2
ENSG00000075131	-0.637282	0.0112383	0.0962757	1621.27	1296.82	1397.88	1890.73	2779.5	2041.41	TIPIN
ENSG00000185798	-0.656002	0.0112697	0.0964926	639.496	537.256	439.237	779.808	975.993	789.21	WDR53
ENSG00000158042	-0.680302	0.0112847	0.0965694	3548.39	2937.31	2531.37	4539.68	6080.09	3828.34	MRPL17
ENSG00000055732	0.873302	0.0113022	0.096602	725.785	968.913	878.474	368.309	327.222	709.617	MCOLN3
ENSG00000265354	-0.615054	0.011305	0.096602	4771.77	4147.99	3522.43	5913.35	7590.42	5551.38	TIMM23
ENSG00000127528	1.00757	0.0113067	0.096602	746.878	994.85	2185.1	518.273	714.026	720.827	KLF2
ENSG00000198551	0.718072	0.0113225	0.0966844	894.528	1413.54	1600.02	806.202	728.211	841.899	ZNF627
ENSG00000175376	-0.630802	0.0113343	0.0967332	3327.87	2150.88	2621.78	4218.16	4563.14	3761.08	EIF1AD
ENSG00000263020	-1.0147	0.0113498	0.0968138	45.062	43.5363	32.4097	82.7796	85.1156	76.2305	AL662899.2
ENSG00000074266	-0.729151	0.0113871	0.0970423	2548.4	1657.16	1374	2986.07	3431.11	2830.62	EED
ENSG00000113360	-0.623107	0.0113933	0.0970423	3943.4	3431.95	2562.93	5362.68	4600.97	5342.86	DROSHA
ENSG00000148331	-0.595264	0.0114015	0.0970423	1427.6	1096.74	1105.34	1769.56	2056.02	1656.89	ASB6
ENSG00000129484	-0.533216	0.0114044	0.0970423	3916.56	3425.47	3274.24	4573.28	5454.02	5335.02	PARP2
ENSG00000196943	-0.586643	0.0114139	0.0970423	2052.72	1606.21	1760.36	2935.68	2288.66	2914.7	NOP9
ENSG00000163468	-0.882847	0.0114172	0.0970423	32227	20017.4	11991.6	38336.6	44424.7	35689.3	CCT3
ENSG00000099999	0.999341	0.0114192	0.0970423	1373.91	1763.68	4046.95	989.757	1373.2	1230.9	RNF215
ENSG00000185633	1.64018	0.0114501	0.0972077	23.0104	128.756	173.136	33.5917	42.5578	28.0259	NDUFA4L2
ENSG00000214182	-0.93	0.0114509	0.0972077	472.671	323.28	192.753	665.836	741.452	475.32	PTMAP5
ENSG00000132872	2.66812	0.0114707	0.097288	4.79383	59.2834	24.7337	1.1997	3.78292	8.9683	SYT4
ENSG00000100170	2.07489	0.0114726	0.097288	16.299	40.7573	109.17	25.1938	5.67438	8.9683	SLC5A1
ENSG00000260776	3.32542	0.0115087	NA	8.62889	17.5998	43.4973	7.19823	0	0	AC104758.3
ENSG00000166508	-1.05465	0.0115088	0.0975425	16363.2	9904.03	4171.47	21947.4	23637.6	17641.8	MCM7
ENSG00000090661	0.87895	0.0115275	0.0976497	619.362	678.054	1168.46	358.712	601.484	380.032	CERS4
ENSG00000127423	-0.667476	0.0115337	0.0976503	921.373	960.577	679.751	1346.07	1604.9	1116.55	AUNIP
ENSG00000184371	1.43187	0.0115536	0.0977664	99.7116	53.7256	237.956	44.3891	35.9377	65.0202	CSF1
ENSG00000224481	3.17375	0.0115743	NA	4.79383	12.0419	40.9386	0	1.89146	4.48415	AC245100.1
ENSG00000105926	-0.765087	0.0115765	0.0979082	1759.33	1788.69	909.178	2503.78	2425.8	2644.53	MPP6
ENSG00000065320	2.45223	0.0115839	0.0979191	10.5464	19.4524	56.2906	10.7973	1.89146	3.36311	NTN1
ENSG00000100220	-0.565115	0.0115916	0.0979321	5873.39	5274.37	5001.33	7795.68	9283.28	6812.54	RTCB
ENSG00000172366	-0.709127	0.0116238	0.0981005	1663.46	1339.43	1191.48	2137.87	2955.4	1762.27	MCRIP2
ENSG00000169136	1.34858	0.0116239	0.0981005	858.095	2843.75	6067.44	1401.26	1596.39	838.536	ATF5
ENSG00000132386	1.06286	0.0116407	0.0981905	6567.54	12520.8	23702.6	6378.83	8869.05	5235.24	SERPINF1
ENSG00000279713	2.80953	0.0116465	NA	5.75259	12.9682	43.4973	3.59911	0.945729	4.48415	AC080038.3
ENSG00000105559	1.02152	0.0116514	0.0982286	3307.74	4434.21	10877.7	3024.46	2877.85	3270.07	PLEKHA4
ENSG00000185418	-0.923267	0.0116628	0.0982725	242.568	125.977	110.875	283.13	329.114	295.954	TARSL2
ENSG00000148175	-0.612524	0.0116761	0.0982817	2222.42	1762.76	2431.58	3823.46	3092.53	2895.64	STOM
ENSG00000169727	-0.716165	0.0116771	0.0982817	5115.01	3294.86	3082.34	6296.05	7391.82	5190.4	GPS1
ENSG00000175792	-0.857391	0.0116824	0.0982817	10772.7	7224.24	4383.84	12133.8	16319.5	12093.8	RUVBL1
ENSG00000120694	-0.702813	0.0117063	0.0984307	19702.6	11147.1	11948.1	21763.8	23797.4	24098.9	HSPH1
ENSG00000011332	-0.918685	0.0117246	0.0985318	438.156	213.05	246.485	553.064	729.157	413.663	DPF1
ENSG00000165689	-0.589204	0.0117307	0.0985318	3892.59	3187.41	2817.94	5026.76	5491.85	4370.92	SDCCAG3
ENSG00000071994	-0.658211	0.0117471	0.0985628	3833.14	4249.88	2923.7	5782.58	6917.06	4669.12	PDCD2
ENSG00000161381	1.9822	0.0117488	0.0985628	19.1753	24.0839	81.8772	8.39793	6.6201	16.8156	PLXDC1
ENSG00000160957	-1.05041	0.0117576	0.0985628	2693.17	1188.45	754.806	3445.55	3457.59	2698.34	RECQL4
ENSG00000102178	-0.584632	0.011762	0.0985628	3032.57	2563.08	2305.36	4345.33	4137.57	3365.35	UBL4A
ENSG00000258818	1.22091	0.0117721	0.0985628	47.9383	50.9467	58.8492	23.9941	24.589	19.0576	RNASE4
ENSG00000146776	0.839457	0.0117809	0.0985628	288.588	325.132	489.557	183.555	171.177	262.323	ATXN7L1
ENSG00000237440	0.846359	0.0117819	0.0985628	235.856	188.04	268.66	145.164	91.7357	149.098	ZNF737
ENSG00000125450	-0.67851	0.0117875	0.0985628	3604	2516.77	2095.54	4606.87	4596.24	3946.05	NUP85
ENSG00000164687	-1.2212	0.0117901	0.0985628	1685.51	1208.83	318.98	2128.28	3308.16	2053.74	FABP5
ENSG00000236104	0.744767	0.0118322	0.0988558	981.775	1277.37	1794.48	736.619	952.349	729.795	ZBTB22
ENSG00000100823	-0.800518	0.0118376	0.0988558	8653.81	6851.87	4019.66	11619.1	13140	9247.44	APEX1
ENSG00000234745	2.14492	0.0118553	0.098952	7509.05	7400.24	39750.5	4113.79	4124.33	4120.93	HLA-B
ENSG00000104497	0.744419	0.0118639	0.0989713	500.475	674.349	915.148	439.092	433.144	375.548	SNX16
ENSG00000171488	-0.902897	0.0118701	0.0989713	590.599	320.501	555.23	791.805	647.825	1302.65	LRRC8C
ENSG00000186480	0.856488	0.0118788	0.0989922	3557.02	5025.2	8970.67	3294.39	3318.56	3081.73	INSIG1
ENSG00000146109	-0.67839	0.0118873	0.0990113	2430.47	1714.59	1513.02	2837.3	3531.35	2684.88	ABT1
ENSG00000142178	-0.685874	0.0119107	0.0991042	204.217	192.671	173.989	256.737	342.354	318.375	SIK1
ENSG00000137692	-0.602287	0.011915	0.0991042	5743.96	4845.49	3894.28	7267.81	8092.6	6626.45	DCUN1D5
ENSG00000088002	0.990275	0.0119237	0.0991042	185.042	127.83	282.306	80.3802	99.3016	119.951	SULT2B1
ENSG00000090889	-0.83369	0.0119377	0.0991042	2683.58	2171.25	1139.46	4100.59	3196.56	3385.53	KIF4A
ENSG00000160563	-0.667956	0.0119483	0.0991042	1893.56	1281.08	1443.09	2322.63	2959.19	2053.74	MED27
ENSG00000108883	-0.618155	0.0119507	0.0991042	11032.5	8596.09	6921.18	14197.3	12998.1	13555.6	EFTUD2
ENSG00000101040	0.700106	0.0119547	0.0991042	3171.59	4301.75	5661.47	2729.33	2340.68	3015.59	ZMYND8
ENSG00000099995	-0.593851	0.011964	0.0991042	11036.3	8122.75	7471.3	13872.2	13505	12814.6	SF3A1
ENSG00000132507	-0.908229	0.0119652	0.0991042	57920	34650.2	23130.3	70837.8	92414.8	53886	EIF5A
ENSG00000072858	2.05241	0.0119702	0.0991042	23.9691	42.61	70.7897	21.5947	1.89146	10.0893	SIDT1
ENSG00000184898	0.723759	0.0119717	0.0991042	1023.96	1409.83	1426.03	825.397	565.546	947.277	RBM43
ENSG00000165644	-1.04878	0.0119732	0.0991042	805.363	426.1	277.188	1007.75	1415.76	696.164	COMTD1
ENSG00000230306	2.03369	0.0119894	0.0991864	16.299	54.6519	117.698	4.79882	13.2402	28.0259	BANF1P2
ENSG00000080224	1.92564	0.0120126	0.0993273	132.31	43.5363	239.661	46.7885	4.72865	58.2939	EPHA6
ENSG00000058063	0.744402	0.012037	0.099477	35000.7	59332.5	56717	36755.4	22954.7	30455.2	ATP11B
ENSG00000215808	0.556611	0.0120481	0.0995176	638.538	597.466	585.934	394.703	432.198	411.421	LINC01139
ENSG00000144647	-0.745218	0.012073	0.0996642	1453.49	846.641	832.418	1758.77	1970.9	1520.13	POMGNT2
ENSG00000183751	-0.709549	0.0120835	0.0996642	2319.25	1648.82	1400.44	2778.52	3547.43	2451.71	TBL3
ENSG00000197498	-0.628064	0.0120847	0.0996642	3111.19	3290.23	2564.63	3973.42	5745.3	4136.63	RPF2
ENSG00000237276	1.53664	0.0121032	0.0997651	80.5363	44.4626	259.278	41.9897	50.1236	40.3573	ANO7L1
ENSG00000163376	-1.31114	0.0121225	0.0998575	133.268	47.2415	31.5568	206.349	146.588	172.64	KBTBD8
ENSG00000074695	0.719717	0.0121269	0.0998575	8621.22	12068.8	15665.8	7150.24	6218.17	8708.22	LMAN1
ENSG00000110108	-0.613244	0.0121363	0.0998829	4059.41	2783.54	2995.34	4890	5601.55	4557.02	TMEM109
ENSG00000148308	-0.586352	0.0121801	0.100192	3639.47	2841.9	2606.42	4477.3	5015.2	4151.2	GTF3C5
ENSG00000144369	0.740374	0.0121944	0.100257	14370.9	21066	26053.2	12803.3	9525.38	14479.3	FAM171B
ENSG00000109674	-0.966471	0.0122097	0.100279	741.125	459.446	237.956	1014.95	929.652	865.441	NEIL3
ENSG00000104897	-0.681507	0.0122141	0.100279	6364.28	4964.06	3899.4	6959.49	9796.81	7664.53	SF3A2
ENSG00000198522	-0.588874	0.0122196	0.100279	2887.8	2403.76	2018.78	3885.84	3815.07	3293.61	GPN1
ENSG00000106244	-0.546802	0.0122307	0.100279	8868.58	8084.78	7629.08	11242.4	13963.7	10703.7	PDAP1
ENSG00000128604	1.16022	0.0122343	0.100279	124.639	164.882	406.827	95.9764	112.542	103.135	IRF5
ENSG00000013810	-1.0417	0.0122349	0.100279	8442.89	4684.32	2170.6	10702.6	11656.1	9133.09	TACC3
ENSG00000167074	-0.643177	0.0122485	0.100305	295.3	244.544	340.302	467.885	477.593	429.357	TEF
ENSG00000086619	1.20842	0.0122507	0.100305	882.064	628.96	2163.78	369.509	373.563	847.504	ERO1B
ENSG00000072506	-0.971633	0.0123214	0.100827	6915.57	4659.31	2487.02	8672.67	12432.6	6469.51	HSD17B10
ENSG00000165244	-0.996563	0.0123285	0.100827	1394.04	774.39	403.416	1648.39	1735.41	1746.58	ZNF367
ENSG00000100413	-0.838519	0.0123334	0.100827	2847.53	1666.42	1484.02	3721.48	4476.14	2526.82	POLR3H
ENSG00000116221	-0.683352	0.012356	0.10096	6899.27	5495.76	4209.85	9037.38	10399.2	7227.33	MRPL37
ENSG00000258216	2.94778	0.0123584	NA	7.67012	40.7573	21.3222	1.1997	7.56583	0	AC084200.1
ENSG00000124562	-0.733269	0.0123764	0.10107	5683.56	4398.09	3296.41	7013.47	9307.87	5916.84	SNRPC
ENSG00000129968	-0.739937	0.0123886	0.10107	3124.62	2364.85	1665.69	3853.45	4747.56	3347.42	ABHD17A
ENSG00000185963	-0.623897	0.0123918	0.10107	2149.55	1454.3	1652.04	3071.24	2427.69	2600.81	BICD2
ENSG00000156983	-0.599704	0.0123972	0.10107	1058.48	907.777	879.327	1456.44	1192.56	1663.62	BRPF1
ENSG00000187942	1.96926	0.0124012	0.10107	16.299	28.7154	25.5866	3.59911	7.56583	6.72622	LDLRAD2
ENSG00000000460	-0.993459	0.0124173	0.10113	1118.88	734.559	325.803	1564.42	1366.58	1406.9	C1orf112
ENSG00000268713	1.02489	0.0124221	0.10113	120.804	205.639	186.782	51.5873	112.542	87.4409	AC005261.3
ENSG00000112312	-1.00851	0.0124276	0.10113	3540.72	1920.23	1088.28	4160.58	5583.59	3430.37	GMNN
ENSG00000100320	0.723066	0.0124446	0.101217	12559.8	19261.6	23579.8	13180	10241.3	10142	RBFOX2
ENSG00000271601	0.653965	0.0124711	0.101368	7436.18	9375.12	11065.4	6708.75	6353.41	4654.55	LIX1L
ENSG00000164053	-0.928514	0.0124759	0.101368	79.5775	64.8412	48.6146	139.166	105.922	122.193	ATRIP
ENSG00000074800	-0.971198	0.0125098	0.101591	87227.5	44100.4	28730.4	101629	128579	83580.1	ENO1
[truncated: 14,969 more rows]

## Sheet: EV vs RBPMSC
ID	log2FoldChange	pvalue	padj	C1	C2	C3	EV-3	EV-2	EV-1	Gene.name
ENSG00000157110	4.92005	1.53545e-27	2.55376e-23	588.679	513.293	1742.71	37.5214	31.1113	25.5274	RBPMS
ENSG00000164236	4.5565	9.69935e-15	8.06598e-11	396.109	451.21	77.3056	7.95909	15.1112	15.9546	ANKRD33B
ENSG00000064042	2.73348	1.98708e-13	1.10164e-09	197.445	181.814	153.278	30.6993	32.0002	17.0183	LIMCH1
ENSG00000124126	2.53888	8.09793e-13	3.36712e-09	151.131	164.076	129.953	25.0143	24.889	26.591	PREX1
ENSG00000188848	2.16645	3.46332e-11	1.15204e-07	196.226	273.83	247.245	45.4805	44.4447	70.2003	BEND4
ENSG00000113389	2.78324	3.55355e-09	9.85045e-06	81.6594	89.7985	83.9699	10.2331	16.889	9.57277	NPR 3.00
ENSG00000023445	1.59155	2.39437e-08	5.68901e-05	747.122	854.749	487.159	274.02	189.334	229.747	BIRC3
ENSG00000139910	2.75796	4.45635e-08	9.26476e-05	99.9413	105.319	61.3113	19.3292	10.6667	9.57277	NOVA1
ENSG00000113594	2.76216	1.40438e-07	0.000259529	240.103	274.939	89.9677	27.2883	14.2223	47.8639	LIFR
ENSG00000113946	1.32521	3.03269e-07	0.000504397	4915.41	5025.39	6436.36	2339.97	1494.23	2703.78	CLDN16
ENSG00000153071	7.1538	4.72049e-07	0.000713739	19.5008	28.8242	107.295	0	0	1.06364	DAB2
ENSG00000106688	2.1367	5.75443e-07	0.000769763	140.162	147.447	120.623	50.0285	23.1112	20.2092	SLC1A1
ENSG00000122574	2.3713	6.01667e-07	0.000769763	152.35	167.402	84.6363	19.3292	40.8891	17.0183	WIPF3
ENSG00000154118	2.88714	7.39796e-07	0.000877396	86.5346	96.4503	51.3149	4.54805	8.88894	18.0819	JPH3
ENSG00000106546	2.7469	7.91302e-07	0.000877396	98.7225	93.1244	40.6521	12.5071	13.3334	8.50913	AHR
ENSG00000196083	1.23549	2.01253e-06	0.00203255	5779.53	6329.13	4100.53	2224	1747.57	2912.25	IL1RAP
ENSG00000164327	1.22226	2.07752e-06	0.00203255	851.939	1079.8	1056.29	450.257	307.557	524.375	RICTOR
ENSG00000163347	1.30648	3.06292e-06	0.00283013	24825.7	24145.8	34702.9	14604.9	7379.6	11847.9	CLDN1
ENSG00000113361	3.42127	3.54926e-06	0.00310691	142.599	171.837	16.6607	7.95909	8.00004	14.891	CDH6
ENSG00000172137	6.57485	4.65669e-06	0.00387251	453.392	435.689	6.66428	3.41104	1.77779	4.25457	CALB2
ENSG00000019186	6.04129	5.6743e-06	0.00449404	315.668	281.59	13.995	1.13701	1.77779	6.38185	CYP24A1
ENSG00000134769	-2.58213	6.81485e-06	0.00515203	13.4068	22.1725	7.3307	110.29	96.8894	44.6729	DTNA
ENSG00000112964	2.30492	8.10339e-06	0.00585981	135.286	168.511	495.822	73.9058	58.667	29.782	GHR
ENSG00000175274	1.29994	8.52518e-06	0.00590795	242.541	225.051	241.913	110.29	107.556	70.2003	TP53I11
ENSG00000093009	-0.88499	9.97853e-06	0.00651701	1612.47	1603.07	1588.76	3090.4	3381.35	2399.57	CDC45
ENSG00000163393	3.58611	1.01877e-05	0.00651701	49.9707	43.2363	19.3264	3.41104	1.77779	4.25457	SLC22A15
ENSG00000126733	2.04939	1.21729e-05	0.00749852	90.191	87.5813	63.3106	20.4662	12.4445	25.5274	DACH2
ENSG00000153253	-4.43726	1.32112e-05	0.00784743	1.2188	5.54312	4.66499	129.619	120.001	2.12728	SCN3A
ENSG00000154162	3.07896	1.44494e-05	0.008287	165.756	164.076	21.9921	10.2331	8.00004	23.4001	CDH12
ENSG00000205765	0.859605	1.6527e-05	0.00916255	4966.6	5385.69	4685.65	2799.32	2287.12	3201.56	C5orf51
ENSG00000164187	1.0316	1.95168e-05	0.0103814	1283.39	1382.45	1185.57	725.414	453.336	706.258	LMBRD2
ENSG00000172716	3.8278	1.99738e-05	0.0103814	37.7827	37.6932	25.9907	0	1.77779	5.31821	SLFN11
ENSG00000169862	6.48433	2.33651e-05	0.011776	47.5331	47.6708	3.99857	0	0.888894	0	CTNND2
ENSG00000210077	1.43166	2.5749e-05	0.0125958	5249.36	5550.88	10880.8	2242.19	1976.01	3820.6	MT-TV
ENSG00000145495	1.06709	3.47458e-05	0.0165112	10938.7	11690.4	6791.56	4277.44	4100.47	5662.83	2022-03-06
ENSG00000113504	1.54696	3.8843e-05	0.0179455	3606.42	4081.95	1186.91	1049.46	907.561	1079.6	SLC12A7
ENSG00000164171	1.93153	4.696e-05	0.0211091	342.482	416.843	156.61	138.715	50.667	51.0548	ITGA2
ENSG00000117226	2.43343	5.04644e-05	0.0216503	39.0015	44.345	105.962	9.0961	13.3334	12.7637	GBP3
ENSG00000174640	3.0515	5.07672e-05	0.0216503	26.8135	46.5622	203.26	18.1922	7.11115	8.50913	SLCO2A1
ENSG00000230798	3.65455	5.57179e-05	0.0231675	19.5008	31.0415	26.6571	2.27402	1.77779	2.12728	FOXD3-AS1
ENSG00000164287	3.27859	5.81547e-05	0.0235909	173.069	172.945	30.6557	3.41104	3.55558	31.9092	CDC20B
ENSG00000150722	4.25304	7.15237e-05	0.0278601	480.206	456.753	32.6549	28.4253	9.77783	12.7637	PPP1R1C
ENSG00000137801	2.30827	7.20289e-05	0.0278601	162.1	200.661	37.3199	20.4662	24.889	35.1002	THBS1
ENSG00000162545	2.71624	7.39313e-05	0.027946	40.2203	27.7156	47.9828	9.0961	3.55558	5.31821	CAMK2N1
ENSG00000226434	1.5059	8.72504e-05	0.0322478	254.729	205.095	415.851	61.3987	128.89	118.064	AC135371.1
ENSG00000142173	1.05382	9.59566e-05	0.0340575	855.595	782.688	741.067	289.938	331.557	524.375	COL6A2
ENSG00000178162	5.29743	9.62424e-05	0.0340575	30.4699	45.4536	6.66428	1.13701	0	1.06364	FAR2P2
ENSG00000145012	0.957823	0.000119916	0.0414736	3723.42	4402.35	3125.55	2105.75	1398.23	2288.96	LPP
ENSG00000145287	2.59164	0.000124368	0.0414736	109.692	103.102	19.9928	18.1922	9.77783	10.6364	PLAC8
ENSG00000090530	0.674946	0.00012468	0.0414736	10727.9	10856.8	11359.3	7700.98	6840.93	6093.6	P3H2
ENSG00000171522	3.77053	0.000132592	0.0432406	25.5947	26.607	33.9878	5.68506	0.888894	0	PTGER4
ENSG00000073282	-2.22616	0.000150533	0.0481475	40.2203	54.3226	26.6571	380.899	64.0004	120.191	TP63
ENSG00000007968	-0.674915	0.000155303	0.0487359	1802.6	2147.4	1836.67	3242.76	3104.91	2889.91	E2F2
ENSG00000164089	3.81983	0.000198702	0.0604291	46.3143	48.7794	5.33142	1.13701	2.66668	3.19092	ETNPPL
ENSG00000178031	5.36706	0.000200121	0.0604291	627.68	678.478	41.9849	27.2883	4.44447	1.06364	ADAMTSL1
ENSG00000114279	3.92042	0.000203465	0.0604291	13.4068	11.0862	114.626	1.13701	1.77779	6.38185	FGF12
ENSG00000183783	3.34887	0.000240764	0.0702523	96.285	90.9072	14.6614	1.13701	16.0001	2.12728	KCTD8
ENSG00000246763	1.73892	0.000251863	0.0722239	74.3466	94.233	221.254	39.7954	37.3335	40.4184	RGMB-AS1
ENSG00000271119	1.95975	0.000275594	0.0763461	224.259	313.741	67.9756	59.1246	27.5557	69.1367	AC026412.3
ENSG00000157551	5.15321	0.000284715	0.0763461	39.0015	29.9328	3.99857	1.13701	0.888894	0	KCNJ15
ENSG00000116191	1.31663	0.000288062	0.0763461	1614.91	1808.17	2362.49	1256.4	409.78	658.394	RALGPS2
ENSG00000151881	0.761324	0.000291281	0.0763461	1549.09	1513.27	2081.92	1065.38	1024.89	946.641	TMEM267
ENSG00000051180	-0.74052	0.000299021	0.0763461	1294.36	1159.62	1034.3	1952.25	2207.12	1664.6	RAD51
ENSG00000133401	1.9848	0.000299548	0.0763461	37.7827	67.6261	49.3156	10.2331	16.889	11.7001	PDZD2
ENSG00000178965	-3.95158	0.000300472	0.0763461	3.65639	2.21725	1.99928	101.194	13.3334	5.31821	ERICH3
ENSG00000179406	1.10568	0.000302961	0.0763461	187.695	187.357	185.933	83.0019	67.5559	110.619	LINC00174
ENSG00000151692	-0.823661	0.000312756	0.0776382	226.696	251.658	243.912	482.093	368.002	429.711	RNF144A
ENSG00000085276	2.91618	0.000347763	0.0850588	21.9383	18.8466	51.9813	4.54805	2.66668	5.31821	MECOM
ENSG00000150457	0.758304	0.00035318	0.0851318	6326.77	6912.27	5351.41	4213.77	2978.68	3798.26	LATS2
ENSG00000188818	1.79003	0.000382243	0.0908211	726.403	792.666	196.596	81.8649	146.667	266.974	ZDHHC11
ENSG00000210049	1.43596	0.000406744	0.0952811	1207.83	1294.87	4063.88	842.526	762.671	823.258	MT-TF
ENSG00000111424	-1.04414	0.000469702	0.108501	224.259	236.137	141.283	517.341	371.558	347.811	VDR
ENSG00000181418	-0.797956	0.000526159	0.119297	354.67	391.344	290.562	678.796	587.559	532.884	DDN
ENSG00000065328	-0.800898	0.000530781	0.119297	3075.02	3330.31	2036.6	5250.72	4600.91	4850.2	MCM10
ENSG00000185008	3.44855	0.000544494	0.120747	39.0015	55.4312	10.6628	3.41104	0	6.38185	ROBO2
ENSG00000268575	1.4589	0.000561586	0.122899	86.5346	68.7347	62.6442	22.7402	28.4446	27.6547	AL031282.2
ENSG00000226985	1.2895	0.000613272	0.132467	351.014	308.197	536.474	89.824	163.556	236.128	LINC01203
ENSG00000232615	2.63732	0.000632152	0.134794	85.3158	37.6932	19.3264	4.54805	4.44447	13.8273	AC026412.2
ENSG00000112175	2.7139	0.000640323	0.134808	49.9707	37.6932	15.3278	4.54805	2.66668	8.50913	BMP5
ENSG00000079931	2.12031	0.000651102	0.135364	107.254	84.2554	252.576	52.3026	42.6669	7.44549	MOXD1
ENSG00000115616	-2.91411	0.00066461	0.136467	7.31278	7.76037	20.6593	67.0837	198.223	8.50913	SLC9A2
ENSG00000131196	3.62047	0.000673515	0.136609	23.1571	23.2811	19.3264	4.54805	0	1.06364	NFATC1
ENSG00000177685	-1.06978	0.000688752	0.136707	994.538	946.765	1002.31	1968.17	3035.57	1174.26	CRACR2B
ENSG00000107262	-1.00679	0.000690437	0.136707	973.819	897.985	651.1	2010.24	2009.79	1045.56	BAG1
ENSG00000283498	-1.49198	0.000717745	0.138231	169.413	145.23	103.296	643.549	368.002	161.673	MIR1244-2
ENSG00000203724	-1.32159	0.000723491	0.138231	43.8767	44.345	36.6535	123.934	115.556	71.264	C1orf53
ENSG00000169126	3.09343	0.000758179	0.138231	24.3759	32.1501	13.995	4.54805	2.66668	1.06364	ARMC4
ENSG00000145390	1.30171	0.000760952	0.138231	3908.68	4550.9	1647.41	1588.41	773.338	1737.99	USP53
ENSG00000102038	0.779624	0.000761388	0.138231	13449.4	13870	9740.5	7076.76	5873.81	8636.77	SMARCA1
ENSG00000053747	2.37511	0.000762034	0.138231	25.5947	43.2363	28.6564	9.0961	3.55558	6.38185	LAMA3
ENSG00000158042	-0.816642	0.000763943	0.138231	2429.06	3124.1	2198.54	4302.45	5714.7	3632.33	MRPL17
ENSG00000056487	0.98025	0.000764624	0.138231	226.696	184.032	193.264	95.509	123.556	86.1549	PHF21B
ENSG00000105696	1.08345	0.000799053	0.141553	212.071	208.421	373.866	135.304	127.112	113.81	TMEM59L
ENSG00000226950	-1.11683	0.000800023	0.141553	2491.22	2304.83	1338.85	4540.09	6119.15	2639.96	DANCR
ENSG00000167513	-0.790312	0.000834778	0.146148	3272.47	2897.94	2234.53	4620.82	5927.14	3982.27	CDT1
ENSG00000147003	1.76678	0.000847594	0.146846	51.1895	65.4088	142.615	17.0552	27.5557	31.9092	CLTRN
ENSG00000196754	-1.74717	0.000877016	0.148481	96.285	68.7347	56.6463	379.762	295.113	67.0094	S100A2
ENSG00000106261	0.819558	0.000877249	0.148481	2511.94	3034.3	4051.21	1788.52	1506.68	2145.36	ZKSCAN1
ENSG00000164190	0.894261	0.000883814	0.148481	4106.13	4773.73	3047.57	2096.65	1564.45	2755.89	NIPBL
ENSG00000198398	0.769849	0.000927041	0.154185	823.907	839.228	1022.97	428.654	514.67	632.867	TMEM207
ENSG00000100297	-0.809624	0.00100972	0.166274	5183.54	5050.89	3424.1	8394.56	9332.5	6207.41	MCM5
ENSG00000158966	1.2394	0.00113381	0.184877	262.041	268.287	279.233	156.908	54.2225	132.955	CACHD1
ENSG00000184207	-0.889666	0.0011768	0.190024	2319.37	2231.66	1676.73	3712.34	5163.58	2658.04	PGP
ENSG00000165244	-0.625172	0.00124553	0.198856	1105.45	1155.19	887.015	1562.25	1631.12	1657.15	ZNF367
ENSG00000151917	1.40698	0.00127592	0.198856	138.943	136.361	381.197	88.6869	72.8893	87.2186	BEND6
ENSG00000071537	0.797013	0.00129034	0.198856	4403.51	5007.65	6408.37	3122.24	2283.57	3701.47	SEL1L
ENSG00000162738	0.84214	0.00130026	0.198856	493.613	564.29	478.495	249.006	233.779	374.402	VANGL2
ENSG00000145569	1.99023	0.00130286	0.198856	153.568	185.14	25.3242	29.5623	26.6668	35.1002	FAM105A
ENSG00000164659	1.8284	0.00130323	0.198856	92.6286	99.7761	161.275	65.9467	13.3334	21.2728	KIAA1324L
ENSG00000260442	-1.0178	0.0013381	0.202321	624.024	427.929	358.538	747.017	1352.9	750.931	ATP2A1-AS1
ENSG00000188153	0.714277	0.00136644	0.204744	1660	1726.13	2218.54	1180.22	938.672	1299.77	COL4A5
ENSG00000125931	-1.87105	0.00139166	0.205013	74.3466	55.4312	148.613	546.903	404.447	71.264	CITED1
ENSG00000226287	-1.10586	0.00139288	0.205013	171.85	138.578	139.95	285.39	476.447	205.283	TMEM191A
ENSG00000132646	-0.887384	0.00141751	0.205891	10464.6	9206.01	5836.57	15582.8	19746.8	11847.9	PCNA
ENSG00000134871	-3.69041	0.00142361	0.205891	1.2188	3.32587	3.99857	86.4129	25.7779	1.06364	COL4A2
ENSG00000196154	-2.35126	0.00147271	0.210781	3.65639	8.86899	9.99641	61.3987	40.0002	15.9546	S100A4
ENSG00000272455	-1.06493	0.00148617	0.210781	90.191	109.754	115.958	236.499	281.779	143.592	AL391244.3
ENSG00000273142	1.01012	0.00149544	0.210781	186.476	124.166	149.946	70.4948	72.8893	85.0913	AC073335.2
ENSG00000038382	1.14226	0.00153718	0.214795	4312.1	5482.14	2111.24	2005.69	1113.78	2274.07	TRIO
ENSG00000163975	0.898498	0.00154975	0.214795	832.438	825.925	791.049	326.322	359.113	628.612	MELTF
ENSG00000197603	0.971466	0.00157228	0.216117	1368.71	1737.21	897.011	627.631	510.225	903.031	C5orf42
ENSG00000276529	-1.32838	0.00163867	0.223396	97.5038	58.7571	43.3178	128.482	238.224	129.764	AP001505.1
ENSG00000254093	-0.993933	0.00166189	0.224719	1112.76	1069.82	580.458	1686.19	2474.68	1335.93	PINX1
ENSG00000106069	3.80378	0.00169815	0.227772	42.6579	65.4088	1.33286	0	4.44447	3.19092	CHN2
ENSG00000099250	-3.45416	0.00173118	0.229656	3.65639	2.21725	4.66499	103.468	4.44447	9.57277	NRP1
ENSG00000168061	-1.03501	0.00173982	0.229656	905.566	786.014	548.47	1361	2264.9	959.404	SAC3D1
ENSG00000118523	1.33217	0.0017732	0.23222	71.909	63.1916	75.3063	35.2474	22.2223	26.591	CTGF
ENSG00000168542	0.940977	0.00179521	0.233108	7066.58	7469.91	6097.15	3101.77	2284.46	5361.82	COL3A1
ENSG00000170485	1.35294	0.00180801	0.233108	87.7534	107.537	83.9699	31.8363	53.3336	23.4001	NPAS2
ENSG00000173559	1.04206	0.00191854	0.245455	5107.98	5577.49	5118.16	1953.39	1538.68	4183.3	NABP1
ENSG00000182022	1.74245	0.0019513	0.247381	303.48	304.872	74.6399	110.29	64.8893	28.7183	CHST15
ENSG00000156113	-2.55961	0.00196334	0.247381	20.7195	26.607	3.33214	88.6869	190.223	14.891	KCNMA1
ENSG00000087085	1.10622	0.00197967	0.247563	212.071	199.552	339.878	156.908	114.667	78.7095	ACHE
ENSG00000164076	-1.74507	0.0020154	0.250151	21.9383	41.0191	13.3286	104.605	106.667	41.482	CAMKV
ENSG00000163430	0.886275	0.00205031	0.250818	2221.87	2414.58	1497.46	1138.15	759.115	1421.02	FSTL1
ENSG00000150672	0.773176	0.00205094	0.250818	513.113	521.053	763.726	375.214	311.113	368.02	DLG2
ENSG00000144354	-0.697269	0.00210919	0.256058	3162.78	3141.84	3082.89	6035.26	5491.59	3694.03	CDCA7
ENSG00000105499	1.39413	0.00212848	0.256528	125.536	150.773	365.202	69.3577	63.1115	112.746	PLA2G4C
ENSG00000161888	-0.699946	0.00221713	0.262814	2357.15	2309.26	1686.06	3481.53	4016.02	2816.52	SPC24
ENSG00000112118	-0.70803	0.00222003	0.262814	9312.83	9386.72	6177.12	14512.8	14697	11422.4	MCM3
ENSG00000177380	-0.575319	0.00222804	0.262814	2446.13	2434.54	2039.27	3223.43	3851.58	3231.34	PPFIA3
ENSG00000131153	-0.972814	0.00229059	0.268289	2145.08	1853.62	1050.29	3061.97	4485.36	2355.97	GINS2
ENSG00000172638	0.567596	0.00232697	0.269444	967.725	996.653	1079.61	662.878	649.781	742.422	EFEMP2
ENSG00000135114	1.65263	0.00233285	0.269444	48.7519	55.4312	31.9885	14.7812	12.4445	15.9546	OASL
ENSG00000183527	-0.795523	0.0023594	0.270631	4486.39	4219.42	2800.99	6269.49	8432.05	5265.02	PSMG1
ENSG00000007376	-1.00527	0.00237771	0.270863	1433.31	1356.96	725.073	2682.21	2913.79	1455.06	RPUSD1
ENSG00000228486	1.24206	0.00241019	0.272696	98.7225	68.7347	141.283	44.3435	39.1113	47.8639	C2orf92
ENSG00000101412	-0.862541	0.00242782	0.272834	1943.98	1763.82	1076.95	2543.5	3765.35	2384.68	E2F1
ENSG00000165102	0.575522	0.00245179	0.273468	2236.49	2242.75	2215.87	1583.86	1261.34	1648.64	HGSNAT
ENSG00000117600	4.16894	0.00246635	0.273468	37.7827	44.345	333.88	18.1922	0.888894	4.25457	PLPPR4
ENSG00000129354	-0.928249	0.00250035	0.275402	1265.11	1142.99	1404.16	2537.81	3344.02	1373.16	AP1M2
ENSG00000135919	1.64557	0.00254345	0.277881	138.943	151.881	37.9864	46.6175	28.4446	29.782	SERPINE2
ENSG00000220804	1.43084	0.00255627	0.277881	51.1895	47.6708	54.6471	17.0552	18.6668	21.2728	LINC01881
ENSG00000180178	0.820252	0.00262767	0.282773	254.729	289.351	303.891	161.456	125.334	194.646	FAR2P1
ENSG00000168994	0.885528	0.00263527	0.282773	196.226	174.054	181.935	79.5909	97.7783	121.255	PXDC1
ENSG00000275395	1.14634	0.00266357	0.283978	99.9413	104.211	157.277	53.4396	41.778	69.1367	FCGBP
ENSG00000197892	1.03179	0.00272325	0.284159	169.413	240.571	316.553	153.497	89.7783	113.81	KIF13B
ENSG00000170381	0.825787	0.00272721	0.284159	5847.79	6434.45	11505.9	4776.59	4136.91	4509.84	SEMA3E
ENSG00000071282	-0.950239	0.00274006	0.284159	145.037	136.361	177.27	409.324	265.779	213.792	LMCD1
ENSG00000166340	0.50006	0.00275253	0.284159	3322.44	3066.45	3071.56	2088.69	2292.46	2307.04	TPP1
ENSG00000176124	-0.75639	0.0027639	0.284159	355.889	333.696	327.882	592.383	700.448	424.393	DLEU1
ENSG00000177098	-1.89722	0.0027766	0.284159	8.53158	16.6294	21.3257	26.1513	96.8894	52.1184	SCN4B
ENSG00000051108	0.579917	0.00278487	0.284159	2057.33	2014.37	2170.55	1192.73	1379.56	1603.97	HERPUD1
ENSG00000185986	1.1072	0.00281409	0.28539	430.235	478.925	180.602	142.127	180.445	181.883	SDHAP3
ENSG00000138600	0.558895	0.00286142	0.286453	4565.61	4428.95	5366.74	3642.99	2982.24	3126.04	SPPL2A
ENSG00000154328	-0.614597	0.00287554	0.286453	1467.43	1493.32	1138.92	2010.24	2359.12	1902.85	NEIL2
ENSG00000233016	-0.870547	0.00287625	0.286453	1533.25	1238.33	1100.94	2358.16	3217.8	1500.8	SNHG7
ENSG00000169683	-0.858634	0.00290736	0.28705	867.783	841.445	555.801	1473.57	1700.45	928.559	LRRC45
ENSG00000114439	0.639368	0.00296113	0.28705	4384.01	5335.81	5076.85	3060.84	2588.46	3851.45	BBX
ENSG00000174469	1.25762	0.00296979	0.28705	558.209	654.088	307.223	115.975	162.668	356.32	CNTNAP2
ENSG00000260260	-0.978435	0.00297034	0.28705	1004.29	736.126	875.019	1571.35	2591.13	989.186	SNHG19
ENSG00000279528	-1.22402	0.00297394	0.28705	62.1586	74.2778	45.3171	123.934	206.223	91.4731	AC115618.3
ENSG00000092470	-0.51838	0.00298579	0.28705	3246.87	3340.28	2752.35	4524.17	4544.91	4304.56	WDR76
ENSG00000120327	1.76664	0.00302522	0.289169	31.6887	32.1501	67.3092	12.5071	11.5556	14.891	PCDHB14
ENSG00000176058	-0.792581	0.00306555	0.29135	1355.3	1187.34	836.367	1920.41	2439.12	1488.03	TPRN
ENSG00000205138	-0.752511	0.0030982	0.29278	864.127	768.276	593.787	1204.1	1560.9	980.677	SDHAF1
ENSG00000091844	2.33367	0.00313522	0.294604	26.8135	16.6294	23.325	4.54805	4.44447	4.25457	RGS17
ENSG00000028310	1.07555	0.00320853	0.297362	6966.64	7064.15	2217.87	2591.25	2646.24	2470.84	BRD9
ENSG00000168917	0.760286	0.00320944	0.297362	538.708	502.207	537.141	292.212	238.224	402.056	SLC35G2
ENSG00000139278	-2.03729	0.00321986	0.297362	48.7519	62.0829	27.99	440.024	88.8894	39.3547	GLIPR1
ENSG00000182154	-0.903429	0.00323608	0.297362	5600.37	4775.95	3795.97	8832.31	12402.7	5270.34	MRPL41
ENSG00000175793	-3.15224	0.00330461	0.301906	47.5331	41.0191	25.9907	837.978	64.0004	114.873	SFN
ENSG00000179388	1.41268	0.00332184	0.301906	638.65	682.912	1385.5	211.484	156.445	649.885	EGR3
ENSG00000260708	-0.768727	0.00338248	0.304581	134.068	136.361	130.62	233.087	256.89	192.519	AL118516.1
ENSG00000112877	-0.613919	0.00338789	0.304581	382.702	482.251	480.494	718.592	706.671	636.057	CEP72
ENSG00000115884	-0.855264	0.00341547	0.305409	3360.22	3354.7	2329.16	6181.94	6823.15	3352.6	SDC1
ENSG00000234745	0.517272	0.0034407	0.30602	5435.83	4992.13	6293.74	3898.81	3876.47	3909.95	HLA-B
ENSG00000117598	3.77432	0.0034598	0.306082	6.09398	5.54312	57.9792	3.41104	1.77779	0	PLPPR5
ENSG00000099256	-0.671842	0.00350815	0.307854	528.958	466.731	566.463	940.309	897.783	652.012	PRTFDC1
ENSG00000169884	-0.607212	0.00351685	0.307854	420.485	350.325	408.52	551.451	647.115	597.766	WNT10B
ENSG00000165724	-0.828454	0.00354072	0.308321	2607.01	2391.3	1838.67	3782.84	5605.36	2748.45	ZMYND19
ENSG00000205517	0.681348	0.00357781	0.309928	650.838	661.848	833.034	402.502	400.002	537.139	RGL3
ENSG00000175602	-1.02574	0.00361785	0.311773	2921.46	2394.63	1364.18	4405.92	6504.93	2684.63	CCDC85B
ENSG00000180822	-0.807016	0.00364543	0.31253	687.401	717.28	627.775	1132.46	1621.34	799.858	PSMG4
ENSG00000108797	0.794166	0.00372551	0.31488	1619.78	1892.42	3074.9	1147.25	1196.45	1457.19	CNTNAP1
ENSG00000179958	-0.889069	0.00374895	0.31488	3480.88	3052.04	1756.04	5210.93	6547.59	3586.6	DCTPP1
ENSG00000111981	1.9731	0.00377139	0.31488	67.0338	57.6484	530.476	55.7136	59.5559	52.1184	ULBP1
ENSG00000187498	-3.56534	0.00382361	0.31488	26.8135	29.9328	7.3307	600.342	131.556	23.4001	COL4A1
ENSG00000085840	-0.738058	0.00387915	0.31488	1822.1	1925.68	1108.94	3091.54	2609.79	2394.26	ORC1
ENSG00000258768	1.12321	0.00388105	0.31488	75.5654	88.6899	101.963	40.9324	32.0002	49.9911	AL356019.2
ENSG00000167900	-0.907343	0.00389134	0.31488	4593.65	3876.86	2367.82	6682.22	9120.94	4519.41	TK1
ENSG00000130810	-0.711464	0.0038916	0.31488	875.096	869.161	705.747	1154.07	1742.23	1111.51	PPAN
ENSG00000125817	-0.702308	0.00390663	0.31488	4331.6	4155.12	3076.9	6307.01	7708.49	4794.89	CENPB
ENSG00000157168	0.662715	0.00390865	0.31488	21021.8	19981.8	17225.8	10357	10522.7	15902.5	NRG1
ENSG00000112378	1.28719	0.00391648	0.31488	731.278	576.484	483.16	461.627	115.556	157.419	PERP
ENSG00000251136	1.15108	0.00391725	0.31488	84.097	88.6899	159.276	51.1655	46.2225	53.1821	AF117829.1
ENSG00000112414	0.866234	0.00392254	0.31488	9897.85	11479.8	18226.1	8292.23	4840.92	8595.29	ADGRG6
ENSG00000164463	1.29617	0.00393789	0.31488	227.915	250.549	667.76	125.071	111.112	231.874	CREBRF
ENSG00000110330	0.519987	0.00396145	0.315248	3441.88	3716.11	3749.32	2708.36	2208.9	2691.01	BIRC2
ENSG00000114796	1.29307	0.00403801	0.319052	733.716	815.947	2209.21	377.488	327.113	830.704	KLHL24
ENSG00000065057	-0.831318	0.00405333	0.319052	1048.17	921.266	812.375	1708.93	2207.12	1030.67	NTHL1
ENSG00000164841	-5.03697	0.00407474	0.319052	2.43759	5.54312	4.66499	25.0143	390.224	1.06364	TMEM74
ENSG00000153064	1.10721	0.00408598	0.319052	169.413	178.488	146.614	64.8097	48.0003	117.001	BANK1
ENSG00000108691	-2.49262	0.00418081	0.323438	20.7195	13.3035	8.66356	203.525	16.889	18.0819	CCL2
ENSG00000232931	0.839167	0.00418509	0.323438	151.131	195.118	151.279	90.961	100.445	86.1549	LINC00342
ENSG00000130475	-0.549749	0.00422187	0.323438	1229.77	1114.17	990.978	1474.7	1756.45	1646.52	FCHO1
ENSG00000104447	0.896056	0.00423075	0.323438	988.444	1150.75	1671.4	706.085	436.447	907.286	TRPS1
ENSG00000076003	-0.503571	0.00425183	0.323438	8496.23	8827.97	7979.8	12661.8	12749.4	10460.9	MCM6
ENSG00000188338	0.902106	0.00427783	0.323438	175.507	144.121	189.265	86.4129	72.8893	113.81	SLC38A3
ENSG00000251141	1.25107	0.00430259	0.323438	84.097	76.495	49.9821	28.4253	26.6668	32.9729	MRPS30-DT
ENSG00000132846	0.714303	0.00430385	0.323438	781.249	742.778	1096.94	479.819	478.225	641.376	ZBED3
ENSG00000169403	-2.36373	0.00431718	0.323438	7.31278	9.97761	3.33214	69.3577	17.7779	17.0183	PTAFR
ENSG00000076716	-4.27033	0.00437435	0.326252	56.0647	57.6484	29.9892	202.388	2544.9	23.4001	GPC4
ENSG00000175197	1.08988	0.00445192	0.330555	937.255	817.056	2055.26	362.707	673.782	754.122	DDIT3
ENSG00000112972	0.633014	0.00449027	0.331498	6232.93	6882.34	9303.99	5388.3	4178.69	4892.75	HMGCS1
ENSG00000214279	1.80386	0.00450448	0.331498	29.2511	49.8881	148.613	19.3292	17.7779	28.7183	SCART1
ENSG00000229140	-2.17049	0.00460489	0.337395	3.65639	6.65174	6.66428	20.4662	17.7779	39.3547	CCDC26
ENSG00000164342	1.0115	0.00467105	0.340274	195.008	175.163	205.926	89.824	59.5559	137.21	TLR3
ENSG00000196730	-3.22148	0.00470287	0.340274	4.87519	2.21725	1.33286	5.68506	62.2226	7.44549	DAPK1
ENSG00000128709	-2.80013	0.00470556	0.340274	3.65639	5.54312	3.33214	30.6993	52.4447	3.19092	HOXD9
ENSG00000134508	-1.11969	0.00481059	0.346362	52.4083	39.9105	63.3106	80.7279	151.112	107.428	CABLES1
ENSG00000139318	0.587315	0.00483297	0.346474	8460.89	8061.91	8686.88	4626.5	5244.47	6908.35	DUSP6
ENSG00000267321	-0.695425	0.00485933	0.346869	535.052	533.248	449.839	790.223	1031.12	633.93	LINC02001
ENSG00000177694	1.36898	0.00496625	0.347828	81.6594	73.1692	211.924	54.5766	36.4446	52.1184	NAALADL2
ENSG00000179855	1.30783	0.00497101	0.347828	135.286	140.795	363.869	112.564	50.667	96.7914	GIPC3
ENSG00000082196	1.8306	0.0049893	0.347828	31.6887	25.4983	36.6535	11.3701	9.77783	5.31821	C1QTNF3
ENSG00000124275	0.868147	0.00499263	0.347828	4219.47	4393.48	1945.97	2135.31	1591.12	2057.08	MTRR
ENSG00000121879	0.666953	0.00499315	0.347828	8402.39	9686.05	7497.98	5096.09	4144.91	6874.31	PIK3CA
ENSG00000197558	2.02301	0.00502994	0.347828	40.2203	48.7794	390.527	43.2065	27.5557	47.8639	SSPO
ENSG00000154122	1.12547	0.00509203	0.347828	2654.54	2780.43	769.057	930.076	756.449	1156.18	ANKH
ENSG00000105974	-2.19343	0.00513233	0.347828	8.53158	6.65174	8.66356	36.3844	63.1115	9.57277	CAV1
ENSG00000112333	2.14095	0.00514195	0.347828	31.6887	39.9105	17.3271	10.2331	2.66668	7.44549	NR2E1
ENSG00000115232	2.7737	0.00515123	0.347828	43.8767	39.9105	13.3286	12.5071	0.888894	1.06364	ITGA4
ENSG00000102977	-0.798491	0.00517625	0.347828	2549.72	2330.33	1453.48	3509.96	4759.14	2741	ACD
ENSG00000111640	-0.793469	0.00519293	0.347828	113031	103647	86828.8	180501	237094	108453	GAPDH
ENSG00000163703	0.81484	0.00519313	0.347828	1042.07	977.806	1235.56	415.009	561.781	874.313	CRELD1
ENSG00000130159	-0.672147	0.00520117	0.347828	1400.4	1341.43	1239.56	1951.11	2761.79	1628.43	ECSIT
ENSG00000215158	0.957167	0.00520323	0.347828	166.975	187.357	105.962	78.4538	86.2227	71.264	AC138409.2
ENSG00000251562	0.931013	0.0052111	0.347828	3005.55	3606.35	3935.25	1199.55	1353.79	2979.26	MALAT1
ENSG00000172264	1.68553	0.00522829	0.347828	305.918	358.085	355.206	37.5214	32.8891	246.765	MACROD2
ENSG00000166803	-0.841477	0.00527609	0.349609	2750.82	2307.05	1832.01	3650.95	5953.81	2736.75	PCLAF
ENSG00000242114	-0.807033	0.00533229	0.350966	725.184	616.395	487.825	1061.97	1412.45	722.212	MTFP1
ENSG00000179979	0.655036	0.00536158	0.350966	530.177	548.769	681.755	325.185	352.891	441.411	NA
ENSG00000267002	0.714622	0.00537078	0.350966	246.197	263.852	273.235	136.441	152.89	188.265	AC060780.1
ENSG00000185813	-0.945429	0.00538097	0.350966	1122.51	1097.54	1610.09	2982.38	3153.8	1242.33	PCYT2
ENSG00000176542	0.629577	0.00548092	0.356089	777.592	875.813	934.998	545.766	457.78	671.158	USF3
ENSG00000153012	4.14791	0.00552005	0.357235	176.726	218.399	25.9907	6.82207	0	17.0183	LGI2
ENSG00000167074	-0.59356	0.00555644	0.358083	273.011	317.066	271.902	443.435	448.891	407.375	TEF
ENSG00000187534	-0.812756	0.0055762	0.358083	163.319	140.795	121.29	295.623	262.224	187.201	PRR13P5
ENSG00000169750	-0.706032	0.00565036	0.361449	2887.33	2645.18	1889.99	4319.51	4786.69	2997.34	RAC3
ENSG00000183048	-0.861295	0.00567963	0.36193	1589.31	1413.5	793.715	2288.81	2964.46	1638.01	SLC25A10
ENSG00000188185	0.839943	0.00570887	0.362142	204.758	197.335	283.232	117.112	107.556	159.546	LINC00265
ENSG00000147421	0.649354	0.00572651	0.362142	452.174	464.513	430.512	227.402	315.557	314.838	HMBOX1
ENSG00000255198	-1.06783	0.00576189	0.36293	149.912	116.406	94.6327	218.306	384.002	151.037	SNHG9
ENSG00000164151	1.01898	0.00578261	0.36293	4852.03	6032.02	2097.91	2420.7	1382.23	2602.73	ICE1
ENSG00000103381	-0.963603	0.00582746	0.36437	78.003	74.2778	65.3099	143.264	180.445	98.9186	CPPED1
ENSG00000166432	1.06078	0.00591979	0.368756	257.166	311.523	658.43	186.47	149.334	254.21	ZMAT1
ENSG00000142949	1.07536	0.00595928	0.369831	7456.6	8938.83	2907.62	3758.96	1813.34	3587.66	PTPRF
ENSG00000100294	-0.780926	0.00605552	0.373446	770.28	820.382	529.143	1202.96	1573.34	861.549	MCAT
ENSG00000138449	0.678313	0.00606373	0.373446	560.647	609.743	606.449	472.997	294.224	344.62	SLC40A1
ENSG00000248092	0.552651	0.00608489	0.373446	923.848	921.266	770.39	653.782	579.559	548.839	NNT-AS1
ENSG00000182179	2.13813	0.00612927	0.374445	25.5947	23.2811	87.9684	3.41104	9.77783	18.0819	UBA7
ENSG00000058063	0.79579	0.0061462	0.374445	36277.5	41871.6	69938.9	34834.6	21575.2	28895.9	ATP11B
ENSG00000083635	-0.593321	0.00620995	0.376949	1413.8	1473.36	1152.25	2166.01	2278.24	1646.52	NUFIP1
ENSG00000169230	-0.775589	0.00630974	0.380692	8657.11	7496.51	4766.96	12357	14825	8626.13	PRELID1
ENSG00000276805	0.675195	0.0063181	0.380692	283.98	251.658	289.23	159.182	160.001	197.837	AL133216.2
ENSG00000123384	1.18487	0.00635029	0.380692	672.776	827.033	2401.8	683.344	379.558	655.203	LRP1
ENSG00000138434	0.999501	0.00636318	0.380692	5636.94	5994.33	2085.25	2434.34	1630.23	2795.25	SSFA2
ENSG00000018699	-0.443884	0.00643333	0.38266	2588.72	2425.67	2381.81	3230.25	3391.13	3437.69	TTC27
ENSG00000128000	0.675602	0.00644208	0.38266	548.459	619.721	526.478	371.803	267.557	422.266	ZNF780B
ENSG00000125148	-0.635541	0.00649287	0.384304	438.767	341.456	336.546	660.604	573.337	498.848	MT2A
ENSG00000186523	-0.669525	0.00654749	0.386163	397.328	395.779	456.503	586.698	847.116	554.157	FAM86B1
ENSG00000112977	0.758885	0.00663236	0.389786	4904.44	4471.08	2391.14	2311.55	2548.46	2091.12	DAP
ENSG00000115935	1.20855	0.00668599	0.391554	166.975	168.511	158.61	42.0694	45.3336	126.573	WIPF1
ENSG00000173376	1.93231	0.00685195	0.397171	52.4083	43.2363	17.3271	11.3701	4.44447	13.8273	NDNF
ENSG00000178896	-0.828634	0.00685923	0.397171	1312.64	1047.65	617.112	1745.31	2185.79	1350.82	EXOSC4
ENSG00000166002	-0.655926	0.00687483	0.397171	275.448	263.852	237.915	377.488	492.447	352.065	SMCO4
ENSG00000185621	0.775527	0.00689008	0.397171	817.813	937.896	704.414	437.75	336.891	662.649	LMLN
ENSG00000175161	0.951347	0.00690131	0.397171	216.946	227.268	449.839	179.648	126.223	158.483	CADM2
ENSG00000278615	-0.638199	0.0070036	0.400697	2074.39	1962.26	1436.15	2612.85	3475.58	2424.04	C11orf98
ENSG00000204789	1.04222	0.00702052	0.400697	1579.56	1570.92	3964.58	911.884	884.449	1660.34	ZNF204P
ENSG00000247092	-0.750892	0.00705923	0.400697	338.826	350.325	219.921	542.355	583.114	399.929	SNHG10
ENSG00000006062	0.787543	0.00708034	0.400697	3506.48	3830.3	1852	1797.62	1457.79	2066.65	MAP3K14
ENSG00000181804	1.01892	0.00710063	0.400697	117.005	135.252	253.242	90.961	85.3338	74.4549	SLC9A9
ENSG00000182173	-0.70337	0.00710712	0.400697	1864.76	1596.42	1088.94	2512.8	2921.79	1968.8	TSEN54
ENSG00000112941	0.836348	0.00715105	0.401812	4508.33	4630.72	2009.95	1934.06	1901.34	2407.02	PAPD7
ENSG00000155189	-0.5121	0.00722138	0.402757	2677.7	2751.6	3170.86	4445.72	4306.69	3515.33	AGPAT5
ENSG00000186814	0.873501	0.00722625	0.402757	894.597	1082.02	755.729	387.721	343.113	760.504	ZSCAN30
ENSG00000249915	-0.563772	0.00724052	0.402757	3777.05	3136.3	3166.2	4891.43	5903.14	4101.4	PDCD6
ENSG00000170779	-0.593207	0.00734115	0.404257	3122.56	2981.09	2222.54	4434.35	4654.25	3467.47	CDCA4
ENSG00000074370	1.12893	0.00734237	0.404257	145.037	176.271	335.213	134.167	107.556	59.5639	ATP2A3
ENSG00000101104	0.765492	0.00735037	0.404257	1190.76	1302.63	2215.21	756.113	930.672	1084.91	PABPC1L
ENSG00000137285	1.96258	0.00739653	0.404257	43.8767	48.7794	413.852	67.0837	33.778	29.782	TUBB2B
ENSG00000185909	-0.550366	0.00740226	0.404257	526.52	519.945	572.461	808.416	883.561	679.667	KLHDC8B
ENSG00000107130	-0.523023	0.00741561	0.404257	3333.41	3207.25	2876.3	4578.75	5148.47	3801.45	NCS1
ENSG00000215252	0.487726	0.00743763	0.404257	1077.42	1162.95	1274.88	835.704	818.671	854.104	GOLGA8B
ENSG00000182796	0.920672	0.00746691	0.404527	251.072	322.61	599.785	193.292	201.779	226.556	TMEM198B
ENSG00000167705	-0.549725	0.00753147	0.406249	517.989	439.015	467.166	741.332	729.782	612.657	RILP
ENSG00000139515	1.9598	0.00754756	0.406249	168.194	138.578	29.9892	57.9876	22.2223	6.38185	PDX1
ENSG00000160789	-0.596958	0.00758383	0.406885	5810	5348	5875.89	10174	9252.5	6338.24	LMNA
ENSG00000188002	0.90293	0.00763814	0.408481	928.723	994.436	385.862	417.283	399.113	416.947	AC026412.1
ENSG00000145545	0.752203	0.00772175	0.410721	3304.16	3099.71	1794.69	1746.45	1881.79	1237.01	SRD5A1
ENSG00000088727	-0.62085	0.00772942	0.410721	343.701	324.827	279.9	408.187	555.559	491.402	KIF9
ENSG00000174473	1.29918	0.00776008	0.411037	141.38	144.121	79.3049	31.8363	31.1113	85.0913	GALNTL6
ENSG00000123240	0.667105	0.00780511	0.41211	1582	1558.73	2297.84	959.638	1056.89	1410.39	OPTN
ENSG00000164692	-3.93924	0.0078995	0.415774	6.09398	5.54312	28.6564	567.369	16.889	39.3547	COL1A2
ENSG00000226944	-0.755207	0.00798972	0.419196	191.351	164.076	181.268	249.006	398.224	257.401	AL031847.1
ENSG00000170345	1.01215	0.00803298	0.420134	901.91	955.634	949.659	189.881	511.114	690.303	FOS
ENSG00000119681	1.2946	0.00807264	0.420134	106.035	149.664	436.51	95.509	77.3338	110.619	LTBP2
ENSG00000162062	-0.81819	0.00809426	0.420134	1363.83	1283.79	719.742	1951.11	2577.79	1402.94	TEDC2
ENSG00000049541	-0.613917	0.00810865	0.420134	4286.51	4096.37	3216.18	5745.32	7307.6	4693.85	RFC2
ENSG00000147481	-3.22872	0.00822385	0.42373	4.87519	11.0862	0	17.0552	125.334	3.19092	SNTG1
ENSG00000141505	1.06336	0.00822901	0.42373	188.914	161.859	214.59	45.4805	88.8894	136.146	ASGR1
ENSG00000179454	0.778709	0.00828762	0.423997	587.46	594.222	980.981	408.187	327.113	527.566	KLHL28
ENSG00000112379	1.39784	0.00830043	0.423997	266.917	301.546	264.572	221.717	40.0002	55.3093	ARFGEF3
ENSG00000261236	-0.795533	0.00831859	0.423997	6368.21	6156.19	2960.94	9275.75	10374.3	7222.12	BOP 1.00
ENSG00000152620	0.475755	0.00833616	0.423997	4314.54	4319.2	3510.07	2791.36	2912.91	3026.06	NADK2
ENSG00000128951	-0.674884	0.00836243	0.424036	6754.57	5887.9	5186.14	9117.7	12545.8	6795.6	DUT
ENSG00000137054	-0.463562	0.00844295	0.42443	2643.57	2642.96	2444.46	3907.91	3546.69	3204.75	POLR1E
ENSG00000166165	0.606264	0.00844295	0.42443	879.971	720.605	651.1	526.437	540.447	410.566	CKB
ENSG00000196782	2.71172	0.00847977	0.42443	8.53158	19.9552	19.3264	3.41104	0.888894	3.19092	MAML3
ENSG00000226314	1.50909	0.00849213	0.42443	31.6887	34.3673	53.3142	10.2331	16.889	14.891	ZNF192P1
ENSG00000125898	-0.85234	0.00851756	0.42443	153.568	146.338	110.627	213.758	336.891	187.201	FAM110A
ENSG00000099849	-0.903681	0.0085233	0.42443	734.935	784.906	455.836	1202.96	1774.23	714.767	RASSF7
ENSG00000188242	-0.614082	0.00860525	0.427231	526.52	476.708	511.15	790.223	928.005	598.83	AC010442.1
ENSG00000141933	-0.830245	0.00865241	0.428294	435.11	360.303	385.862	744.743	951.116	403.12	TPGS1
ENSG00000074181	0.674353	0.00876401	0.431672	886.065	932.353	1276.88	562.821	556.448	822.195	NOTCH3
ENSG00000250479	-0.878027	0.00878476	0.431672	6315.81	5022.07	3328.14	7507.69	13531.6	5909.59	CHCHD10
ENSG00000135116	3.08102	0.0088017	0.431672	2.43759	14.4121	53.3142	2.27402	0.888894	5.31821	HRK
ENSG00000006459	1.10083	0.00887014	0.431672	782.468	871.378	1726.71	403.639	288.002	886.013	KDM7A
ENSG00000204922	-0.760776	0.00887251	0.431672	786.124	618.612	497.821	1027.86	1432.01	759.44	UQCC3
ENSG00000114767	-0.85917	0.00890777	0.431672	3139.62	2951.16	1305.53	4493.47	5471.14	3446.2	RRP9
ENSG00000175318	3.41569	0.00890779	0.431672	2.43759	8.86899	81.3042	6.82207	0	2.12728	GRAMD2A
ENSG00000172009	-0.662816	0.00893269	0.431672	5523.59	5520.95	3489.41	8473.01	8558.27	5973.41	THOP1
ENSG00000144485	-0.69538	0.00895423	0.431672	810.5	759.407	528.477	1174.53	1368.9	849.849	HES6
ENSG00000101442	-0.611228	0.0090258	0.433864	620.368	649.654	513.149	915.295	1080.89	724.34	ACTR5
ENSG00000154930	2.16357	0.0090755	0.434697	28.0323	22.1725	28.6564	11.3701	5.33336	1.06364	ACSS1
ENSG00000155287	-0.606759	0.00909538	0.434697	873.877	858.075	741.067	1226.84	1551.12	984.932	SLC25A28
ENSG00000186301	0.906207	0.00919387	0.436396	176.726	147.447	305.224	119.386	114.667	103.173	MST1P2
ENSG00000136404	1.50428	0.00919978	0.436396	43.8767	48.7794	159.276	22.7402	34.6669	31.9092	TM6SF1
ENSG00000157601	1.57896	0.00920965	0.436396	34.1263	25.4983	36.6535	9.0961	12.4445	10.6364	MX1
ENSG00000124074	-0.624029	0.00928107	0.438531	923.848	856.966	813.708	1354.18	1655.12	987.059	ENKD1
ENSG00000185347	-0.728571	0.00932976	0.439582	1577.12	1454.51	964.321	2028.43	2910.24	1677.36	TEDC1
ENSG00000198315	0.781858	0.00939312	0.440464	1393.08	1691.76	2081.25	861.855	696.893	1447.62	ZKSCAN8
ENSG00000276043	-0.618151	0.00940143	0.440464	3923.31	4304.79	2569.74	5989.78	5627.59	4951.25	UHRF1
ENSG00000167861	0.805288	0.00950147	0.441619	225.477	303.763	364.536	121.66	195.557	194.646	HID1
ENSG00000137868	-3.3343	0.00950451	0.441619	3.65639	3.32587	1.33286	5.68506	74.6671	1.06364	STRA6
ENSG00000160949	-0.657084	0.00954031	0.441619	1720.94	1722.8	1070.28	2563.96	2619.57	1929.45	TONSL
ENSG00000123119	2.60909	0.00954252	0.441619	26.8135	28.8242	5.33142	2.27402	5.33336	2.12728	NECAB1
ENSG00000197785	-0.710981	0.0095786	0.441619	4247.51	3871.31	2251.86	5597.51	6720.04	4652.37	ATAD3A
ENSG00000122547	-0.58591	0.00959011	0.441619	372.952	368.063	368.534	634.453	583.114	447.793	EEPD1
ENSG00000112312	-0.738298	0.00961196	0.441619	3051.87	2771.56	1640.74	3943.16	5248.03	3254.74	GMNN
ENSG00000142686	-0.589296	0.00973857	0.445601	383.921	463.405	403.855	666.289	704.893	510.548	C1orf216
ENSG00000165272	-1.20973	0.00986397	0.445601	73.1278	38.8018	59.3121	198.977	133.334	63.8185	AQP3
ENSG00000125520	-0.749225	0.0098659	0.445601	3313.91	3029.87	2723.02	5270.05	6923.59	3044.14	SLC2A4RG
ENSG00000271755	1.93637	0.00989446	0.445601	40.2203	48.7794	371.2	20.4662	31.1113	69.1367	AL031118.1
ENSG00000179431	-0.643416	0.00990406	0.445601	497.269	429.037	448.506	831.156	796.449	519.057	FJX1
ENSG00000109062	-0.6391	0.00991389	0.445601	2766.67	2454.49	2074.59	4086.42	4571.58	2700.59	SLC9A3R1
ENSG00000100664	-0.598925	0.00996778	0.445601	11344.6	11909.9	9801.82	20233.1	17628.5	12203.2	EIF5
ENSG00000011028	0.922211	0.00998008	0.445601	414.391	499.989	1108.94	366.118	371.558	331.856	MRC2
ENSG00000130489	-0.923705	0.00998309	0.445601	567.959	427.929	243.912	784.538	1056.89	505.23	SCO2
ENSG00000282508	0.738745	0.0099882	0.445601	301.043	328.153	337.879	189.881	138.667	252.083	LINC01002
ENSG00000170153	1.32503	0.010022	0.445601	108.473	146.338	67.3092	27.2883	26.6668	74.4549	RNF150
ENSG00000083844	0.630702	0.0100402	0.445601	1092.04	1095.32	1154.92	732.236	522.67	905.159	ZNF264
ENSG00000177738	0.63918	0.0100469	0.445601	366.858	416.843	381.197	309.267	226.668	212.728	AC025171.1
ENSG00000227719	2.53845	0.010126	0.445946	17.0632	17.738	23.325	0	3.55558	6.38185	AC006042.1
ENSG00000129757	1.41272	0.0101262	0.445946	193.789	137.469	770.39	86.4129	160.001	168.055	CDKN1C
ENSG00000180198	-0.661718	0.0101748	0.445946	5811.22	6150.65	3480.08	8881.2	8731.6	6810.5	RCC1
ENSG00000146112	-0.532792	0.0101795	0.445946	2099.99	2118.58	1907.32	3190.46	3328.91	2341.07	PPP1R18
ENSG00000127564	-0.66726	0.0101889	0.445946	2928.77	2560.92	1666.07	3730.54	4480.03	3147.31	PKMYT1
ENSG00000146350	0.858268	0.0102222	0.445946	4877.63	5375.72	6910.85	2516.21	1936.01	5017.2	TBC1D32
ENSG00000175806	-1.00321	0.0102644	0.445946	130.411	105.319	178.603	268.335	410.669	153.164	MSRA
ENSG00000196352	0.70836	0.0102692	0.445946	1872.07	1788.21	2558.42	1129.05	949.339	1729.48	CD55
ENSG00000176890	-0.606795	0.0103504	0.44716	9267.73	8294.72	6267.08	11689.6	14760.1	9834.43	TYMS
ENSG00000135245	-0.571036	0.0103509	0.44716	678.87	610.852	577.793	984.653	1052.45	734.976	HILPDA
ENSG00000178718	-0.669718	0.0104049	0.44743	615.492	442.341	463.834	868.677	953.783	595.639	RPP25
ENSG00000090621	-0.459613	0.0104241	0.44743	12066.1	11883.3	9963.76	16551.5	15941.4	14140	PABPC4
ENSG00000088538	0.939566	0.0104646	0.44743	559.428	687.347	1248.89	461.627	263.113	578.621	DOCK3
ENSG00000073111	-0.684995	0.0105281	0.44743	7162.87	7197.19	3787.97	10534.4	9747.61	8888.85	MCM2
ENSG00000114331	0.638443	0.0105466	0.44743	4488.83	5150.67	5737.27	3587.27	2285.35	4007.8	ACAP2
ENSG00000205220	-0.796034	0.0105687	0.44743	187.695	150.773	141.283	254.691	372.447	203.155	PSMB10
ENSG00000163739	0.776449	0.0105698	0.44743	3991.56	3481.08	2895.63	1691.87	1352.01	3009.04	CXCL1
ENSG00000118162	-0.578439	0.0106023	0.44743	560.647	531.031	430.512	736.784	879.116	653.076	KPTN
ENSG00000101220	-0.868528	0.0106675	0.44743	2596.04	2211.7	1384.84	3646.4	5441.81	2213.44	C20orf27
ENSG00000175756	-0.740506	0.0106902	0.44743	5671.06	5016.52	3254.83	7119.97	10465.8	5703.24	AURKAIP1
ENSG00000162783	-0.52666	0.0107716	0.44743	1729.47	1598.64	1388.17	2266.07	2609.79	1914.55	IER5
ENSG00000197779	0.803177	0.0108827	0.44743	190.132	241.68	221.254	139.852	84.4449	151.037	ZNF81
ENSG00000143387	0.760334	0.0108852	0.44743	149.912	127.492	144.615	72.7688	88.8894	87.2186	CTSK
ENSG00000129946	1.56173	0.0109514	0.44743	53.6271	70.9519	201.261	14.7812	36.4446	59.5639	SHC2
ENSG00000123064	-0.561865	0.0109701	0.44743	3218.84	3257.14	2170.55	4176.25	4612.47	3969.51	DDX54
ENSG00000134294	0.684306	0.0109786	0.44743	41306.2	44584.4	62686.2	29217.8	22628.6	40616.2	SLC38A2
ENSG00000163346	1.17361	0.0109912	0.44743	1038.41	1125.25	4472.4	870.951	944.894	1127.46	PBXIP1
ENSG00000255650	-0.722022	0.0110673	0.44743	121.88	116.406	94.6327	168.278	208.001	170.183	FAM222A-AS1
ENSG00000163012	0.650363	0.0110859	0.44743	347.357	368.063	412.519	228.539	194.668	296.756	ZSWIM2
ENSG00000185298	-0.630843	0.011093	0.44743	2587.51	2554.27	1554.11	3252.99	3949.36	3160.08	CCDC137
ENSG00000258183	1.36379	0.0111051	0.44743	47.5331	33.2587	37.3199	13.6441	15.1112	17.0183	LINC02392
ENSG00000263020	-1.26953	0.011121	0.44743	37.7827	45.4536	13.995	78.4538	80.0004	72.3276	AL662899.2
ENSG00000102178	-0.491224	0.0111413	0.44743	2864.17	2726.11	2379.81	4118.26	3888.91	3193.05	UBL4A
ENSG00000148399	-0.658849	0.0111948	0.44743	2137.77	1909.05	1692.06	3445.15	3602.69	2010.28	DPH7
ENSG00000185614	-1.53063	0.0112278	0.44743	15.8444	21.0639	31.3221	64.8097	108.445	25.5274	FAM212A
ENSG00000115339	2.10974	0.0112312	0.44743	10.9692	24.3897	73.9735	12.5071	8.88894	4.25457	GALNT3
ENSG00000189184	1.41656	0.0112701	0.44743	36.5639	54.3226	123.289	22.7402	23.1112	35.1002	PCDH18
ENSG00000083720	0.508898	0.0112729	0.44743	8727.8	9411.11	6581.64	6004.56	5823.14	5542.63	OXCT1
ENSG00000120899	0.947208	0.0112759	0.44743	108.473	125.274	219.921	87.5499	68.4448	80.8367	PTK2B
ENSG00000278619	-0.717378	0.0113107	0.44743	795.874	784.906	486.492	1047.19	1459.56	887.077	MRM1
ENSG00000132702	1.11641	0.0113161	0.44743	101.16	111.971	175.937	46.6175	39.1113	94.6641	HAPLN2
ENSG00000014138	-0.652639	0.0113299	0.44743	3288.31	3362.46	1949.3	4681.08	5056.03	3776.99	POLA2
ENSG00000081014	0.604392	0.011337	0.44743	6140.3	7182.77	7972.47	5970.45	3585.8	4453.47	AP4E1
ENSG00000144821	0.974487	0.0113501	0.44743	84.097	123.057	168.606	76.1798	64.0004	52.1184	MYH15
ENSG00000149428	0.606995	0.0114374	0.44743	31510.8	35893.9	33146.1	20433.2	16501.4	29084.2	HYOU1
ENSG00000081692	-0.667586	0.0114477	0.44743	719.09	773.819	599.785	1184.77	1370.67	765.822	JMJD4
ENSG00000174109	-0.619627	0.0114564	0.44743	1053.04	848.097	711.078	1316.66	1610.68	1081.72	C16orf91
ENSG00000163659	0.508817	0.0114905	0.44743	1415.02	1519.92	1326.19	1147.25	852.449	995.568	TIPARP
ENSG00000136830	-0.635809	0.0114985	0.44743	2956.8	3106.36	2128.57	4558.28	5035.58	3130.3	FAM129B
ENSG00000184990	-0.824918	0.0115306	0.44743	2206.02	1845.86	1174.25	3108.59	4243.58	1900.73	SIVA1
ENSG00000151834	3.84434	0.0115527	0.44743	126.755	139.687	13.995	0	3.55558	15.9546	GABRA2
ENSG00000263327	1.26885	0.0116178	0.44743	42.6579	38.8018	48.6492	20.4662	17.7779	15.9546	TAPT1-AS1
ENSG00000225148	2.23415	0.0116293	0.44743	25.5947	18.8466	14.6614	3.41104	1.77779	7.44549	AL050338.1
ENSG00000116649	-0.872743	0.0116395	0.44743	7606.51	6370.15	3628.03	9342.83	15966.3	6922.18	SRM
ENSG00000239887	2.29526	0.0116403	0.44743	18.282	18.8466	13.3286	2.27402	2.66668	5.31821	C1orf226
ENSG00000274750	1.11769	0.0117373	0.44743	162.1	136.361	280.566	73.9058	51.5558	142.528	HIST1H3E
ENSG00000055732	0.804059	0.0117467	0.44743	810.5	855.858	655.765	349.063	307.557	673.285	MCOLN3
ENSG00000198947	0.652443	0.0117513	0.44743	2373	2666.24	1758.7	1489.49	1069.34	1765.64	DMD
ENSG00000147155	-0.657567	0.0117521	0.44743	2253.56	2159.6	2179.88	3570.22	4534.25	2294.27	EBP
ENSG00000128309	-0.752046	0.0117714	0.44743	1702.66	1569.81	1394.83	2345.66	3840.02	1672.04	MPST
ENSG00000168393	-0.747801	0.0118173	0.44743	2525.35	2207.27	1560.11	3463.34	4776.03	2322.99	DTYMK
ENSG00000160345	-0.900932	0.0118191	0.44743	363.201	373.606	169.939	551.451	748.449	388.229	C9orf116
ENSG00000167523	-0.801749	0.0118197	0.44743	431.454	427.929	229.251	699.262	744.893	448.857	SPATA33
ENSG00000155304	0.783245	0.0118398	0.44743	3284.66	3434.52	7246.73	2653.79	2440.9	3022.87	HSPA13
ENSG00000146674	1.28467	0.011867	0.44743	137.724	101.993	137.284	78.4538	60.4448	15.9546	IGFBP3
ENSG00000154124	0.811413	0.0118872	0.44743	3673.45	4044.26	1602.09	1967.03	1535.12	1807.13	OTULIN
ENSG00000083845	-0.638605	0.0119061	0.44743	21825	18930.9	16521.4	30371.9	38028.7	20766.5	RPS5
ENSG00000272556	0.833528	0.0119203	0.44743	177.944	168.511	145.948	75.0428	75.556	125.51	GTF2IP13
ENSG00000265185	-1.16606	0.0119488	0.44743	47.5331	36.5846	23.9914	90.961	97.7783	51.0548	SNORD3B-1
ENSG00000157657	0.94477	0.0119889	0.44743	488.738	594.222	220.588	275.157	165.334	236.128	ZNF618
ENSG00000197594	1.46889	0.0119982	0.44743	74.3466	79.8209	209.925	72.7688	43.5558	15.9546	ENPP1
ENSG00000168724	0.476577	0.012027	0.4475	4560.74	4590.81	3620.03	2925.53	3330.69	2919.7	DNAJC21
ENSG00000204315	-0.650621	0.0121108	0.449614	528.958	596.44	408.52	674.248	1016.89	712.64	FKBPL
ENSG00000173230	0.696142	0.0122237	0.452241	1842.82	2295.96	2357.15	1106.31	1003.56	1900.73	GOLGB1
ENSG00000261526	-0.923832	0.0122523	0.452241	102.379	88.6899	71.9742	197.84	199.112	99.9823	AC012615.1
ENSG00000228626	1.9763	0.0122875	0.452241	17.0632	35.476	64.6435	4.54805	5.33336	20.2092	AC245100.3
ENSG00000111445	-0.604284	0.0122903	0.452241	3115.24	3134.08	1945.97	4500.29	4353.8	3599.36	RFC5
ENSG00000176410	-0.543836	0.012326	0.452551	786.124	781.58	641.77	1043.78	1257.78	915.795	DNAJC30
ENSG00000115350	-0.713847	0.0123839	0.453675	965.287	811.513	709.079	1154.07	1921.79	997.696	POLE4
ENSG00000268812	1.30652	0.0125637	0.456853	41.4391	49.8881	91.3006	23.8773	17.7779	32.9729	AC004264.1
ENSG00000111665	-0.644372	0.0126327	0.456853	1891.57	1845.86	1384.84	2576.47	3456.91	1968.8	CDCA3
ENSG00000180992	-0.728004	0.012635	0.456853	2661.85	2389.08	1632.75	3227.98	5131.58	2705.9	MRPL14
ENSG00000174177	-0.71629	0.0126382	0.456853	1410.15	1244.98	695.75	1804.44	2143.12	1551.85	CTU2
ENSG00000113448	0.702091	0.0126771	0.456853	3296.85	3514.34	6309.74	2951.68	2259.57	2856.94	PDE4D
ENSG00000106246	-0.628063	0.0127374	0.456853	976.256	1011.06	608.448	1404.21	1440.9	1161.5	PTCD1
ENSG00000260916	0.942359	0.0127383	0.456853	1062.79	1003.3	2915.62	809.553	811.56	973.232	CCPG1
ENSG00000277972	-0.751345	0.0128027	0.456853	1009.16	888.008	701.748	1274.59	2104.01	992.377	CISD3
ENSG00000119333	-0.642033	0.0128602	0.456853	3138.4	2656.26	2148.56	4065.96	5285.36	3039.89	WDR34
ENSG00000181690	1.17613	0.0128612	0.456853	52.4083	59.8657	107.295	26.1513	30.2224	41.482	PLAG1
ENSG00000175155	1.39385	0.0128657	0.456853	101.16	119.731	347.209	67.0837	31.1113	119.128	YPEL2
ENSG00000108852	-0.504779	0.0128833	0.456853	1220.02	1252.74	1266.21	1969.31	1906.68	1429.53	MPP2
ENSG00000132510	0.945028	0.0128861	0.456853	2241.37	2303.72	4984.21	1160.89	1240.9	2549.55	KDM6B
ENSG00000079462	-0.728311	0.0129197	0.456853	3990.34	3416.78	2769.01	4882.33	8110.27	3862.08	PAFAH1B3
ENSG00000198618	-0.687342	0.012985	0.456853	2860.52	2603.05	1909.31	3774.88	5296.92	2796.31	PPIAP22
ENSG00000049239	1.04335	0.0130162	0.456853	811.719	991.11	2854.31	839.115	549.336	873.249	H6PD
ENSG00000230630	0.848128	0.0130239	0.456853	2694.76	2506.6	6495	2128.49	2139.57	2231.52	DNM3OS
ENSG00000113916	0.772652	0.0130434	0.456853	341.263	362.52	633.773	243.321	225.779	315.901	BCL6
ENSG00000160214	-0.707521	0.0131726	0.456853	2889.77	2773.78	1585.43	3649.81	5029.36	3152.63	RRP1
ENSG00000272432	-2.11459	0.0132227	0.456853	8.53158	3.32587	2.66571	14.7812	26.6668	19.1455	AL031432.3
ENSG00000174744	-0.761692	0.0132916	0.456853	2622.85	2497.73	1374.17	3795.35	4671.14	2539.98	BRMS1
ENSG00000213397	-0.931951	0.0133015	0.456853	224.259	240.571	125.288	321.774	557.336	242.51	HAUS7
ENSG00000100479	-0.554945	0.01332	0.456853	834.876	750.538	565.131	974.419	1150.23	1029.6	POLE2
ENSG00000166323	1.15221	0.0133751	0.456853	78.003	59.8657	75.3063	17.0552	39.1113	39.3547	C11orf65
ENSG00000141873	-0.578927	0.013417	0.456853	1795.29	1700.63	1834.68	2582.15	3383.13	1996.45	SLC39A3
ENSG00000135617	-0.839756	0.0134255	0.456853	565.522	528.814	292.562	848.211	1104.9	524.375	PRADC1
ENSG00000135828	0.612819	0.0134785	0.456853	310.793	318.175	394.525	201.251	209.779	259.528	RNASEL
ENSG00000264112	0.594207	0.0135173	0.456853	1038.41	1062.06	1180.24	532.122	758.226	882.822	AC015813.1
ENSG00000221947	0.77502	0.0135769	0.456853	283.98	253.875	467.832	160.319	205.334	223.365	XKR9
ENSG00000114127	0.6483	0.0135894	0.456853	1483.28	1992.2	2159.89	1183.63	884.449	1529.52	XRN1
ENSG00000186193	-0.668716	0.0136031	0.456853	3889.18	4176.19	2378.48	6855.05	5307.59	4435.38	SAPCD2
ENSG00000134343	0.781192	0.0136371	0.456853	3731.96	4219.42	8376.99	3605.47	2506.68	3391.95	ANO3
ENSG00000230724	1.04569	0.0136776	0.456853	123.098	108.645	133.286	51.1655	33.778	92.5368	LINC01001
ENSG00000146592	2.63384	0.0137542	0.456853	594.773	643.002	74.6399	39.7954	24.889	146.782	CREB5
ENSG00000262814	-0.82102	0.0137685	0.456853	2099.99	1808.17	1099.61	2582.15	4316.47	1943.27	MRPL12
ENSG00000162687	0.747669	0.013769	0.456853	994.538	1168.49	1342.85	759.524	412.447	917.922	KCNT2
ENSG00000138448	0.764697	0.0137723	0.456853	47848.7	54976.7	102257	44273	29849.1	46587.5	ITGAV
ENSG00000164051	-0.572052	0.0137772	0.456853	1085.95	985.567	775.722	1418.99	1654.23	1155.11	CCDC51
ENSG00000153993	0.728822	0.0138045	0.456853	3000.68	3430.08	4993.54	3233.66	1860.45	1801.81	SEMA3D
ENSG00000105856	1.04238	0.0138204	0.456853	851.939	862.509	2283.85	561.684	396.447	984.932	HBP1
ENSG00000171621	-0.604421	0.0138509	0.456853	157.225	145.23	161.942	249.006	241.779	215.919	SPSB1
ENSG00000266714	1.32538	0.0138839	0.456853	201.101	180.706	892.346	133.03	135.112	241.447	MYO15B
ENSG00000064989	0.686117	0.0138901	0.456853	4229.23	4923.4	7713.23	3267.77	2832.02	4385.39	CALCRL
ENSG00000103260	-0.783472	0.0139065	0.456853	1807.48	1642.98	1136.93	2372.94	3848.91	1669.92	METRN
ENSG00000181333	-1.71315	0.0140101	0.456853	9.75038	12.1949	11.3293	42.0694	54.2225	12.7637	HEPHL1
ENSG00000172232	1.92774	0.0140387	0.456853	19.5008	19.9552	59.3121	3.41104	8.88894	13.8273	AZU1
ENSG00000230330	-0.808915	0.0140541	0.456853	251.072	246.114	140.616	350.2	487.114	275.483	HMGN2P3
ENSG00000185340	-0.671166	0.0140652	0.456853	2756.92	2495.51	1617.42	3473.57	4632.03	2828.22	GAS2L1
ENSG00000198546	-0.701801	0.0140691	0.456853	680.089	625.264	578.459	964.186	1417.79	679.667	ZNF511
ENSG00000196549	-3.02591	0.0140792	0.456853	203.539	206.204	40.6521	602.616	2928.91	134.019	MME
ENSG00000104967	0.963617	0.0140887	0.456853	108.473	121.949	171.938	51.1655	56.0003	99.9823	NOVA2
ENSG00000130511	-0.591443	0.0140913	0.456853	5834.38	5457.76	5176.81	9006.27	10059.6	5746.85	SSBP4
ENSG00000104529	-0.59156	0.0141139	0.456853	4509.55	4506.56	3090.89	6434.35	7042.71	4761.92	EEF1D
ENSG00000104524	-0.747991	0.0141197	0.456853	1339.46	1322.59	749.065	2075.05	2355.57	1293.39	PYCR3
ENSG00000138622	2.21078	0.0141221	0.456853	20.7195	16.6294	29.3228	1.13701	9.77783	3.19092	HCN4
ENSG00000107201	0.580643	0.0141356	0.456853	408.297	404.648	541.806	283.116	291.557	332.92	DDX58
ENSG00000144642	0.829735	0.0141426	0.456853	1288.27	1244.98	2903.62	1189.31	1045.34	826.449	RBMS3
ENSG00000272398	2.86133	0.0141429	0.456853	9.75038	3.32587	63.977	6.82207	0.888894	3.19092	CD24
ENSG00000112992	0.483052	0.014172	0.456853	3936.71	4287.05	3537.4	3215.47	2789.35	2409.15	NNT
ENSG00000164088	1.21912	0.0142689	0.456853	318.106	291.568	1224.89	197.84	216.001	375.465	PPM1M
ENSG00000100605	-0.516697	0.0142739	0.456853	3998.87	4064.21	3018.92	5399.67	5928.92	4521.54	ITPK1
ENSG00000164237	0.695611	0.0142848	0.456853	3987.9	3879.07	1917.31	2036.39	2055.12	1947.53	CMBL
ENSG00000103266	-0.613111	0.0142866	0.456853	1540.56	1378.02	950.992	2105.75	2217.79	1590.14	STUB1
ENSG00000182809	-0.716389	0.0143143	0.456853	1805.04	1447.86	1183.58	2485.51	3231.13	1568.87	CRIP2
ENSG00000182050	2.14086	0.0143985	0.456853	29.2511	45.4536	9.99641	7.95909	1.77779	9.57277	MGAT4C
ENSG00000133739	0.447179	0.0144539	0.456853	923.848	998.87	881.017	707.222	664.893	683.921	LRRCC1
ENSG00000196967	0.605044	0.0144943	0.456853	253.51	233.92	251.91	151.223	151.112	184.01	ZNF585A
ENSG00000165526	-0.512991	0.0145019	0.456853	1568.59	1661.83	1232.22	2208.08	2319.12	1836.91	RPUSD4
ENSG00000169689	-0.857594	0.0145057	0.456853	2537.54	2352.5	982.981	3365.56	4649.8	2620.81	CENPX
ENSG00000237594	-0.935789	0.0145292	0.456853	70.6902	55.4312	41.3185	83.0019	128.89	105.3	AP000251.1
ENSG00000158079	0.904339	0.0145442	0.456853	800.75	844.771	2017.28	610.576	498.669	849.849	PTPDC1
ENSG00000135298	0.697044	0.0145544	0.456853	553.334	565.398	797.047	357.022	302.224	524.375	ADGRB3
ENSG00000107859	-1.0875	0.0145577	0.456853	45.0955	49.8881	23.9914	61.3987	91.5561	96.7914	PITX3
ENSG00000105202	-0.541156	0.0145747	0.456853	16862.1	15611.6	12594.8	20228.6	26861.5	18486.1	FBL
ENSG00000177971	-0.687877	0.0146128	0.456853	2305.96	2106.39	1334.85	2935.77	3981.36	2335.76	IMP3
ENSG00000110400	-0.844273	0.0146392	0.456853	1100.57	1293.76	2297.84	3475.85	3290.69	1662.47	NECTIN1
ENSG00000189410	-0.455848	0.0146592	0.456853	627.68	646.328	705.08	848.211	958.228	909.413	SH2D5
ENSG00000167608	1.13009	0.0146699	0.456853	109.692	105.319	178.603	29.5623	56.0003	94.6641	TMC4
ENSG00000071242	1.35471	0.0146799	0.456853	169.413	139.687	177.936	50.0285	122.667	17.0183	RPS6KA2
ENSG00000135164	0.637601	0.0146968	0.456853	1982.98	2274.9	2795	1470.16	1103.12	1962.42	DMTF1
ENSG00000178982	-0.672887	0.0147704	0.456853	5680.81	4721.63	3725.33	7237.08	10023.2	5258.64	EIF3K
ENSG00000188816	-0.70475	0.0147986	0.456853	197.445	217.29	273.902	490.052	348.446	287.183	HMX2
ENSG00000245532	1.02874	0.014809	0.456853	3562.54	4362.43	11739.8	2792.5	2163.57	4684.28	NEAT1
ENSG00000145506	1.04135	0.0148396	0.456853	836.095	721.714	223.92	227.402	254.224	382.911	NKD2
ENSG00000077264	1.85596	0.0148987	0.456853	21.9383	34.3673	14.6614	5.68506	5.33336	8.50913	PAK3
ENSG00000134333	-0.564073	0.0149208	0.456853	56076.8	52073.2	38163.6	73750	84540	58020.6	LDHA
ENSG00000073605	0.801799	0.0149619	0.456853	193.789	261.635	295.227	127.345	106.667	197.837	GSDMB
ENSG00000143178	0.84346	0.0149957	0.456853	97.5038	85.364	111.293	55.7136	59.5559	48.9275	TBX19
ENSG00000141068	0.760737	0.0150557	0.456853	180.382	198.444	273.235	161.456	104.001	121.255	KSR1
ENSG00000221983	-0.667173	0.0150584	0.456853	30245.7	25900.8	21307.7	36970	56869.7	29150.2	UBA52
ENSG00000275464	-0.64255	0.0150588	0.456853	226.696	292.677	179.935	351.337	390.224	346.747	FP565260.1
ENSG00000012822	0.856962	0.0150834	0.456853	585.023	610.852	1393.5	499.148	378.669	554.157	CALCOCO1
ENSG00000145476	0.820322	0.0150927	0.456853	276.667	282.699	553.801	252.417	204.446	175.501	CYP4V2
ENSG00000198056	-0.49615	0.015112	0.456853	1750.19	1851.4	1797.36	2756.12	2836.46	2021.98	PRIM1
ENSG00000227230	2.04154	0.0151277	0.456853	18.282	24.3897	15.9943	2.27402	4.44447	7.44549	AL606534.1
ENSG00000196781	-0.480336	0.0151469	0.456853	734.935	746.104	604.45	1019.9	987.561	898.777	TLE1
ENSG00000165502	-0.67355	0.015165	0.456853	6592.47	5692.78	3863.28	7653.23	11377	6721.15	RPL36AL
ENSG00000170846	-0.546952	0.0151886	0.456853	1215.14	1070.93	1496.13	1783.97	2173.35	1571	AC093323.1
ENSG00000173575	0.776604	0.0151924	0.456853	2553.38	3272.66	5002.87	2035.25	1413.34	2875.02	CHD2
ENSG00000104133	0.531683	0.0152601	0.456853	1811.13	2079.78	2625.06	1525.87	1315.56	1668.85	SPG11
ENSG00000123144	-0.65968	0.0152921	0.456853	6983.71	6158.41	4501.72	8442.32	12476.5	6948.77	TRIR
ENSG00000177888	0.647839	0.0152931	0.456853	1820.88	2038.76	2656.38	1428.09	981.339	1751.82	ZBTB41
ENSG00000102030	-0.762447	0.0153012	0.456853	6370.65	5752.65	3399.45	7838.56	12345.8	6142.53	NAA10
ENSG00000012171	1.21312	0.0153273	0.456853	114.567	124.166	409.187	62.5357	115.556	102.11	SEMA3B
ENSG00000099795	-0.74813	0.0153592	0.456983	1541.78	1499.97	922.336	2003.42	3112.91	1536.96	NDUFB7
ENSG00000125170	-0.459583	0.0154107	0.45722	2518.03	2662.91	2370.48	3519.05	3904.02	2959.05	DOK4
ENSG00000231196	1.48936	0.0154221	0.45722	31.6887	24.3897	56.6463	10.2331	14.2223	15.9546	NA
ENSG00000125046	-2.71337	0.0154918	0.45791	3.65639	0	12.6621	75.0428	32.0002	4.25457	SSUH2
ENSG00000099365	0.995345	0.0156027	0.45791	305.918	303.763	716.41	209.21	138.667	319.092	STX1B
ENSG00000197345	-0.701331	0.0156043	0.45791	2245.02	1981.11	1605.42	2997.16	4412.47	2068.78	MRPL21
ENSG00000215068	0.880315	0.015734	0.45791	147.474	202.878	274.568	158.045	85.3338	97.855	AC025171.2
ENSG00000149968	0.423185	0.0157544	0.45791	60701	57445.6	55807.3	38876.7	42055.3	48797.7	MMP3
ENSG00000116691	-0.526531	0.0157794	0.45791	1064.01	966.72	1008.97	1422.4	1775.12	1179.58	MIIP
ENSG00000282885	1.17513	0.0158137	0.45791	47.5331	43.2363	55.9799	17.0552	20.4446	27.6547	AL627171.2
ENSG00000147162	0.74939	0.0158399	0.45791	5742.97	7020.91	12199.6	5230.26	3611.58	6010.64	OGT
ENSG00000104889	-0.594803	0.0158545	0.45791	3636.89	3168.45	2380.48	4312.69	5770.7	3784.44	RNASEH2A
ENSG00000137825	-0.743314	0.0158736	0.45791	595.992	595.331	393.859	779.99	1247.12	622.23	ITPKA
ENSG00000171861	-0.488484	0.0158761	0.45791	2360.81	2322.57	2047.93	3082.44	3707.58	2650.59	MRM3
ENSG00000175879	-2.59378	0.0158833	0.45791	6.09398	1.10862	5.99785	28.4253	49.7781	2.12728	HOXD8
ENSG00000138814	0.672064	0.0158871	0.45791	1769.69	1763.82	1221.56	1007.39	690.671	1285.94	PPP3CA
ENSG00000225764	1.07287	0.0158918	0.45791	62.1586	77.6037	66.6428	46.6175	28.4446	23.4001	P3H2-AS1
ENSG00000179886	-0.674178	0.0159531	0.45791	542.365	417.951	385.195	732.236	908.45	503.102	TIGD5
ENSG00000090539	1.32134	0.0159623	0.45791	47.5331	57.6484	51.3149	12.5071	15.1112	35.1002	CHRD
ENSG00000213445	-0.583778	0.0160402	0.45791	2047.58	2077.56	1333.52	3017.63	2893.35	2265.56	SIPA1
ENSG00000142546	-0.614519	0.0160894	0.45791	1859.88	1635.22	1484.8	2724.28	3152.02	1745.44	NOSIP
ENSG00000103599	0.743837	0.0160928	0.45791	147.474	167.402	235.249	97.783	113.778	118.064	IQCH
ENSG00000169621	1.1032	0.0161027	0.45791	49.9707	90.9072	118.624	52.3026	36.4446	32.9729	APLF
ENSG00000114646	-0.644349	0.0161092	0.45791	238.884	249.44	185.933	308.13	433.78	308.456	CSPG5
ENSG00000262919	-0.74057	0.0161596	0.45791	947.005	815.947	496.489	1173.4	1665.79	930.686	CCNQ
ENSG00000187260	1.46262	0.0161801	0.45791	32.9075	24.3897	67.9756	15.9182	15.1112	14.891	WDR86
ENSG00000162910	-0.621441	0.016205	0.45791	1399.18	1262.72	938.996	1778.29	2337.79	1418.9	MRPL55
ENSG00000133134	1.25439	0.0162295	0.45791	196.226	197.335	840.365	172.826	112.89	232.937	BEX2
ENSG00000225783	1.44123	0.0162329	0.45791	36.5639	42.1277	36.6535	6.82207	14.2223	21.2728	MIAT
ENSG00000105011	-0.612373	0.0162355	0.45791	3466.26	3206.14	1975.96	4711.78	4781.36	3722.74	ASF1B
ENSG00000123297	-0.568237	0.0162474	0.45791	2224.3	2136.32	2037.94	3166.58	4000.91	2317.67	TSFM
ENSG00000167515	-0.699789	0.0162543	0.45791	2291.34	2044.3	1390.83	2739.06	4274.69	2282.57	TRAPPC2L
ENSG00000182158	0.570363	0.0162713	0.45791	2064.64	2174.01	2438.46	1379.2	1176.9	1942.21	CREB3L2
ENSG00000155744	0.66843	0.0163336	0.458886	870.221	956.742	701.082	560.547	359.113	671.158	FAM126B
ENSG00000173209	0.623406	0.0163963	0.459661	1105.45	1189.55	1708.72	694.714	844.449	1061.51	AHSA2P
ENSG00000132356	0.549521	0.0164165	0.459661	6425.5	6927.79	4821.6	4471.87	3305.8	4639.6	PRKAA1
ENSG00000134243	0.663268	0.0164827	0.460497	1475.96	1804.84	2485.77	1559.98	933.339	1150.86	SORT1
ENSG00000235703	1.44567	0.0165017	0.460497	26.8135	29.9328	57.3128	17.0552	11.5556	13.8273	LINC00894
ENSG00000214182	-0.694939	0.0165873	0.462109	418.047	429.037	254.575	631.042	696.893	450.984	PTMAP5
ENSG00000173465	-0.772418	0.0166243	0.462367	1948.86	1645.2	883.683	2354.75	3377.8	1910.3	SSSCA1
ENSG00000131351	-0.534848	0.0166918	0.462796	1469.87	1450.08	1164.92	1942.02	2367.12	1605.03	HAUS8
ENSG00000077514	-0.438487	0.0166954	0.462796	2002.48	2106.39	1668.73	2648.1	2507.57	2670.8	POLD3
ENSG00000163431	0.951706	0.0167492	0.463126	196.226	200.661	429.846	121.66	200.001	106.364	LMOD1
ENSG00000145386	-0.451781	0.0167843	0.463126	9805.22	9793.58	7562.62	13018.8	12575.2	11551.1	CCNA2
ENSG00000266094	-0.784056	0.016817	0.463126	188.914	206.204	212.59	486.641	350.224	210.601	RASSF5
ENSG00000185650	0.579504	0.0168187	0.463126	10904.6	10428.8	10975.4	6067.1	5768.92	9785.5	ZFP36L1
ENSG00000152253	-0.501007	0.01688	0.463217	1417.46	1303.74	1113.6	1706.66	2121.79	1594.4	SPC25
ENSG00000184967	-0.703947	0.0168805	0.463217	1911.07	1747.19	1010.97	2443.44	3232.91	1924.13	NOC4L
ENSG00000102401	1.34342	0.0169488	0.463217	146.256	167.402	903.676	163.73	161.779	155.292	ARMCX3
ENSG00000105289	1.33534	0.0169583	0.463217	153.568	101.993	649.1	101.194	120.001	138.273	TJP3
ENSG00000129911	-0.481503	0.0169612	0.463217	3696.61	3406.8	2870.3	4487.79	5347.59	4085.45	KLF16
ENSG00000281468	-1.09684	0.0169982	0.463466	48.7519	27.7156	29.3228	62.5357	103.112	58.5003	AC006504.8
ENSG00000099624	-0.719453	0.017172	0.464288	5265.2	4371.3	3895.94	6382.05	11041	4855.52	ATP5F1D
ENSG00000163536	0.560918	0.0172051	0.464288	319.325	294.894	311.222	228.539	180.445	219.11	SERPINI1
ENSG00000262406	1.34336	0.0172091	0.464288	168.194	174.054	569.129	70.4948	63.1115	226.556	MMP12
ENSG00000005108	2.28837	0.0172148	0.464288	49.9707	36.5846	15.9943	1.13701	1.77779	18.0819	THSD7A
ENSG00000174371	-0.513741	0.0172267	0.464288	2360.81	2588.64	1781.36	3463.34	2809.79	3333.45	EXO1
ENSG00000106460	0.552548	0.0172351	0.464288	3017.74	3109.69	4267.14	2361.57	1944.9	2783.55	TMEM106B
ENSG00000112759	-0.711372	0.0172352	0.464288	3261.5	3042.06	1550.11	4649.24	4844.47	3360.04	SLC29A1
ENSG00000113407	0.436901	0.0173085	0.464288	17497	18220.2	14517.5	13326.9	12477.4	11303.3	TARS
ENSG00000102981	-0.849173	0.0173115	0.464288	676.432	566.507	577.793	1198.41	1570.68	509.484	PARD6A
ENSG00000167011	3.17859	0.0173737	0.464288	1.2188	5.54312	48.6492	3.41104	1.77779	1.06364	NAT16
ENSG00000171004	0.472973	0.0174197	0.464288	3758.77	3912.33	2912.95	2570.78	2727.13	2325.12	HS6ST2
ENSG00000011332	-0.689643	0.0174483	0.464288	385.14	358.085	252.576	524.163	685.337	392.484	DPF1
ENSG00000217128	0.545344	0.0174704	0.464288	1690.47	1787.1	1773.36	1151.79	930.672	1516.75	FNIP1
ENSG00000196139	2.104	0.0174769	0.464288	24.3759	35.476	21.9921	1.13701	14.2223	3.19092	AKR1C3
ENSG00000096872	0.667901	0.0174945	0.464288	602.086	595.331	1004.31	411.598	422.225	554.157	IFT74
ENSG00000049656	0.951538	0.017523	0.464288	21565.4	19765.7	5504.03	8699.28	8952.94	6563.73	CLPTM1L
ENSG00000100228	-0.788288	0.0175311	0.464288	221.821	216.182	147.28	387.721	411.558	208.474	RAB36
ENSG00000006744	-0.494721	0.0175349	0.464288	4981.22	5402.32	3718.67	7232.53	6274.7	6359.51	ELAC2
ENSG00000073331	1.28335	0.0175588	0.464288	186.476	167.402	821.705	203.525	102.223	178.692	ALPK1
ENSG00000165644	-0.731637	0.0177241	0.467917	755.654	572.05	449.172	955.09	1330.67	660.521	COMTD1
ENSG00000134698	0.681322	0.0177937	0.468565	999.413	1205.07	1361.51	658.33	523.558	1043.43	AGO4
ENSG00000197959	0.683281	0.0178145	0.468565	894.597	1028.8	1428.15	538.944	605.337	944.513	DNM3
ENSG00000258429	-0.704538	0.0178332	0.468565	444.861	383.584	325.217	717.455	765.338	394.611	PDF
ENSG00000161956	-0.449	0.0179028	0.469281	3146.93	3283.74	2587.74	4287.67	4324.47	3695.09	SENP3
ENSG00000110318	0.822416	0.0179472	0.469281	246.197	274.939	255.908	121.66	96.0005	222.301	CEP126
ENSG00000164938	0.855782	0.0180266	0.469281	293.73	293.785	676.424	266.061	197.334	237.192	TP53INP1
ENSG00000105258	-0.744335	0.0180634	0.469281	1455.24	1258.29	1074.95	1740.77	3219.57	1382.73	POLR2I
ENSG00000182512	-0.655775	0.018068	0.469281	2862.95	2410.15	1627.42	3330.31	4680.92	2854.81	GLRX5
ENSG00000138735	1.20258	0.0181115	0.469281	734.935	747.212	324.55	196.703	91.5561	496.72	PDE5A
ENSG00000198162	0.518479	0.0181185	0.469281	2793.48	3173.99	3418.11	2311.55	1698.68	2544.23	MAN1A2
ENSG00000169760	0.509659	0.0181249	0.469281	2454.66	2744.95	3128.88	1929.51	1607.12	2315.55	NLGN1
ENSG00000178977	1.62636	0.0181401	0.469281	34.1263	25.4983	132.619	12.5071	26.6668	23.4001	LINC00324
ENSG00000130518	2.22709	0.0181525	0.469281	13.4068	12.1949	22.6585	3.41104	1.77779	5.31821	IQCN
ENSG00000014123	0.620358	0.0181708	0.469281	1993.95	2134.1	3016.25	1746.45	1124.45	1779.47	UFL1
ENSG00000260924	-0.951681	0.0182142	0.469672	40.2203	41.0191	44.6506	56.8506	100.445	86.1549	LINC01311
ENSG00000172262	0.495163	0.0182743	0.469914	2479.03	2345.85	1947.97	1844.23	1350.23	1610.35	ZNF131
ENSG00000246089	-0.572896	0.0182801	0.469914	435.11	402.43	535.808	694.714	803.56	546.712	AC016065.1
ENSG00000114395	-0.719088	0.0183837	0.471825	570.397	491.12	368.534	875.499	980.45	494.593	CYB561D2
ENSG00000160972	-0.496127	0.0184111	0.471825	1541.78	1524.36	1192.24	1952.25	2298.68	1750.75	PPP1R16A
ENSG00000214021	0.637095	0.0184642	0.472455	1144.45	1290.44	1596.76	903.925	597.337	1093.42	TTLL3
ENSG00000171551	0.818684	0.0185063	0.472805	186.476	213.964	302.558	105.742	187.557	105.3	ECEL1
ENSG00000248375	-1.21322	0.018546	0.473094	31.6887	27.7156	20.6593	50.0285	94.2228	39.3547	AC104066.1
ENSG00000163528	-0.617594	0.0185762	0.473138	1467.43	1278.24	855.027	1777.15	2217.79	1524.2	CHCHD4
ENSG00000156381	-0.496651	0.0186543	0.473204	1089.6	958.96	1089.61	1349.63	1784.01	1293.39	ANKRD9
ENSG00000166189	-0.552106	0.0186647	0.473204	1366.27	1247.2	916.338	1787.38	1953.79	1429.53	HPS6
ENSG00000139269	1.35633	0.0186772	0.473204	164.538	120.84	836.367	127.345	173.334	138.273	INHBE
ENSG00000170892	-0.569605	0.0187076	0.473204	2827.61	2726.11	2271.85	3957.94	4832.03	2820.78	TSEN34
ENSG00000177352	-0.547936	0.0187241	0.473204	1088.39	1172.92	958.323	1488.35	1968.01	1247.65	CCDC71
ENSG00000128016	0.675285	0.0187495	0.473204	1975.67	1748.3	2153.23	860.718	1036.45	1783.73	ZFP36
ENSG00000153822	0.879017	0.0188188	0.474233	2890.99	3165.12	5089.51	1587.27	1147.56	3327.07	KCNJ16
ENSG00000173457	-0.841326	0.0189139	0.47591	3343.16	2775.99	1890.65	4063.68	7585.82	2697.39	PPP1R14B
ENSG00000102760	-0.576821	0.0189861	0.477003	188.914	167.402	160.609	275.157	265.779	228.683	RGCC
ENSG00000130204	-0.795323	0.0190904	0.477892	8737.55	8237.08	3615.37	12175.1	15158.3	8394.26	TOMM40
ENSG00000184436	-0.545445	0.0191078	0.477892	1188.33	1052.08	945.661	1399.66	1956.46	1290.2	THAP7
ENSG00000095397	0.469271	0.0191355	0.477892	853.158	837.011	693.085	563.958	546.67	609.466	WHRN
ENSG00000136261	-0.593477	0.0191527	0.477892	3992.78	3624.09	2599.07	5207.52	6288.04	3914.2	BZW2
ENSG00000125901	-0.634266	0.0191876	0.477892	2949.49	2460.04	1792.69	3274.59	4904.92	2994.15	MRPS26
ENSG00000137103	0.560059	0.0191938	0.477892	538.708	446.775	579.126	314.952	321.78	425.457	TMEM8B
ENSG00000179915	0.864897	0.0192544	0.478397	232.79	243.897	489.158	139.852	153.779	238.256	NRXN1
ENSG00000157570	1.01612	0.0192942	0.478397	56.0647	82.0382	93.2999	40.9324	47.1114	26.591	TSPAN18
ENSG00000165233	-0.608329	0.0193062	0.478397	743.466	681.804	754.396	1202.96	1369.79	749.867	CARD19
ENSG00000111737	-0.483698	0.0193588	0.478397	3089.65	3380.19	2377.81	4491.2	4114.69	3762.1	RAB35
ENSG00000092964	-1.09315	0.0193732	0.478397	213.289	333.696	736.402	820.923	1464.01	457.366	DPYSL2
ENSG00000155368	-0.674607	0.0194194	0.478397	4224.35	3534.29	4043.22	6191.03	8781.38	3864.21	DBI
ENSG00000203709	1.26749	0.0194238	0.478397	34.1263	54.3226	41.3185	12.5071	16.889	24.4637	MIR29B2CHG
ENSG00000076248	-0.586666	0.0194807	0.478397	3107.93	2914.57	1813.35	3328.03	4229.36	4204.57	UNG
ENSG00000239789	-0.608632	0.0196126	0.478397	1266.33	1070.93	737.735	1467.88	1882.68	1332.74	MRPS17
ENSG00000134202	-0.791125	0.0196143	0.478397	148.693	154.099	241.247	313.815	418.669	211.665	GSTM3
ENSG00000157870	-0.624886	0.0196266	0.478397	798.312	707.302	565.131	1074.48	1350.23	764.758	FAM213B
ENSG00000112039	-0.551493	0.0196266	0.478397	1094.48	943.439	1039.63	1748.72	1664.9	1096.61	FANCE
ENSG00000113369	0.479852	0.0196292	0.478397	4964.16	5416.74	6469.01	4138.72	3398.24	4548.13	ARRDC3
ENSG00000020181	0.943587	0.0196396	0.478397	96.285	106.428	191.931	59.1246	56.8892	90.4095	ADGRA2
ENSG00000143179	-0.390135	0.0196456	0.478397	9017.88	8457.69	7908.5	11348.5	11639.2	10275.8	UCK2
ENSG00000076770	1.21468	0.019767	0.480651	578.929	692.89	120.623	155.771	140.445	303.138	MBNL3
ENSG00000102103	-0.738156	0.0198042	0.480852	2676.48	2563.14	1537.45	3349.64	5392.92	2556.99	PQBP1
ENSG00000160072	-0.816792	0.0198348	0.480892	3037.24	2963.35	1116.93	4299.04	4987.58	3245.17	ATAD3B
ENSG00000114933	0.664713	0.0199301	0.481569	812.938	852.532	936.997	524.163	362.669	756.249	INO80D
ENSG00000117748	-0.515436	0.0199333	0.481569	7023.93	6679.46	4568.36	8459.37	9539.61	8113.46	RPA2
ENSG00000196372	-0.479131	0.0199652	0.481569	2141.43	2121.91	2023.94	3472.44	2924.46	2366.6	ASB13
ENSG00000153406	-0.561971	0.0200143	0.481569	2249.9	2150.73	1744.04	3023.32	3778.69	2265.56	NMRAL1
ENSG00000131374	0.521206	0.020036	0.481569	2202.37	2433.43	3177.53	2079.6	1556.45	1811.38	TBC1D5
ENSG00000002330	-0.729214	0.0200364	0.481569	1699	1425.69	861.691	2027.29	2986.68	1589.08	BAD
ENSG00000135439	1.06241	0.02014	0.48336	641.087	613.069	1448.81	260.376	258.668	776.458	AGAP2
ENSG00000154237	0.59576	0.0201789	0.483596	331.513	386.91	324.55	254.691	178.668	257.401	LRRK1
ENSG00000174567	1.42079	0.0202427	0.483847	28.0323	29.9328	73.307	12.5071	17.7779	19.1455	GOLT1A
ENSG00000156931	0.410796	0.0202497	0.483847	1729.47	1802.62	1673.4	1371.24	1182.23	1362.52	VPS8
ENSG00000173153	-0.434476	0.0203314	0.483847	3149.37	3117.45	2756.34	3959.08	4624.91	3606.81	ESRRA
ENSG00000168280	0.981058	0.0203473	0.483847	165.756	164.076	82.637	56.8506	51.5558	99.9823	KIF5C
ENSG00000108107	-0.636803	0.0203648	0.483847	18620.8	15013	14506.8	21458.8	35426.9	17963.8	RPL28
ENSG00000270935	2.29748	0.0203852	0.483847	12.188	14.4121	29.9892	2.27402	8.00004	1.06364	AL021808.1
ENSG00000130054	-0.751766	0.020393	0.483847	283.98	305.98	465.833	719.729	692.448	369.084	FAM155B
ENSG00000157927	-0.453571	0.020517	0.484487	548.459	545.443	471.164	696.988	757.338	686.049	RADIL
ENSG00000136463	-0.544468	0.0205242	0.484487	2151.18	2032.11	1477.47	2756.12	3244.46	2250.66	TACO1
ENSG00000111671	-0.59068	0.0205298	0.484487	866.565	891.334	841.698	1179.08	1756.45	977.486	SPSB2
ENSG00000204262	0.643808	0.0205728	0.484487	43522	49718.5	53410.8	26105.8	22380.6	45374.9	COL5A2
ENSG00000101384	-4.33051	0.0205881	0.484487	3.65639	13.3035	176.603	1828.32	2061.34	11.7001	JAG1
ENSG00000196642	-0.466848	0.0205948	0.484487	9136.1	9051.91	6934.84	11600.9	12913.9	10202.4	RABL6
ENSG00000135596	0.438203	0.020626	0.484536	938.474	980.023	1040.96	670.837	801.782	711.576	MICAL1
ENSG00000266824	2.16501	0.0206783	0.48508	7.31278	17.738	47.9828	3.41104	3.55558	9.57277	AC129492.4
ENSG00000145348	0.463038	0.0207976	0.485864	754.435	810.404	817.707	555.999	518.225	655.203	TBCK
ENSG00000135525	1.2535	0.0208051	0.485864	162.1	172.945	79.3049	53.4396	20.4446	99.9823	MAP7
ENSG00000165795	-0.574122	0.0208284	0.485864	488.738	567.615	571.128	806.142	1010.67	606.276	NDRG2
ENSG00000159208	1.18741	0.0208533	0.485864	86.5346	115.297	365.869	63.6727	101.334	85.0913	CIART
ENSG00000273619	-0.818602	0.0208578	0.485864	98.7225	105.319	63.977	158.045	195.557	115.937	AL121832.2
ENSG00000090971	-0.531607	0.0209442	0.4861	2760.57	2518.79	2810.99	4051.17	4771.58	2871.83	NAT14
ENSG00000257167	-0.752548	0.020959	0.4861	159.662	182.923	183.268	293.349	406.225	186.137	TMPO-AS1
ENSG00000105248	-0.628092	0.0210041	0.4861	751.998	725.04	522.479	905.062	1367.12	813.686	CCDC94
ENSG00000188976	-0.586826	0.0211192	0.4861	11253.2	13229.2	7144.77	15593	17774.3	14129.4	NOC2L
ENSG00000165804	-0.508361	0.0211436	0.4861	1315.08	1251.64	1156.25	1841.96	2083.57	1367.84	ZNF219
ENSG00000263002	0.623621	0.0211571	0.4861	413.172	507.75	416.517	249.006	237.335	381.847	ZNF234
ENSG00000121680	-0.660962	0.0212082	0.4861	898.253	812.621	915.005	1544.06	1771.57	836.022	PEX16
ENSG00000167034	1.00382	0.0212444	0.4861	81.6594	76.495	46.6499	34.1104	36.4446	30.8456	NKX3-1
ENSG00000130147	1.01867	0.0212794	0.4861	73.1278	83.1468	89.3013	46.6175	22.2223	53.1821	SH3BP4
ENSG00000247626	-0.590221	0.0212937	0.4861	1441.84	1358.06	834.367	2068.23	1796.45	1601.84	MARS2
ENSG00000186472	0.521982	0.0212984	0.4861	316.887	378.041	371.2	256.965	260.446	225.492	PCLO
ENSG00000135441	-0.726102	0.0213027	0.4861	971.381	813.73	829.702	1169.99	2210.68	942.386	BLOC1S1
ENSG00000135587	-0.59627	0.0213236	0.4861	967.725	848.097	641.77	1171.12	1560.01	979.614	SMPD2
ENSG00000103415	-0.593201	0.0213551	0.4861	3458.95	3137.41	2197.88	4483.24	5418.7	3360.04	HMOX2
ENSG00000166166	-0.776492	0.0214247	0.4861	1070.1	1012.17	459.169	1501.99	1797.34	1048.75	TRMT61A
ENSG00000153157	1.10032	0.0215081	0.4861	49.9707	74.2778	93.9663	23.8773	28.4446	49.9911	SYCP2L
ENSG00000148187	-0.518589	0.0215439	0.4861	1405.27	1437.89	1162.25	2150.09	2112.01	1473.14	MRRF
ENSG00000104848	1.33391	0.0215909	0.4861	30.4699	45.4536	110.627	22.7402	22.2223	29.782	KCNA7
ENSG00000163950	-0.556699	0.0216025	0.4861	6724.1	6496.54	4096.53	8390.01	9639.17	7436.98	SLBP
ENSG00000280927	1.0621	0.0216277	0.4861	58.5023	48.7794	51.9813	19.3292	24.889	31.9092	CTBP1-AS
ENSG00000157796	0.556883	0.0216558	0.4861	923.848	1050.98	1500.79	850.485	722.671	792.413	WDR19
ENSG00000090316	-0.573086	0.0216779	0.4861	3797.77	3678.41	2376.48	5321.22	5435.59	3896.12	MAEA
ENSG00000167747	-0.529628	0.0216966	0.4861	4078.09	3695.04	2982.93	4956.24	6378.7	4187.56	C19orf48
ENSG00000105426	0.551356	0.0217375	0.4861	1326.05	1491.1	1090.94	793.634	755.56	1116.82	PTPRS
ENSG00000168496	-0.757375	0.0217805	0.4861	5361.49	5208.31	2103.25	6743.62	8449.83	6223.37	FEN1
ENSG00000267750	0.741899	0.0218677	0.4861	283.98	305.98	482.494	175.1	179.557	288.247	RUNDC3A-AS1
ENSG00000105676	-0.698028	0.0218698	0.4861	2210.9	2103.06	1035.63	3116.55	3288.91	2267.68	ARMC6
ENSG00000143333	-0.570698	0.0218909	0.4861	320.544	298.22	218.588	413.872	373.335	453.111	RGS16
ENSG00000196262	-0.595887	0.0219296	0.4861	63861.3	57301.4	41903	78291.2	106396	61765.6	PPIA
ENSG00000172667	0.6756	0.0219349	0.4861	4708.21	5685.02	4700.98	2667.43	2108.46	4674.7	ZMAT3
ENSG00000161981	-0.835821	0.0219408	0.4861	2622.85	2266.03	939.663	3173.4	4696.92	2527.21	SNRNP25
ENSG00000171988	0.696147	0.0219833	0.4861	1848.91	2197.29	3344.13	1438.32	1079.12	2046.45	JMJD1C
ENSG00000161179	-0.649715	0.0219878	0.4861	3315.13	2762.69	1854.67	3808.99	5436.47	3194.11	YDJC
ENSG00000168286	-0.463476	0.0219955	0.4861	1151.76	976.698	1016.97	1463.33	1639.12	1232.76	THAP11
ENSG00000127914	0.708397	0.0220021	0.4861	817.813	896.877	851.028	458.216	334.224	778.585	AKAP9
ENSG00000167554	0.84208	0.0220171	0.4861	119.442	110.862	109.961	40.9324	67.5559	80.8367	ZNF610
ENSG00000268030	0.750915	0.022068	0.4861	176.726	210.639	246.578	125.071	87.1116	165.928	AC005253.1
ENSG00000174917	-0.702965	0.0220825	0.4861	1199.3	943.439	728.405	1340.54	2225.79	1103	C19orf70
ENSG00000169258	-0.743244	0.0220933	0.4861	1399.18	1472.25	641.77	2260.38	2141.35	1474.21	GPRIN1
ENSG00000137561	-1.24208	0.0221028	0.4861	19.5008	23.2811	17.3271	62.5357	52.4447	26.591	TTPA
ENSG00000089558	-1.46005	0.0221036	0.4861	12.188	7.76037	9.99641	27.2883	23.1112	31.9092	KCNH4
ENSG00000165912	-0.544849	0.0221631	0.4861	1416.24	1422.36	1312.86	1952.25	2588.46	1513.56	PACSIN3
ENSG00000073536	-0.597095	0.022209	0.4861	1825.76	1776.02	1036.29	2453.67	2558.24	1998.58	NLE1
ENSG00000152926	0.68783	0.0222867	0.4861	280.323	208.421	355.206	205.799	176.89	142.528	ZNF117
ENSG00000100413	-0.623655	0.0223547	0.4861	2591.16	2358.04	1629.42	3527.01	4207.13	2397.45	POLR3H
ENSG00000240204	-0.604357	0.0223588	0.4861	293.73	241.68	250.577	355.885	509.336	327.602	SMKR1
ENSG00000117148	-1.35449	0.0223726	0.4861	82.8782	57.6484	15.9943	142.127	195.557	58.5003	ACTL8
ENSG00000080947	1.03229	0.0224042	0.4861	54.8459	72.0605	70.6413	36.3844	20.4446	40.4184	CROCCP3
ENSG00000236516	1.42112	0.0224615	0.4861	32.9075	26.607	33.9878	6.82207	15.1112	12.7637	KLF2P4
ENSG00000168671	0.737646	0.022462	0.4861	282.761	249.44	235.249	212.621	146.667	101.046	UGT3A2
ENSG00000177427	-0.528628	0.0224954	0.4861	442.423	451.21	511.816	700.399	792.004	536.075	MIEF2
ENSG00000102908	0.972949	0.0225012	0.4861	3723.42	4821.41	5152.15	2075.05	834.671	4069.49	NFAT5
ENSG00000123836	0.66529	0.0225081	0.4861	1975.67	2318.13	3486.08	1697.56	1153.78	2057.08	PFKFB2
ENSG00000204084	0.69495	0.0225326	0.4861	833.657	965.611	1745.37	776.579	605.337	810.495	INPP5B
ENSG00000196976	-0.69388	0.0225862	0.4861	2432.72	1887.99	1238.89	2544.63	4070.25	2372.98	LAGE3
ENSG00000060491	-0.528223	0.0226131	0.4861	4686.27	4770.41	3307.48	5917.01	7327.15	5158.66	OGFR
ENSG00000138688	0.729316	0.0226254	0.4861	726.403	932.353	1096.94	559.41	332.446	772.204	KIAA1109
ENSG00000272645	0.561248	0.0227608	0.4861	349.795	260.527	277.9	205.799	189.334	206.346	GTF2IP20
ENSG00000100029	-0.608614	0.0227868	0.4861	8223.22	8132.86	4719.64	9920.43	13130.7	9079.24	PES 1.00
ENSG00000116863	-0.610423	0.0228029	0.4861	1365.05	1299.31	1016.3	1803.3	2482.68	1329.55	ADPRHL2
ENSG00000254815	0.898982	0.0228096	0.4861	148.693	200.661	357.872	92.098	118.223	170.183	AP006284.1
ENSG00000174307	-3.5565	0.0228199	0.4861	17.0632	24.3897	41.9849	745.88	235.557	2.12728	PHLDA3
ENSG00000239467	1.01029	0.0228291	0.4861	97.5038	75.3864	106.628	26.1513	43.5558	69.1367	AC007405.3
ENSG00000164331	0.833732	0.0228354	0.4861	503.363	477.817	1077.61	343.378	286.224	527.566	ANKRA2
ENSG00000164611	-0.497543	0.0228576	0.4861	5086.04	4507.66	3690.68	5607.74	7526.26	5616.03	PTTG1
ENSG00000132661	-0.580176	0.0228667	0.4861	1440.62	1272.7	918.337	1637.3	2264.9	1522.07	NXT1
ENSG00000177733	-0.409031	0.0228978	0.4861	13259.3	13486.4	11058.7	17273.5	17678.3	15240.9	HNRNPA0
ENSG00000164307	0.470329	0.0229597	0.4861	1434.52	1695.09	1977.96	1361	1168.9	1159.37	ERAP1
ENSG00000145220	-0.588944	0.0230806	0.4861	4158.54	4304.79	2389.14	5312.12	6128.03	4877.86	LYAR
ENSG00000133265	-0.568013	0.0232305	0.4861	2522.91	2414.58	1810.02	3330.31	4174.25	2494.24	HSPBP1
ENSG00000176101	-0.647267	0.0232546	0.4861	3449.2	3217.23	2093.92	4237.64	6131.59	3346.22	SSNA1
ENSG00000186716	-0.450955	0.0232852	0.4861	2249.9	2323.68	1784.03	2819.79	3217.8	2648.47	BCR
ENSG00000164967	-0.582196	0.0233056	0.4861	1057.92	881.356	705.08	1147.25	1688.01	1118.95	RPP25L
ENSG00000168273	-0.758189	0.023322	0.4861	566.741	426.82	281.232	682.207	977.783	491.402	SMIM4
ENSG00000163584	-0.665859	0.0233417	0.4861	15242.3	13310.1	8852.16	16966.5	27561	14810.1	RPL22L1
ENSG00000116668	0.604164	0.0233889	0.4861	319.325	309.306	383.862	198.977	187.557	280.801	SWT1
ENSG00000085999	-0.480225	0.0233961	0.4861	1322.39	1521.03	1032.3	1891.99	1792.9	1717.78	RAD54L
ENSG00000177192	-0.551143	0.0234141	0.4861	2258.43	2089.76	1423.49	2805.01	3280.02	2366.6	PUS1
ENSG00000197081	0.863157	0.0234154	0.4861	4399.86	5464.41	13236.6	5174.54	3028.46	4499.2	IGF2R
ENSG00000004864	-0.617943	0.0234191	0.4861	1840.38	1852.51	1970.63	3913.6	2909.35	1869.88	SLC25A13
ENSG00000069011	-0.675411	0.023425	0.4861	2141.43	1766.04	1060.29	2734.51	3229.35	1964.55	PITX1
ENSG00000149798	-0.561647	0.0234469	0.4861	926.286	888.008	701.748	1249.58	1525.34	934.941	CDC42EP2
ENSG00000066739	0.536844	0.0235438	0.4861	1079.85	1290.44	1217.56	897.103	610.67	966.85	ATG2B
ENSG00000169885	1.61537	0.0235619	0.4861	14.6256	28.8242	65.9763	10.2331	15.1112	10.6364	CALML6
ENSG00000019991	0.622116	0.0235853	0.4861	15310.5	15780.2	26919	12408.2	10091.6	15193.1	HGF
ENSG00000133246	1.62677	0.0236411	0.4861	15.8444	24.3897	51.3149	7.95909	13.3334	8.50913	PRAM1
ENSG00000160439	-0.457578	0.0236694	0.4861	862.908	872.487	689.086	1180.22	1139.56	1006.2	RDH13
ENSG00000153048	-0.569223	0.0237521	0.4861	2490	2313.7	1686.06	3334.86	3882.69	2407.02	CARHSP1
ENSG00000142634	-0.679929	0.0237711	0.4861	3395.57	3287.07	1584.1	4685.63	4967.14	3585.53	EFHD2
ENSG00000186283	-0.525544	0.0238164	0.4861	5355.39	5229.38	3848.62	7114.29	8193.82	5463.93	TOR3A
ENSG00000197977	1.25997	0.0238277	0.4861	85.3158	107.537	37.9864	18.1922	26.6668	51.0548	ELOVL2
ENSG00000077152	-0.475159	0.0238537	0.4861	4580.24	4071.98	3499.41	5068.8	6729.82	5088.46	UBE2T
ENSG00000224631	-0.573458	0.0238817	0.4861	188.914	176.271	161.942	244.458	304.891	232.937	RPS27AP16
ENSG00000177600	-0.630578	0.0239228	0.4861	34610.2	27986.1	25671.5	39184.8	64981.7	32484.7	RPLP2
ENSG00000142798	0.94012	0.0239296	0.4861	655.713	950.091	1596.09	502.559	280.89	887.077	HSPG2
ENSG00000025770	-0.562099	0.0239649	0.4861	2709.39	2615.24	1692.73	3559.99	3977.8	2817.59	NCAPH2
ENSG00000142657	-0.545711	0.0239793	0.4861	13624.9	13198.2	13371.9	21694.2	23640.1	13339.1	PGD
ENSG00000034510	-0.823873	0.0240062	0.4861	26465	23149.2	43948.9	69388.4	69553.3	26682.5	TMSB10
ENSG00000109084	-0.602482	0.0240668	0.4861	3151.81	2876.88	1598.76	3768.06	4036.47	3770.61	TMEM97
ENSG00000130731	-0.757027	0.0241218	0.4861	1679.5	1294.87	964.321	1852.19	3372.46	1427.41	METTL26
ENSG00000239672	-0.680667	0.0241269	0.4861	6902.05	6275.92	5095.5	9939.76	13603.6	5743.66	NME1
ENSG00000162302	-0.704504	0.0241709	0.4861	3037.24	3094.17	1592.76	5077.9	4675.58	2829.29	RPS6KA4
ENSG00000243364	-0.646755	0.0241764	0.4861	410.735	414.625	406.521	659.467	853.338	414.82	EFNA4
ENSG00000137310	-0.49442	0.0242093	0.4861	1406.49	1416.82	1089.61	1783.97	2162.68	1561.43	TCF19
ENSG00000204392	-0.609696	0.0242144	0.4861	2425.41	2161.82	1534.12	2777.72	4119.13	2438.93	LSM 2.00
ENSG00000213619	-0.58959	0.0242706	0.4861	3968.4	3344.72	2987.59	4917.58	6895.15	3684.45	NDUFS3
ENSG00000151150	-2.03168	0.0243123	0.4861	10.9692	11.0862	7.3307	9.0961	96.8894	12.7637	ANK3
ENSG00000173272	-0.643371	0.0243789	0.4861	1774.57	1486.66	1722.05	2229.68	3762.69	1790.11	MZT2A
ENSG00000116962	0.97527	0.0244147	0.4861	717.871	699.542	2043.27	551.451	355.558	855.168	NID1
ENSG00000224051	-0.614448	0.0244301	0.4861	1078.64	1050.98	723.074	1450.83	1856.01	1056.2	CPTP
ENSG00000125246	0.880912	0.0244399	0.4861	82.8782	97.5589	169.939	60.2616	69.3337	61.6912	CLYBL
ENSG00000149806	-0.619929	0.0244789	0.4861	13339.7	11232.6	8381.66	15158.6	22857.9	12622.2	FAU
ENSG00000072954	-0.47001	0.0244895	0.4861	683.745	608.634	719.075	990.338	1016.01	780.713	TMEM38A
ENSG00000232653	0.997524	0.0245123	0.4861	59.721	82.0382	77.3056	28.4253	28.4446	53.1821	GOLGA8N
ENSG00000154310	0.834398	0.0245149	0.4861	270.573	308.197	685.754	228.539	280.002	202.092	TNIK
ENSG00000023902	-0.63458	0.0245218	0.4861	2427.84	2227.23	1937.3	3307.57	4719.14	2204.93	PLEKHO1
ENSG00000113638	0.55108	0.0245343	0.4861	1729.47	1773.8	1342.85	1114.27	834.671	1358.27	TTC33
ENSG00000169894	1.20383	0.0245788	0.4861	95.0662	57.6484	255.242	71.6318	64.8893	41.482	MUC3A
ENSG00000277406	2.15598	0.0246094	0.4861	8.53158	9.97761	47.9828	5.68506	6.22226	3.19092	AC245407.1
ENSG00000139182	0.612106	0.024611	0.4861	1319.96	1405.74	2145.9	984.653	859.56	1345.51	CLSTN3
ENSG00000142252	-0.603643	0.0246418	0.4861	1488.15	1338.11	908.341	1831.73	2372.46	1465.7	GEMIN7
ENSG00000075213	0.5779	0.0246529	0.4861	2688.67	2747.17	4539.04	2302.45	1920.9	2462.33	SEMA3A
ENSG00000149474	-0.553707	0.0246603	0.4861	678.87	777.145	623.11	1221.15	1082.67	746.676	KAT14
ENSG00000122687	-0.557846	0.0247265	0.4861	2325.46	2201.73	1450.15	2830.02	3485.35	2478.28	MRM2
ENSG00000165609	-0.510493	0.0247598	0.4861	7934.37	6903.4	5977.86	9081.32	12387.6	8179.4	NUDT5
ENSG00000145358	1.68328	0.0247681	0.4861	32.9075	31.0415	41.9849	23.8773	5.33336	4.25457	DDIT4L
ENSG00000183207	-0.542896	0.0247864	0.4861	12823	11993.1	7993.8	15367.9	18834.8	13592.3	RUVBL2
ENSG00000213999	1.97458	0.0247874	0.4861	10.9692	15.5207	123.956	10.2331	18.6668	9.57277	MEF2B
ENSG00000198919	0.47082	0.0248709	0.4861	2241.37	2293.74	2435.79	1748.72	1328.01	1954.97	DZIP3
ENSG00000186654	-0.63699	0.0248897	0.4861	376.608	343.673	223.253	419.557	598.226	444.602	PRR5
ENSG00000169598	-0.523721	0.0249564	0.4861	435.11	454.536	323.217	644.686	567.114	528.63	DFFB
ENSG00000129003	0.558312	0.0249867	0.4861	1395.52	1835.88	1692.06	1198.41	804.449	1342.32	VPS13C
ENSG00000224066	1.64684	0.0250229	0.4861	18.282	16.6294	37.9864	7.95909	7.11115	8.50913	AL049795.1
ENSG00000117395	-0.65725	0.0250291	0.4861	7112.9	6619.59	4267.8	9714.63	12370.7	6297.82	EBNA1BP2
ENSG00000160256	-0.63367	0.0250361	0.4861	2264.52	2154.06	1319.53	2828.89	3822.24	2246.41	FAM207A
ENSG00000204209	-0.460957	0.0250972	0.4861	4246.29	4406.78	3206.18	5799.9	5723.59	4795.96	DAXX
ENSG00000062582	-0.538677	0.0251118	0.4861	1678.28	1368.04	1187.57	1939.74	2544.9	1661.41	MRPS24
ENSG00000173914	-0.498277	0.0251243	0.4861	587.46	564.29	587.123	860.718	949.339	645.63	RBM4B
ENSG00000272763	-0.512562	0.0251854	0.4861	780.03	668.5	574.461	927.802	1135.12	819.004	AC103702.2
ENSG00000114626	0.915944	0.0251947	0.4861	205.977	227.268	556.467	140.99	156.445	228.683	ABTB1
ENSG00000260018	-1.10466	0.0252026	0.4861	21.9383	28.8242	31.3221	64.8097	77.3338	35.1002	AC040169.1
ENSG00000123870	1.20659	0.0252284	0.4861	36.5639	58.7571	33.9878	22.7402	14.2223	19.1455	ZNF137P
ENSG00000255282	0.710488	0.0253102	0.4861	461.924	450.101	672.425	256.965	248.001	464.811	WTAPP1
ENSG00000271430	0.815566	0.0253519	0.4861	81.6594	89.7985	74.6399	50.0285	40.8891	48.9275	NA
ENSG00000065427	-0.486247	0.0253532	0.4861	13984.5	14350	11054.7	17279.2	22369.9	15522.8	KARS
ENSG00000099821	-0.395997	0.0253932	0.4861	4324.29	4469.97	3620.7	5280.28	5698.7	5353.31	POLRMT
ENSG00000168172	0.484129	0.0254349	0.4861	1942.76	2179.55	1709.39	1556.57	1117.34	1495.48	HOOK3
ENSG00000114405	-0.745825	0.025461	0.4861	496.05	431.255	382.529	661.741	1101.34	430.775	C3orf14
ENSG00000106631	-2.67725	0.0254838	0.4861	3.65639	3.32587	1.33286	19.3292	31.1113	1.06364	MYL7
ENSG00000227496	-0.914374	0.0254881	0.4861	129.192	79.8209	67.9756	185.333	233.779	99.9823	AC099066.2
ENSG00000240024	0.597	0.0255284	0.4861	377.827	396.887	524.478	255.828	245.335	359.511	LINC00888
ENSG00000141543	-0.529312	0.0255533	0.4861	7830.77	7475.45	5153.48	9437.2	11768.1	8317.67	EIF4A3
ENSG00000126267	-0.667278	0.0255914	0.4861	4320.64	3691.72	2582.41	4974.43	7897.82	3948.24	COX6B1
ENSG00000130165	-0.703725	0.0256021	0.4861	3206.65	3036.52	1654.74	4035.26	5805.37	3017.55	ELOF1
ENSG00000204237	-0.489513	0.025611	0.4861	1195.64	1086.45	1318.86	1602.05	2053.34	1400.82	OXLD1
ENSG00000109534	-0.502908	0.0256191	0.4861	2715.48	2709.48	1922.64	3072.21	4086.25	3248.36	GAR1
ENSG00000179912	0.576387	0.0256841	0.4861	1151.76	1136.34	1893.99	828.882	1003.56	974.295	R3HDM2
ENSG00000142632	-0.723601	0.0256874	0.4861	164.538	137.469	188.599	366.118	264.001	181.883	ARHGEF19
ENSG00000137818	-0.662533	0.0256949	0.4861	32383.4	26056	24898.4	37771.5	65163.9	28973.6	RPLP1
ENSG00000130150	0.71889	0.0257652	0.4861	654.494	743.887	1194.24	486.641	370.669	720.085	MOSPD2
ENSG00000166963	-0.562812	0.0257916	0.4861	357.107	498.881	401.856	720.866	654.226	482.893	MAP1A
ENSG00000214026	-0.730894	0.0257923	0.4861	914.098	737.235	505.152	1066.52	1715.57	792.413	MRPL23
ENSG00000197747	-1.59751	0.0258114	0.4861	23.1571	21.0639	31.3221	162.593	52.4447	14.891	S100A10
ENSG00000071539	1.69902	0.0258686	0.4861	16806	16021.8	2399.14	3848.79	3664.02	3336.64	TRIP13
ENSG00000131446	-0.370017	0.0258972	0.4861	3634.45	3774.86	3283.49	4529.86	4773.36	4513.03	MGAT1
ENSG00000105649	-0.702044	0.0259317	0.4861	291.292	281.59	278.567	345.652	688.893	348.874	RAB3A
ENSG00000189159	-0.665244	0.025938	0.4861	10916.8	9596.25	6212.44	12573.1	19625	10179	JPT1
ENSG00000114738	-0.671085	0.0259589	0.4861	3505.26	3448.93	2658.38	6415.02	5996.48	2892.04	MAPKAPK3
ENSG00000105197	-0.465508	0.0259862	0.4861	5693	5402.32	4227.15	6808.43	8160.05	6184.01	TIMM50
ENSG00000178821	-0.864451	0.0260073	0.4861	468.018	369.172	167.94	484.367	870.227	470.129	TMEM52
ENSG00000147383	-0.47005	0.0260571	0.4861	1460.12	1307.07	1120.26	1935.19	1948.46	1497.61	NSDHL
ENSG00000106066	3.19459	0.0260684	0.4861	753.216	723.931	37.9864	67.0837	95.1116	3.19092	CPVL
ENSG00000267100	-0.543448	0.0260941	0.4861	587.46	583.136	605.116	852.759	1088.9	645.63	ILF3-AS1
ENSG00000147257	-0.685282	0.0261112	0.4861	230.353	231.702	369.201	408.187	585.781	345.683	GPC3
ENSG00000203581	1.73914	0.0261127	0.4861	23.1571	12.1949	29.9892	7.95909	4.44447	7.44549	OR1F2P
ENSG00000160113	-0.510029	0.0261715	0.4861	5340.77	4943.35	4278.46	6769.77	8622.27	5342.67	NR2F6
ENSG00000275832	1.82541	0.0262399	0.4861	14.6256	29.9328	127.954	22.7402	5.33336	21.2728	ARHGAP23
ENSG00000185522	0.83228	0.0262693	0.4861	187.695	237.246	417.85	117.112	144.89	212.728	LMNTD2
ENSG00000148334	-0.604301	0.0262764	0.4861	5001.94	4467.75	2918.95	6191.03	7870.27	4767.24	PTGES2
ENSG00000166734	0.416176	0.0262856	0.4861	5276.17	5472.17	6328.4	4271.75	3776.91	4751.29	CASC4
ENSG00000165392	0.598411	0.0263029	0.4861	1480.84	1547.64	1202.9	844.8	680.893	1268.92	WRN
ENSG00000158528	0.565981	0.0263174	0.4861	864.127	1001.09	1211.57	696.988	525.336	858.359	PPP1R9A
ENSG00000222046	2.10779	0.0263846	0.4861	18.282	15.5207	33.9878	3.41104	0.888894	11.7001	DCDC2B
ENSG00000115137	0.560374	0.0263982	0.4861	314.45	315.958	381.863	210.347	200.89	276.547	DNAJC27
ENSG00000101945	-0.556062	0.0264083	0.4861	1226.11	1117.49	731.071	1407.62	1734.23	1373.16	SUV39H1
ENSG00000188342	-0.514805	0.0264276	0.4861	2381.53	2139.64	2411.8	3416.72	4055.13	2433.61	GTF2F2
ENSG00000167528	0.540864	0.0264649	0.4861	1038.41	1084.23	1354.85	903.925	595.559	893.459	ZNF641
ENSG00000224877	-0.761878	0.0264771	0.4861	1695.35	1442.32	784.385	1989.77	3164.46	1491.23	NDUFAF8
ENSG00000234684	0.578551	0.0264861	0.4861	218.165	201.77	253.242	160.319	133.334	158.483	SDCBP2-AS1
ENSG00000223760	0.715517	0.0265099	0.4861	162.1	114.188	197.263	94.372	96.0005	98.9186	MED15P9
ENSG00000106348	-0.478455	0.0266363	0.4861	6993.46	6448.86	4554.37	8367.27	8814.27	7886.9	IMPDH1
ENSG00000136270	-0.4646	0.026659	0.4861	6809.42	6721.59	4647.67	8358.18	8584.05	8137.92	TBRG4
ENSG00000197744	-0.716186	0.0266718	0.4861	331.513	283.808	157.943	436.613	496.003	332.92	PTMAP2
ENSG00000172731	-0.52943	0.026686	0.4861	1352.86	1274.92	1030.3	1939.74	2022.23	1314.66	LRRC20
ENSG00000072506	-0.641383	0.0266928	0.4861	6720.45	5994.33	3984.57	8219.46	11685.4	6138.27	HSD17B10
ENSG00000187164	0.636754	0.0266962	0.4861	1629.53	1525.47	1074.28	764.072	696.893	1258.29	SHTN1
ENSG00000205890	2.51719	0.0267163	0.4861	7.31278	4.4345	38.6528	2.27402	4.44447	2.12728	AC108134.1
ENSG00000197562	-0.463397	0.0267279	0.4861	1029.88	860.292	805.044	1197.27	1413.34	1101.93	RAB40C
ENSG00000178999	-0.402477	0.0267673	0.4861	4198.76	3938.94	3893.27	5290.52	5973.37	4636.41	AURKB
ENSG00000155111	0.710117	0.0268097	0.4861	704.465	848.097	1556.77	586.698	537.781	778.585	CDK19
ENSG00000230258	0.913163	0.0268413	0.4861	113.348	133.035	241.913	114.838	56.8892	89.3459	AC005208.1
ENSG00000148677	0.509399	0.0268493	0.4861	41912	41600	38854.7	24399.1	23721	37844.4	ANKRD1
ENSG00000160999	-0.620953	0.0268506	0.4861	419.266	327.044	287.23	454.805	696.893	433.966	SH2B2
ENSG00000266402	-0.903076	0.0268831	0.4861	79.2218	60.9743	42.6514	125.071	139.556	74.4549	SNHG25
ENSG00000140323	-0.675241	0.0268882	0.4861	225.477	202.878	137.951	319.5	355.558	225.492	DISP2
ENSG00000143248	0.822116	0.0269385	0.4861	86.5346	79.8209	77.3056	47.7545	52.4447	37.2274	RGS5
ENSG00000124508	0.572196	0.02694	0.4861	903.129	1019.93	1306.2	683.344	569.781	921.113	BTN2A2
ENSG00000077348	-0.493899	0.0270494	0.4861	1048.17	995.544	927.001	1166.57	1744.01	1269.99	EXOSC5
ENSG00000074800	-0.552855	0.0270508	0.4861	78795.2	73691.3	49612.2	96318.6	120851	79300.8	ENO1
ENSG00000174173	-0.508725	0.0270699	0.4861	3657.61	3305.92	2385.81	4333.15	5121.81	3841.87	TRMT10C
ENSG00000152240	-0.457519	0.0270703	0.4861	1579.56	1566.49	1554.78	2112.57	2578.68	1762.45	HAUS1
ENSG00000119403	-0.499986	0.0271183	0.4861	2998.24	2986.63	2334.5	3921.55	4725.36	3114.34	PHF19
ENSG00000183011	-0.685373	0.0271486	0.4861	2218.21	1917.92	2055.93	3176.81	4865.81	1913.49	NAA38
ENSG00000213337	-0.583018	0.0271634	0.4861	770.28	698.433	541.139	955.09	1288.9	762.631	ANKRD39
ENSG00000172869	0.513733	0.0271719	0.4861	1072.54	1298.2	1508.79	1022.17	728.893	968.977	DMXL1
ENSG00000176720	-0.549156	0.027201	0.4861	1878.17	1717.26	1390.17	2641.28	2899.57	1750.75	BOK
ENSG00000279092	-0.732052	0.0272901	0.4861	151.131	159.642	88.6349	217.169	265.779	176.564	AC025678.3
ENSG00000163931	-0.440642	0.027314	0.4861	16139.3	15508.5	12486.2	19633.9	22774.4	17486.3	TKT
ENSG00000259479	-0.590606	0.0274013	0.4861	571.616	490.012	453.837	747.017	986.672	545.648	SORD2P
ENSG00000168386	1.20113	0.0274742	0.4861	42.6579	58.7571	32.6549	27.2883	15.1112	15.9546	FILIP1L
ENSG00000105185	-0.653511	0.027487	0.4861	6013.54	4982.16	3834.62	6521.9	11225	5576.67	PDCD5
ENSG00000149231	0.524666	0.0275027	0.4861	1150.54	1226.14	1590.76	895.966	752.893	1111.51	CCDC82
ENSG00000240291	1.1391	0.0275218	0.4861	43.8767	37.6932	37.3199	14.7812	17.7779	21.2728	AL450384.2
ENSG00000163596	0.544718	0.0275413	0.4861	865.346	760.516	985.646	529.848	496.003	765.822	ICA1L
ENSG00000134369	-0.787004	0.0275429	0.4861	604.523	659.631	700.415	1886.3	837.338	667.967	NAV1
ENSG00000160799	-0.532962	0.0275555	0.4861	1638.06	1476.69	1323.53	1654.35	2766.24	1997.52	CCDC12
ENSG00000164081	-0.5432	0.0275784	0.4861	1400.4	1358.06	1256.22	1876.07	2542.24	1429.53	TEX264
ENSG00000103876	-0.630535	0.0275952	0.4861	853.158	800.426	705.747	1301.88	1591.12	757.313	FAH
ENSG00000099901	-0.661853	0.0276024	0.4861	15863.9	14102.8	8355.67	18556	27167.3	14901.6	RANBP1
ENSG00000101444	-0.486054	0.0276293	0.4861	17046.1	16018.5	12547.5	22253.6	24578.8	17048	AHCY
ENSG00000170837	1.81357	0.0277062	0.4861	7.31278	29.9328	55.9799	12.5071	8.00004	6.38185	GPR27
ENSG00000150756	0.771787	0.0277147	0.4861	1769.69	1822.58	685.088	874.362	966.228	662.649	FAM173B
ENSG00000116667	1.47727	0.0277203	0.4861	54.8459	47.6708	51.9813	10.2331	38.2224	6.38185	C1orf21
ENSG00000167524	0.817835	0.0277296	0.4861	321.762	318.175	325.217	146.675	105.778	295.692	SGK494
ENSG00000152082	-0.662664	0.0277362	0.4861	3037.24	2665.13	2801.66	3632.75	6826.7	3000.53	MZT2B
ENSG00000276953	-6.91254	0.0278003	0.48671	0	1.10862	0	5.68506	120.89	0	TRBV12-4
ENSG00000089101	-1.43989	0.0278607	0.487078	6.09398	12.1949	14.6614	40.9324	25.7779	24.4637	CFAP61
ENSG00000148459	-0.595519	0.0279716	0.487078	1035.98	859.183	669.093	1436.05	1520.01	914.731	PDSS1
ENSG00000124787	-0.521379	0.02799	0.487078	1074.98	935.679	767.058	1199.55	1637.34	1145.54	RPP40
ENSG00000128626	-0.762793	0.0280128	0.487078	2692.32	2334.76	1052.96	3317.8	4508.47	2484.67	MRPS12
ENSG00000163960	0.550755	0.0280318	0.487078	2944.61	3391.28	3390.78	2184.2	1570.68	2886.72	UBXN7
ENSG00000180185	-0.554839	0.0280648	0.487078	1541.78	1513.27	1374.17	2297.9	2721.79	1484.84	FAHD1
ENSG00000189046	-0.54538	0.0280766	0.487078	1627.09	1579.79	1240.89	1744.18	2830.24	1912.43	ALKBH2
ENSG00000229119	-1.23826	0.0281066	0.487078	23.1571	21.0639	12.6621	31.8363	64.0004	36.1638	AC026403.1
ENSG00000154102	-0.790399	0.0281077	0.487078	87.7534	89.7985	65.3099	123.934	189.334	104.237	C16orf74
ENSG00000259663	0.442913	0.0281294	0.487078	638.65	670.717	754.396	475.271	488.003	556.284	AC010478.1
ENSG00000256223	0.538682	0.0281444	0.487078	408.297	443.45	460.501	313.815	234.668	356.32	ZNF10
ENSG00000273604	-0.360288	0.0281956	0.487078	2113.39	2015.48	2094.58	2775.45	2530.68	2683.57	EPOP
ENSG00000126709	-1.92376	0.0282119	0.487078	600.867	566.507	694.417	901.651	5386.7	775.394	IFI6
ENSG00000160961	0.674298	0.0282313	0.487078	402.203	432.363	732.404	316.089	264.001	404.184	ZNF333
ENSG00000248746	0.870883	0.0283171	0.488052	758.092	725.04	1961.3	637.864	826.671	420.138	ACTN3
ENSG00000136021	0.527808	0.028348	0.488078	6139.08	6784.78	9160.71	5223.43	4033.8	6063.82	SCYL2
ENSG00000174547	-0.622144	0.0284003	0.488362	4298.7	3775.97	2459.12	5234.8	7008.04	3965.25	MRPL11
ENSG00000129195	-0.420505	0.0284277	0.488362	2043.92	1954.5	1548.78	2459.36	2571.57	2388.94	PIMREG
ENSG00000167785	0.513083	0.0285577	0.488362	940.911	931.244	1278.87	745.88	616.003	848.786	ZNF558
ENSG00000111196	-0.516499	0.0285677	0.488362	1538.12	1412.39	1164.25	1735.08	2485.35	1661.41	MAGOHB
ENSG00000139117	0.480564	0.0285857	0.488362	8346.32	8361.24	9468.6	6198.99	4865.81	7697.57	CPNE8
ENSG00000053372	-0.690188	0.0285935	0.488362	4911.75	4580.83	2099.91	6344.53	7325.37	5028.9	MRTO4
ENSG00000197782	0.435157	0.0286099	0.488362	656.932	651.871	753.063	550.314	498.669	477.575	ZNF780A
ENSG00000163170	-0.64679	0.0286404	0.488362	2404.69	2004.39	1404.16	2624.22	4213.36	2259.17	BOLA3
ENSG00000247157	1.71084	0.0286593	0.488362	20.7195	15.5207	41.9849	3.41104	8.88894	11.7001	LINC01252
ENSG00000135127	-0.421006	0.0286779	0.488362	931.161	982.241	915.005	1351.91	1350.23	1083.85	BICDL1
ENSG00000251669	-0.479119	0.0287347	0.488362	304.699	282.699	274.568	386.584	446.225	366.956	FAM86EP
ENSG00000073578	-0.466722	0.0287443	0.488362	5884.35	5554.21	7352.7	8436.63	10200.9	7333.81	SDHA
ENSG00000105486	-0.406886	0.0287602	0.488362	1924.48	2188.42	2112.58	2952.82	2919.13	2382.56	LIG1
ENSG00000148362	-0.759344	0.0287776	0.488362	1786.76	1620.81	850.362	1990.91	3545.8	1665.66	PAXX
ENSG00000235919	-0.642878	0.0288049	0.488362	137.724	126.383	107.295	209.21	218.668	149.973	ASH1L-AS1
ENSG00000187984	1.26616	0.0288744	0.488837	226.696	235.028	61.9778	35.2474	48.0003	134.019	ANKRD19P
ENSG00000263006	2.05129	0.0288917	0.488837	115.786	109.754	812.375	64.8097	82.6671	103.173	ROCK1P1
ENSG00000026950	0.643839	0.0289723	0.489703	515.551	603.091	981.648	463.901	367.113	515.866	BTN3A1
ENSG00000149636	-0.445601	0.0290893	0.489935	2030.52	1884.66	1552.11	2325.19	2846.24	2269.81	DSN1
ENSG00000198915	-0.434316	0.0291235	0.489935	654.494	733.909	699.082	1014.21	997.339	809.431	RASGEF1A
ENSG00000110107	-0.601769	0.0292117	0.489935	8164.72	8136.19	4611.68	11686.2	12011.6	8033.68	PRPF19
ENSG00000221963	0.921256	0.0292287	0.489935	287.636	297.111	819.706	328.597	176.89	238.256	APOL6
ENSG00000109519	-0.514779	0.0292533	0.489935	6386.5	5760.41	4510.38	7438.33	9902.28	6454.18	GRPEL1
ENSG00000268869	3.08701	0.0293216	0.489935	2.43759	2.21725	38.6528	1.13701	0.888894	3.19092	ESPNP
ENSG00000154978	-0.466912	0.0293406	0.489935	1894.01	1770.47	1442.15	2468.45	2643.57	1942.21	VOPP1
ENSG00000198380	0.523661	0.0293714	0.489935	4001.31	4473.3	6011.84	3143.84	2820.46	4115.23	GFPT1
ENSG00000169972	-0.680979	0.029377	0.489935	1224.89	1041	650.433	1487.21	2099.57	1083.85	PUSL1
ENSG00000164099	0.851292	0.0293924	0.489935	387.577	440.124	296.56	154.634	121.778	346.747	PRSS12
ENSG00000128342	0.654621	0.0294798	0.489935	4571.71	5111.86	6654.95	3246.17	2202.68	4932.1	LIF
ENSG00000112183	-0.632373	0.0295321	0.489935	574.053	594.222	430.512	967.597	528.892	980.677	RBM24
ENSG00000108106	-0.581857	0.0295744	0.489935	15248.4	13324.5	8566.93	16810.7	23245.5	15528.1	UBE2S
ENSG00000184381	0.733035	0.0295949	0.489935	364.42	368.063	657.098	189.881	288.891	358.447	PLA2G6
ENSG00000014824	0.380114	0.0296428	0.489935	6753.35	7009.83	6493	5546.35	4560.03	5458.61	SLC30A9
ENSG00000125454	-0.529523	0.0296732	0.489935	927.504	937.896	581.791	1159.75	1261.34	1106.19	SLC25A19
ENSG00000182575	-0.753497	0.0296785	0.489935	86.5346	94.233	91.967	202.388	102.223	156.355	NXPH3
ENSG00000217930	-0.524486	0.0296842	0.489935	1101.79	1004.41	897.678	1173.4	1867.57	1276.37	PAM16
ENSG00000130764	-0.465747	0.0296902	0.489935	3866.02	3574.2	2769.01	4758.4	5315.59	4020.56	LRRC47
ENSG00000106077	-0.642061	0.0297129	0.489935	1190.76	1064.28	765.059	1564.53	2103.12	1041.3	ABHD11
ENSG00000150779	-0.672865	0.0297175	0.489935	1952.51	1749.41	1107.6	2401.37	3529.8	1731.61	TIMM8B
ENSG00000083799	0.508049	0.0297269	0.489935	992.101	997.761	1027.63	670.837	556.448	895.586	CYLD
ENSG00000044574	0.421324	0.0297274	0.489935	64506	64696	57794.6	38752.8	47048.3	53835.1	HSPA5
ENSG00000154146	-0.73857	0.0297491	0.489935	845.845	764.95	374.532	877.773	1504.01	925.368	NRGN
ENSG00000137474	0.829301	0.0297653	0.489935	149.912	156.316	320.552	97.783	107.556	148.91	MYO7A
ENSG00000259802	0.805167	0.0299154	0.489935	152.35	155.207	105.296	80.7279	102.223	52.1184	AC012640.2
ENSG00000008324	-0.579525	0.0299323	0.489935	1482.06	1394.65	1059.62	1861.29	2588.46	1428.47	SS18L2
ENSG00000125878	-0.852349	0.0299457	0.489935	79.2218	65.4088	53.9806	109.153	166.223	80.8367	TCF15
ENSG00000118985	0.815125	0.0299842	0.489935	8180.56	8489.84	9481.26	3610.01	2569.79	8684.63	ELL2
ENSG00000233491	0.550491	0.0299924	0.489935	359.545	395.779	519.147	267.198	266.668	338.238	AC008163.1
ENSG00000213222	0.881107	0.0300209	0.489935	67.0338	77.6037	100.631	54.5766	32.8891	46.8002	AC093724.1
ENSG00000178307	-0.580142	0.0300244	0.489935	1846.48	1508.84	1074.28	1953.39	2789.35	1874.14	TMEM11
ENSG00000147804	-0.549764	0.0300952	0.489935	1294.36	1150.75	1009.64	1473.57	2246.23	1333.81	SLC39A4
ENSG00000204568	-0.415549	0.0301007	0.489935	4000.09	3679.52	3698.01	4750.44	5960.92	4461.98	MRPS18B
ENSG00000224081	1.73645	0.0301137	0.489935	15.8444	22.1725	59.3121	10.2331	3.55558	15.9546	SLC44A3-AS1
ENSG00000103254	-0.690307	0.0301734	0.489935	1291.92	1054.3	660.43	1364.41	2263.12	1218.93	FAM173A
ENSG00000100342	1.74467	0.0301873	0.489935	13.4068	23.2811	35.3207	4.54805	4.44447	12.7637	APOL1
ENSG00000246859	0.944506	0.0302168	0.489935	147.474	242.789	250.577	109.153	51.5558	173.374	STARD4-AS1
ENSG00000126088	-0.499668	0.0302473	0.489935	5536.99	5289.24	4828.27	7242.77	9330.72	5557.53	UROD
ENSG00000130332	-0.644001	0.0302568	0.489935	5758.82	4721.63	3116.22	6320.65	9640.05	5280.98	LSM 7.00
ENSG00000204257	1.11648	0.0302593	0.489935	153.568	146.338	204.593	32.9734	48.0003	152.101	HLA-DMA
ENSG00000173621	-0.517628	0.030363	0.489935	1811.13	1645.2	1217.56	2226.27	2644.46	1815.64	LRFN4
ENSG00000162076	-0.522157	0.0303689	0.489935	1469.87	1184.01	1200.24	1790.79	2328.9	1412.52	FLYWCH2
ENSG00000165731	1.70217	0.0303837	0.489935	20.7195	44.345	13.995	12.5071	4.44447	7.44549	RET
ENSG00000178662	-2.02078	0.0304128	0.489935	2.43759	8.86899	39.9857	45.4805	153.779	12.7637	CSRNP3
ENSG00000181026	-0.493665	0.0304516	0.489935	3155.47	3242.72	2027.94	4007.97	3931.58	3919.52	AEN
ENSG00000262583	1.73807	0.0304965	0.489935	10.9692	27.7156	138.617	18.1922	14.2223	21.2728	AC009163.5
ENSG00000099364	-0.441464	0.0305094	0.489935	3121.34	3562.01	2471.11	4363.85	4196.47	3867.4	FBXL19
ENSG00000006377	2.56803	0.0305273	0.489935	6.09398	5.54312	63.977	10.2331	1.77779	1.06364	DLX6
ENSG00000205476	-0.483001	0.0305285	0.489935	2025.64	2011.04	1567.44	3195	2260.46	2375.11	CCDC85C
ENSG00000254510	-1.08653	0.030579	0.489935	162.1	121.949	56.6463	299.034	330.669	90.4095	AP001107.5
ENSG00000090932	-0.593884	0.0305981	0.489935	485.081	382.475	395.192	498.011	859.56	545.648	DLL3
ENSG00000135677	0.468972	0.0306627	0.489935	4878.84	5586.36	7245.4	4586.71	3739.58	4472.61	GNS
ENSG00000100347	-0.516588	0.0306667	0.489935	3758.77	3498.82	2701.7	4567.38	5920.92	3754.65	SAMM50
ENSG00000119139	-0.767035	0.0306739	0.489935	287.636	297.111	147.28	443.435	528.003	270.165	TJP2
ENSG00000231551	1.23761	0.030682	0.489935	30.4699	29.9328	51.9813	13.6441	14.2223	20.2092	AC245100.4
ENSG00000005187	1.87295	0.0306992	0.489935	14.6256	9.97761	83.3034	9.0961	8.00004	12.7637	ACSM3
ENSG00000106009	-0.497833	0.0307047	0.489935	3393.13	3292.61	2401.8	4802.74	4617.8	3407.91	BRAT1
ENSG00000099800	-0.612822	0.0307819	0.489935	2715.48	2345.85	1613.42	3049.47	4572.47	2580.39	TIMM13
ENSG00000237649	-0.476141	0.0307995	0.489935	3530.85	3678.41	2429.13	4642.42	4703.14	4056.73	KIFC1
ENSG00000130811	-0.576769	0.0308438	0.489935	10402.4	9619.53	6453.02	12519.6	16937	10025.9	EIF3G
ENSG00000276045	-0.57228	0.0308525	0.489935	1060.35	863.618	709.745	1127.92	1714.68	1068.96	ORAI1
ENSG00000085224	0.507552	0.0308877	0.489935	2767.89	3274.87	3684.68	2237.64	1777.79	2829.29	ATRX
ENSG00000132768	-0.525869	0.0309444	0.489935	2079.27	2001.07	1232.22	2747.02	2504.9	2392.13	DPH2
ENSG00000231918	1.221	0.0309543	0.489935	51.1895	43.2363	52.6478	23.8773	8.88894	30.8456	AC007402.1
ENSG00000010704	0.615508	0.0309691	0.489935	777.592	805.97	1370.84	784.538	568.003	578.621	HFE
ENSG00000116685	-0.512831	0.0310051	0.489935	2158.49	2053.17	2140.57	2991.48	3858.69	2212.37	KIAA2013
ENSG00000256673	1.20041	0.0310272	0.489935	32.9075	33.2587	35.9871	11.3701	16.0001	17.0183	AC141557.1
ENSG00000103037	-0.505648	0.0311105	0.489935	504.582	505.532	347.209	673.111	648.893	600.957	SETD6
ENSG00000283674	-0.511368	0.0311157	0.489935	298.605	269.396	253.242	321.774	410.669	436.093	AC068587.4
ENSG00000122140	-0.566375	0.0311237	0.489935	4920.28	4396.8	2768.34	5716.9	7178.71	4994.86	MRPS2
ENSG00000274605	-0.628285	0.0311245	0.489935	173.069	178.488	219.255	338.83	337.78	207.41	AL355338.1
ENSG00000177556	-0.74095	0.0311477	0.489935	1343.11	1191.77	806.377	1620.24	2851.57	1108.31	ATOX1
ENSG00000010810	1.49032	0.0311679	0.489935	58.5023	26.607	209.925	44.3435	16.889	44.6729	FYN
ENSG00000139324	0.440003	0.0311953	0.489935	2543.63	2790.41	2279.18	2004.55	1544.01	2063.46	TMTC3
ENSG00000130653	0.972673	0.0312453	0.489989	75.5654	86.4727	204.593	67.0837	66.667	54.2457	PNPLA7
ENSG00000133812	0.646256	0.0313348	0.489989	1068.88	1369.15	1795.36	1019.9	581.337	1106.19	SBF2
ENSG00000010310	0.881759	0.0313772	0.489989	343.701	349.217	968.319	245.595	263.113	394.611	GIPR
ENSG00000124613	0.779968	0.0314	0.489989	665.463	756.081	1642.74	559.41	448.891	778.585	ZNF391
ENSG00000159259	-0.559087	0.0315018	0.489989	1296.8	1382.45	777.721	1797.62	1813.34	1477.4	CHAF1B
ENSG00000121653	-0.460097	0.0315089	0.489989	1727.04	1646.31	1451.48	2376.36	2508.46	1749.69	MAPK8IP1
ENSG00000267680	0.512386	0.0315211	0.489989	297.386	332.587	342.544	218.306	201.779	262.719	ZNF224
ENSG00000173531	0.91704	0.0315266	0.489989	103.598	96.4503	227.918	60.2616	72.8893	94.6641	MST1
ENSG00000161714	-0.469618	0.0315884	0.489989	970.162	932.353	890.347	1364.41	1495.12	1006.2	PLCD3
ENSG00000274292	1.5618	0.0316013	0.489989	15.8444	24.3897	26.6571	9.0961	5.33336	8.50913	AC084018.2
ENSG00000154265	0.489453	0.0316055	0.489989	821.469	970.046	1236.89	681.07	687.115	791.349	ABCA5
ENSG00000167967	-0.449504	0.0316412	0.489989	1945.2	1961.16	1432.82	2424.11	2660.46	2201.74	E4F1
ENSG00000170421	-1.85385	0.0318135	0.489989	136.505	117.514	317.886	876.636	1048.01	144.655	KRT8
ENSG00000137124	-0.530058	0.0318279	0.489989	6096.42	5923.38	3584.71	8160.34	7776.93	6590.32	ALDH1B1
ENSG00000198718	0.558219	0.0318507	0.489989	483.862	557.638	609.115	425.243	270.224	427.584	TOGARAM1
ENSG00000152582	0.573994	0.0318816	0.489989	169.413	185.14	161.942	120.523	109.334	117.001	SPEF2
ENSG00000204220	-0.58905	0.0318897	0.489989	3801.43	3454.47	2342.49	4173.97	6424.92	3834.43	PFDN6
ENSG00000204248	0.732405	0.0319017	0.489989	129.192	128.6	147.28	72.7688	62.2226	109.555	COL11A2
ENSG00000228716	-0.586405	0.0319093	0.489989	4992.19	4870.18	3000.92	7798.77	6786.7	4724.69	DHFR
ENSG00000135414	-0.46627	0.0319351	0.489989	1454.02	1508.84	1294.2	2069.36	2274.68	1534.83	GDF11
ENSG00000273033	0.983238	0.0319351	0.489989	115.786	117.514	264.572	69.3577	55.1114	128.701	LINC02035
ENSG00000163888	-0.844167	0.0319376	0.489989	127.974	100.885	84.6363	198.977	260.446	101.046	CAMK2N2
ENSG00000160326	-0.799234	0.0319379	0.489989	246.197	247.223	351.874	666.289	570.67	236.128	SLC2A6
ENSG00000146278	0.554729	0.0319451	0.489989	1724.6	1462.27	1975.96	817.512	1265.78	1431.66	PNRC1
ENSG00000172590	-0.581835	0.0319526	0.489989	1948.86	1721.69	1130.93	2209.21	3026.68	1945.4	MRPL52
ENSG00000130193	-0.61936	0.0319648	0.489989	998.195	848.097	739.735	1417.85	1719.12	832.831	THEM6
ENSG00000075420	0.559256	0.03202	0.490384	2023.2	2400.17	3330.14	1705.52	1400.01	2159.19	FNDC3B
ENSG00000131018	1.08786	0.0320845	0.490654	37.7827	44.345	53.9806	26.1513	15.1112	23.4001	SYNE1
ENSG00000149311	0.564339	0.0321008	0.490654	1902.54	2332.54	2816.99	1623.65	1144.01	2003.9	ATM
ENSG00000104731	-0.448542	0.032168	0.490654	2580.19	2589.75	1975.96	3162.03	3732.47	2852.69	KLHDC4
ENSG00000144468	0.678414	0.0321961	0.490654	900.691	1018.83	1864	685.618	669.337	1011.52	RHBDD1
ENSG00000074071	-0.651096	0.032219	0.490654	4182.91	3666.22	2460.45	5051.74	7513.82	3619.57	MRPS34
ENSG00000149480	-0.357506	0.032233	0.490654	9684.56	10310.2	9070.75	12988.1	12773.4	11475.6	MTA2
ENSG00000111669	-0.491532	0.0322537	0.490654	46241.2	42280.7	36970.7	61339.5	71290.2	43801.8	TPI1
ENSG00000208024	1.42036	0.0323215	0.490654	17.0632	29.9328	61.3113	13.6441	12.4445	14.891	MIR199A2
ENSG00000115317	-0.53502	0.0323248	0.490654	1572.25	1430.12	986.979	1962.48	2251.57	1561.43	HTRA2
ENSG00000162817	0.522506	0.0323955	0.490654	706.902	721.714	801.046	441.161	440.891	671.158	C1orf115
ENSG00000144369	0.487383	0.0323975	0.490654	14184.4	15643.8	18989.2	12134.2	8952.94	13738	FAM171B
ENSG00000137656	-0.465027	0.0324163	0.490654	1561.28	1445.65	1081.61	1937.47	2034.68	1666.73	BUD13
ENSG00000099977	-0.597191	0.0324211	0.490654	2366.9	2058.71	1302.87	2562.83	3691.58	2405.96	DDT
ENSG00000069998	-0.446439	0.0325016	0.491004	3718.55	3486.62	3594.71	4734.52	5992.03	3988.65	HDHD5
ENSG00000138468	0.613269	0.032504	0.491004	1217.58	1334.78	1724.71	883.458	638.226	1276.37	SENP7
ENSG00000107099	0.991769	0.032542	0.491004	101.16	155.207	87.302	85.2759	28.4446	59.5639	DOCK8
ENSG00000241360	-0.491882	0.0325624	0.491004	429.017	380.258	309.889	519.615	576.003	474.384	PDXP
ENSG00000188554	0.570162	0.0326344	0.491645	4117.1	4441.15	6173.12	2973.29	2557.35	4393.9	NBR1
ENSG00000235173	-0.666408	0.0327832	0.491687	2126.8	1865.81	1084.28	2910.75	3346.69	1795.43	HGH1
ENSG00000171314	-0.454398	0.0328456	0.491687	24397.9	23076	18053.5	30741.4	34210.9	24829.6	PGAM1
ENSG00000117877	-0.667254	0.0328512	0.491687	1181.01	1107.52	515.815	1567.94	1629.34	1250.84	CD3EAP
ENSG00000149212	0.881641	0.0328688	0.491687	691.058	811.513	1492.8	629.905	758.226	238.256	SESN3
ENSG00000196569	0.620448	0.0328983	0.491687	3614.95	4566.42	5410.06	2882.33	1920.9	4039.71	LAMA2
ENSG00000185761	0.594821	0.0329106	0.491687	303.48	315.958	280.566	166.004	167.112	262.719	ADAMTSL5
ENSG00000121989	0.429125	0.0329121	0.491687	497.269	515.51	563.798	372.94	412.447	386.102	ACVR2A
ENSG00000176697	-2.31865	0.0329183	0.491687	41.4391	48.7794	45.3171	112.564	537.781	25.5274	BDNF
ENSG00000135723	-0.554783	0.0329233	0.491687	1545.43	1429.02	884.349	2216.04	1760.01	1688	FHOD1
ENSG00000148291	-0.740366	0.0329328	0.491687	1176.14	1003.3	571.128	1371.24	2226.68	992.377	SURF2
ENSG00000135473	0.578371	0.0330223	0.492442	522.864	593.114	884.349	453.668	376.002	512.675	PAN2
ENSG00000168772	0.517811	0.0330635	0.492442	3151.81	3381.3	5150.15	2608.31	2476.46	3078.18	CXXC4
ENSG00000117228	0.529864	0.0330792	0.492442	3833.12	4009.89	2475.78	2013.65	2800.9	2329.37	GBP1
ENSG00000204356	-0.50267	0.033104	0.492442	5261.55	5135.15	4405.75	5952.26	9201.83	5814.93	NELFE
ENSG00000127554	-0.506452	0.0331609	0.492442	1327.27	1219.49	935.664	1507.68	2028.46	1406.13	GFER
ENSG00000259065	1.14148	0.0331611	0.492442	36.5639	31.0415	49.9821	14.7812	19.5557	19.1455	AC005520.2
ENSG00000117151	0.697942	0.0331998	0.492577	487.519	518.836	996.976	350.2	363.558	523.312	CTBS
ENSG00000242021	0.948073	0.0332399	0.492733	68.2526	45.4536	65.9763	28.4253	26.6668	38.2911	AC112493.1
ENSG00000229214	-0.919038	0.0333473	0.493647	37.7827	41.0191	27.99	69.3577	80.8893	49.9911	LINC00242
ENSG00000065054	-0.625822	0.033361	0.493647	1385.77	1338.11	837.699	1580.45	2507.57	1402.94	SLC9A3R2
ENSG00000214022	-0.342713	0.0334303	0.493877	7242.09	7353.5	7218.74	9205.25	8611.6	9847.19	REPIN1
ENSG00000117394	-0.471159	0.0334359	0.493877	1206.61	1165.16	1404.83	1703.24	2117.35	1415.71	SLC2A1
ENSG00000126460	0.918466	0.0334736	0.493995	134.068	152.99	99.2977	42.0694	52.4447	109.555	PRRG2
ENSG00000251026	1.07574	0.0335354	0.494468	52.4083	31.0415	56.6463	23.8773	19.5557	23.4001	LINC02163
ENSG00000141497	1.1086	0.0335946	0.494565	138.943	124.166	455.836	77.3168	81.7782	175.501	ZMYND15
ENSG00000174516	-0.716688	0.0336014	0.494565	402.203	296.003	272.569	584.424	708.448	299.947	PELI3
ENSG00000164087	-0.464546	0.0336671	0.494849	1354.08	1226.14	1193.57	1779.42	2062.23	1363.59	POC1A
ENSG00000184925	0.911467	0.0336802	0.494849	63.3774	68.7347	129.953	43.2065	47.1114	49.9911	LCN12
ENSG00000141376	0.601913	0.0337235	0.495048	583.804	596.44	1061.62	453.668	501.336	524.375	BCAS3
ENSG00000243678	-0.4932	0.0338067	0.495105	7806.39	6857.95	5691.29	8915.31	11965.4	7766.71	NME2
ENSG00000067141	0.704334	0.0338464	0.495105	1267.55	1475.58	1933.97	1248.44	1115.56	507.357	NEO1
ENSG00000072135	0.475633	0.0338772	0.495105	4011.06	3832.51	2555.08	2495.74	2571.57	2408.08	PTPN18
ENSG00000074935	0.827342	0.0338916	0.495105	1068.88	991.11	2998.26	1006.26	772.449	1074.28	TUBE1
ENSG00000121152	-0.462808	0.0338997	0.495105	3060.4	3176.21	2169.22	4270.62	3836.47	3473.85	NCAPH
ENSG00000167173	-0.568742	0.0339288	0.495105	1117.64	1133.01	607.115	1383.74	1416.01	1433.79	C15orf39
ENSG00000227212	1.58692	0.0339357	0.495105	30.4699	50.9967	68.642	15.9182	2.66668	31.9092	PFN1P6
ENSG00000123810	-0.613765	0.033993	0.495505	118.223	113.08	142.615	185.333	228.446	159.546	B9D2
ENSG00000233461	-0.677714	0.0340522	0.495934	188.914	246.114	134.618	247.869	388.447	271.229	AL445524.1
ENSG00000280789	-0.485818	0.0341126	0.496344	743.466	798.209	564.464	955.09	1130.67	859.422	PAGR1
ENSG00000188177	0.982775	0.0341661	0.496344	225.477	274.939	791.049	144.401	200.89	309.52	ZC3H6
ENSG00000243056	0.756557	0.0341918	0.496344	156.006	120.84	213.257	69.3577	102.223	119.128	EIF4EBP3
ENSG00000140398	0.502294	0.0342867	0.496344	396.109	362.52	467.832	249.006	293.335	324.411	NEIL1
ENSG00000250091	1.07261	0.0343257	0.496344	53.6271	80.9295	164.608	67.0837	32.8891	43.6093	DNAH10OS
ENSG00000248126	1.17166	0.0343468	0.496344	40.2203	64.3002	27.99	18.1922	23.1112	17.0183	AC091849.1
ENSG00000130305	-0.524296	0.0343924	0.496344	3419.94	3160.69	2038.6	3896.54	4825.8	3668.5	NSUN5
ENSG00000231105	2.20787	0.0344003	0.496344	6.09398	11.0862	24.6578	2.27402	2.66668	4.25457	AL031728.1
ENSG00000157778	-0.56541	0.0344008	0.496344	1937.89	1722.8	1174.91	2332.01	2978.68	1840.1	PSMG3
ENSG00000132824	0.513145	0.0344103	0.496344	3935.5	3741.61	5996.52	3306.43	2742.24	3535.54	SERINC3
ENSG00000197451	-0.612573	0.0344249	0.496344	22761	21698	11021.4	27328.1	33524.6	23970.2	HNRNPAB
ENSG00000221869	-0.500278	0.0345009	0.496344	470.456	339.239	449.172	510.518	671.115	598.83	CEBPD
ENSG00000102109	-0.74886	0.034503	0.496344	464.362	382.475	269.237	440.024	969.783	461.62	PCSK1N
ENSG00000141480	-0.406282	0.0345176	0.496344	3305.38	3193.95	3101.55	4326.33	4851.58	3544.05	ARRB2
ENSG00000233913	-0.67023	0.0345318	0.496344	722.747	659.631	539.14	845.937	1534.23	674.349	RPL10P9
ENSG00000164032	-0.507387	0.0345594	0.496344	30649.1	27493.9	21654.9	36107	47624.3	29694.7	H2AFZ
ENSG00000105671	-0.564039	0.0345877	0.496344	2697.2	2572.01	1603.42	3303.02	4164.47	2687.82	DDX49
ENSG00000099338	1.46311	0.034691	0.497184	28.0323	34.3673	186.6	23.8773	38.2224	28.7183	CATSPERG
ENSG00000114026	-0.52491	0.0347236	0.497184	1535.68	1313.72	1158.92	1962.48	2391.12	1410.39	OGG1
ENSG00000087074	0.540692	0.0347359	0.497184	1516.18	1391.32	2297.18	985.79	1267.56	1326.36	PPP1R15A
ENSG00000220749	-1.62111	0.0348035	0.497239	13.4068	21.0639	13.995	25.0143	109.334	13.8273	RPL21P28
ENSG00000178385	0.746173	0.0348035	0.497239	202.32	264.961	373.199	208.073	105.778	189.328	PLEKHM3
ENSG00000142409	-0.570561	0.0348675	0.497239	2007.36	1910.16	1214.9	2308.13	3245.35	2063.46	ZNF787
ENSG00000169515	-0.347161	0.0349273	0.497239	1947.64	2087.54	1947.3	2482.1	2639.13	2487.86	CCDC8
ENSG00000253305	1.3114	0.0349367	0.497239	23.1571	31.0415	69.9749	19.3292	13.3334	18.0819	PCDHGB6
ENSG00000146587	0.522051	0.0349457	0.497239	1371.15	1467.82	1591.43	943.72	785.782	1357.21	RBAK
ENSG00000132773	-0.532903	0.0349491	0.497239	964.068	921.266	597.786	1329.17	1261.34	997.696	TOE1
ENSG00000132003	0.885748	0.0349881	0.497369	530.177	512.184	1121.6	271.746	248.89	652.012	ZSWIM4
ENSG00000112246	0.506847	0.0350669	0.497975	5142.1	5931.14	7625.26	3960.21	3717.35	5484.13	SIM1
ENSG00000271855	-0.911398	0.0350906	0.497975	28.0323	33.2587	31.3221	63.6727	64.8893	45.7366	AC073195.1
ENSG00000118217	0.651235	0.03516	0.498534	2841.02	2999.94	6269.08	2552.59	2346.68	2814.39	ATF6
ENSG00000165813	0.723088	0.0352513	0.499133	720.309	872.487	1145.59	501.422	325.335	833.895	CCDC186
ENSG00000228412	0.863261	0.0352622	0.499133	115.786	121.949	89.9677	36.3844	56.0003	87.2186	AL022068.1
ENSG00000225465	0.870308	0.0353483	0.499926	146.256	149.664	393.859	133.03	117.334	128.701	RFPL1S
ENSG00000236914	0.774696	0.035604	0.501784	82.8782	74.2778	77.972	45.4805	40.0002	52.1184	LINC01852
ENSG00000204590	-0.371126	0.0356089	0.501784	5890.45	6037.57	5677.3	7536.12	8501.38	6730.72	GNL1
ENSG00000182307	-0.399189	0.0356395	0.501784	2897.08	2651.83	2337.83	3637.3	3713.8	3046.27	C8orf33
ENSG00000123992	-0.415049	0.0356796	0.501784	2174.33	2033.22	1806.02	2584.43	3088.02	2342.14	DNPEP
ENSG00000013810	-0.554767	0.0357126	0.501784	7950.21	7961.03	4355.1	10143.3	10955.6	8665.49	TACC3
ENSG00000096654	0.665332	0.0357222	0.501784	1179.8	1288.22	2610.4	968.734	984.006	1251.91	ZNF184
ENSG00000107404	-0.385107	0.0357239	0.501784	4288.95	4349.13	3562.06	5470.17	5641.81	4817.23	DVL1
ENSG00000140280	-0.449359	0.0357287	0.501784	486.3	451.21	505.819	645.823	759.115	565.857	LYSMD2
ENSG00000162517	-0.468733	0.0357512	0.501784	1934.23	1671.8	1373.51	2364.99	2622.24	1899.66	PEF1
ENSG00000183570	1.20772	0.0358099	0.502184	35.3451	34.3673	32.6549	9.0961	16.889	18.0819	PCBP3
ENSG00000270170	-0.587544	0.0358434	0.50223	984.788	897.985	617.778	1184.77	1631.12	937.068	NCBP2-AS2
ENSG00000237125	1.01163	0.035901	0.502614	51.1895	39.9105	48.6492	19.3292	28.4446	21.2728	HAND2-AS1
ENSG00000174485	0.591483	0.0360386	0.503017	942.13	1200.64	1661.4	830.019	645.337	1051.94	DENND4A
ENSG00000223960	0.504779	0.0360524	0.503017	352.232	369.172	476.496	308.13	253.335	285.056	AC009948.1
ENSG00000175768	-0.553623	0.0361395	0.503017	5204.26	4617.42	2886.96	5693.02	7544.93	5409.68	TOMM5
ENSG00000179271	-0.62768	0.0361429	0.503017	3185.94	2477.77	1753.37	3304.16	5280.03	2870.77	GADD45GIP1
ENSG00000161149	-0.847837	0.036185	0.503017	54.8459	57.6484	69.3085	122.797	141.334	63.8185	TUBA3FP
ENSG00000160691	0.457811	0.0361858	0.503017	22834.2	23893.1	30529.7	17909.1	15812.5	22531.1	SHC1
ENSG00000100138	-0.513556	0.0361951	0.503017	7998.96	7233.77	5247.45	8881.2	12212.5	8137.92	SNU13
ENSG00000111361	-0.514912	0.0362445	0.503017	4114.66	3937.83	2700.36	5762.38	5627.59	3970.57	EIF2B1
ENSG00000114631	-0.57732	0.0362524	0.503017	1096.92	1014.39	1185.57	1772.6	2107.57	1039.18	PODXL2
ENSG00000170515	-0.588633	0.0362556	0.503017	20011.4	19173.6	9901.11	23820.4	28288.2	21702.5	PA2G4
ENSG00000151320	0.650445	0.0362662	0.503017	1914.73	2222.79	3296.82	1641.85	1002.67	2094.31	AKAP6
ENSG00000100401	-0.498385	0.0363402	0.503017	10144	10445.5	6883.53	15071.1	13190.3	10543.9	RANGAP1
ENSG00000146109	-0.477209	0.0363736	0.503017	2312.06	2258.27	1579.43	2689.03	3319.13	2547.42	ABT1
ENSG00000198736	-0.665235	0.0363805	0.503017	1865.98	1617.48	974.317	2537.81	3018.68	1508.24	MSRB1
ENSG00000007520	-0.599798	0.0363834	0.503017	1647.81	1372.48	1165.58	1799.89	3006.24	1533.77	TSR3
ENSG00000130299	-0.374124	0.0364309	0.503255	2062.2	1756.06	1722.72	2379.77	2512.01	2286.83	GTPBP3
ENSG00000124541	-0.567818	0.0364824	0.503548	3774.61	3631.85	2281.18	4906.21	5884.48	3564.26	RRP36
ENSG00000151065	-0.412912	0.0365317	0.50381	656.932	582.028	556.467	760.661	872.894	754.122	DCP1B
ENSG00000151690	0.686434	0.0366021	0.504095	240.103	206.204	381.863	209.21	134.223	173.374	MFSD6
ENSG00000179091	-0.518455	0.0366181	0.504095	10493.8	9190.49	7904.5	12405.9	17232.1	9876.97	CYC1
ENSG00000151131	-0.563856	0.0366433	0.504095	917.754	900.203	611.78	1090.39	1551.12	945.577	C12orf45
ENSG00000106804	0.870556	0.0367408	0.504734	210.852	203.987	574.461	221.717	173.334	147.846	C5
ENSG00000173786	-0.520619	0.0367504	0.504734	5017.79	4923.4	3253.5	6634.47	7362.71	4926.79	CNP
ENSG00000108179	-0.725985	0.0368411	0.504939	5106.76	4677.28	1814.02	6361.58	7641.82	5174.61	PPIF
ENSG00000124507	0.698216	0.0368528	0.504939	93.8474	130.818	133.286	83.0019	63.1115	75.5185	PACSIN1
ENSG00000204186	0.863306	0.0368712	0.504939	845.845	1005.52	1136.93	387.721	261.335	994.505	ZDBF2
ENSG00000140199	0.570873	0.0368868	0.504939	4121.97	4740.48	5050.19	2901.66	2120.01	4346.04	SLC12A6
ENSG00000258998	-1.91702	0.0369252	0.50505	4.87519	4.4345	3.99857	28.4253	14.2223	7.44549	LINC02302
ENSG00000121270	1.09649	0.0369728	0.505285	41.4391	29.9328	41.9849	18.1922	16.889	18.0819	ABCC11
ENSG00000127774	-0.535956	0.0370506	0.505429	1220.02	1063.17	790.383	1517.91	1793.79	1140.22	EMC6
ENSG00000145246	0.478997	0.037083	0.505429	865.346	967.829	1201.57	837.978	611.559	730.722	ATP10D
ENSG00000166171	-0.502323	0.0371358	0.505429	1115.2	1017.72	1045.62	1458.79	1920.9	1121.08	DPCD
ENSG00000092439	0.54133	0.0371494	0.505429	4109.78	4669.52	6219.77	4092.11	2464.9	3752.53	TRPM7
ENSG00000125445	-0.511567	0.0371497	0.505429	4351.1	4205.01	3175.53	5206.38	7147.6	4366.25	MRPS7
ENSG00000179115	-0.594181	0.0371657	0.505429	9167.79	8452.15	4684.99	10897.1	13716.5	9052.65	FARSA
ENSG00000122034	-0.59295	0.0372094	0.50561	7555.32	6408.95	4506.38	9017.64	12296.1	6541.39	GTF3A
ENSG00000174775	-0.721972	0.0372484	0.505727	1614.91	1577.57	791.716	1824.9	3218.68	1523.13	HRAS
ENSG00000103245	-0.420047	0.0373212	0.506046	1244.39	1176.25	943.661	1512.23	1616.01	1368.91	NARFL
ENSG00000136840	-0.544375	0.0373618	0.506046	1613.69	1497.75	1184.91	2281.98	2541.35	1439.11	ST6GALNAC4
ENSG00000146410	-0.540089	0.0373818	0.506046	808.062	811.513	699.082	1181.36	1412.45	775.394	MTFR2
ENSG00000150093	0.590657	0.0373936	0.506046	33341.4	36542.5	60874.8	36280.9	22568.1	27983.3	ITGB1
ENSG00000223745	0.706431	0.0375087	0.506948	314.45	302.654	648.434	231.95	243.557	302.074	CCDC18-AS1
ENSG00000204410	0.683807	0.0375212	0.506948	382.702	400.213	375.199	158.045	199.112	363.765	MSH5
ENSG00000150630	0.423823	0.0376583	0.508343	1376.02	1268.27	1316.19	876.636	900.449	1175.32	VEGFC
ENSG00000156103	0.508334	0.0376856	0.508343	3306.6	4127.41	4536.37	2851.63	2092.46	3473.85	MMP16
ENSG00000101146	-0.481362	0.0377742	0.508795	3373.63	3261.57	2243.2	4089.83	4760.03	3539.8	RAE1
ENSG00000102531	0.477705	0.0377803	0.508795	2498.53	3110.8	3755.99	2301.31	1865.79	2561.25	FNDC3A
ENSG00000176490	-0.421276	0.0378523	0.509214	1395.52	1461.17	1152.25	1777.15	2013.34	1574.19	DIRAS1
ENSG00000083097	0.517386	0.0379215	0.509214	325.419	430.146	442.508	296.76	234.668	307.392	DOPEY1
ENSG00000144724	0.453095	0.0379428	0.509214	1774.57	1941.2	2162.56	1694.15	1143.12	1459.32	PTPRG
ENSG00000165060	-0.59765	0.0380132	0.509214	1004.29	907.963	632.44	1184.77	1724.45	937.068	FXN
ENSG00000101181	-0.391001	0.0380724	0.509214	2257.21	2261.59	1863.33	2936.9	2933.35	2495.3	MTG2
ENSG00000152409	0.613021	0.0380769	0.509214	1028.66	1124.14	1667.4	731.099	627.559	1141.29	JMY
ENSG00000128881	0.576252	0.0380947	0.509214	647.181	711.737	1149.59	598.068	469.336	617.976	TTBK2
ENSG00000137628	0.716738	0.0381151	0.509214	302.262	327.044	678.423	309.267	229.335	259.528	DDX60
ENSG00000133316	-0.448972	0.038126	0.509214	1935.45	1740.54	1358.18	2080.73	2619.57	2166.64	WDR74
ENSG00000144120	-0.51012	0.0381761	0.509214	1475.96	1335.89	931.666	1639.57	2126.23	1560.36	TMEM177
ENSG00000107672	-0.417231	0.0381784	0.509214	2721.57	2475.56	2256.52	3274.59	3857.8	2817.59	NSMCE4A
ENSG00000263956	0.550797	0.0381788	0.509214	654.494	750.538	923.002	545.766	388.447	657.33	NBPF11
ENSG00000124171	0.456354	0.0382513	0.509447	3844.09	3673.98	4466.4	2387.73	2736.9	3611.06	PARD6B
ENSG00000258334	1.27805	0.0382694	0.509447	28.0323	23.2811	43.3178	15.9182	9.77783	13.8273	AC125611.4
ENSG00000161980	-0.643146	0.03833	0.509447	2018.33	1821.47	984.98	2217.17	3324.46	1987.95	POLR3K
ENSG00000153982	0.726058	0.0383533	0.509447	427.798	312.632	801.712	316.089	263.113	355.256	GDPD1
ENSG00000025708	-0.754209	0.0383783	0.509447	70.6902	86.4727	55.9799	140.99	130.667	86.1549	TYMP
ENSG00000253741	0.991283	0.0384572	0.509447	71.909	95.3416	201.261	81.8649	39.1113	65.9458	AC108002.1
ENSG00000164128	1.83771	0.0384999	0.509447	84.097	70.9519	10.6628	15.9182	1.77779	28.7183	NPY1R
ENSG00000242485	-0.62286	0.0385215	0.509447	3829.46	3351.37	2035.27	4378.63	6344.04	3464.28	MRPL20
ENSG00000273899	-0.610984	0.0385217	0.509447	478.987	391.344	293.895	523.026	790.227	460.557	NOL12
ENSG00000143469	1.31343	0.0385375	0.509447	63.3774	26.607	65.9763	25.0143	30.2224	7.44549	SYT14
ENSG00000126249	-0.453888	0.0385418	0.509447	932.38	958.96	785.718	1026.72	1462.23	1174.26	PDCD2L
ENSG00000181284	-0.392527	0.0385909	0.509447	847.064	728.366	759.061	1044.91	1085.34	932.813	TMEM102
ENSG00000145912	-0.502976	0.0386543	0.509447	6541.28	5667.29	4339.78	7454.25	9694.28	6297.82	NHP2
ENSG00000150347	2.77536	0.0386635	0.509447	2.43759	4.4345	32.6549	1.13701	3.55558	1.06364	ARID5B
ENSG00000164620	-0.540385	0.0387689	0.509447	499.707	538.791	398.524	777.716	805.338	504.166	RELL2
ENSG00000117525	1.02175	0.0387881	0.509447	46.3143	47.6708	57.9792	35.2474	16.889	23.4001	F3
ENSG00000169504	0.810183	0.0387961	0.509447	5310.3	5617.4	16672.7	6109.17	4352.02	5282.04	CLIC4
ENSG00000244274	-0.421102	0.0388227	0.509447	700.808	688.455	550.469	894.829	896.894	801.986	DBNDD2
ENSG00000010818	1.02965	0.038835	0.509447	322.981	386.91	968.986	425.243	295.113	103.173	HIVEP2
ENSG00000237094	1.53788	0.0388547	0.509447	20.7195	19.9552	27.3235	4.54805	6.22226	12.7637	AL732372.2
ENSG00000196712	0.567613	0.0389158	0.509447	2899.52	3616.33	3608.71	2241.05	1508.45	3083.5	NF1
ENSG00000115318	-0.555018	0.0389308	0.509447	214.508	249.44	155.944	295.623	324.446	287.183	LOXL3
ENSG00000187678	0.739114	0.0389365	0.509447	1702.66	1660.72	3622.7	1222.29	979.561	1985.82	SPRY4
ENSG00000165283	-0.469611	0.0389895	0.509447	9582.18	8375.65	6920.85	11197.3	13966.3	9282.4	STOML2
ENSG00000170860	-0.608171	0.0390007	0.509447	4418.14	4049.8	2227.2	4902.8	6948.48	4446.02	LSM 3.00
ENSG00000130005	-0.659045	0.039075	0.509447	3068.93	2476.67	2044.6	3553.16	5972.48	2455.95	GAMT
ENSG00000170006	1.91013	0.039089	0.509447	12.188	11.0862	110.627	21.6032	7.11115	7.44549	TMEM154
ENSG00000106268	-0.592306	0.0390989	0.509447	1406.49	1152.97	840.365	1521.32	2303.12	1296.58	NUDT1
ENSG00000152147	-0.613578	0.0391128	0.509447	1123.73	1021.04	548.47	1337.13	1644.45	1133.84	GEMIN6
ENSG00000171848	-0.576112	0.0391262	0.509447	25448.5	25123.6	12565.5	31250.8	34329.1	28541.7	RRM2
ENSG00000125637	-0.907605	0.0391594	0.509447	47.5331	38.8018	23.325	73.9058	61.3337	68.073	PSD4
ENSG00000147684	-0.472215	0.0392092	0.509447	6147.61	5656.2	4804.28	7146.12	9703.17	6186.14	NDUFB9
ENSG00000268205	0.515718	0.0392915	0.509447	821.469	620.829	922.336	437.75	624.004	592.448	AC005261.1
ENSG00000185515	-0.488676	0.0392926	0.509447	1573.47	1804.84	1252.88	2370.67	2437.35	1686.94	BRCC3
ENSG00000188191	-0.734092	0.0393142	0.509447	1552.75	1498.86	635.772	2057.99	2689.79	1380.61	PRKAR1B
ENSG00000100300	-0.533035	0.039318	0.509447	5022.66	4361.33	4659.66	6297.91	9234.72	4786.39	TSPO
ENSG00000186205	-0.644878	0.0393296	0.509447	422.923	329.261	363.869	636.727	763.56	343.556	2022-03-01
ENSG00000034152	-0.659668	0.0393877	0.509596	2500.97	2417.91	1873.33	4353.62	4498.69	1875.2	MAP2K3
ENSG00000198939	0.98898	0.0394067	0.509596	80.4406	48.7794	156.61	50.0285	47.1114	47.8639	ZFP2
ENSG00000134184	-0.52313	0.039433	0.509596	654.494	698.433	691.085	955.09	1272.01	709.449	GSTM1
ENSG00000052841	0.441965	0.0395186	0.510163	2096.33	2264.92	2901.63	1820.36	1542.23	1986.88	TTC17
ENSG00000157978	-0.507225	0.0395631	0.510163	859.252	888.008	600.451	1158.62	1277.34	896.65	LDLRAP1
ENSG00000224660	0.566842	0.0395689	0.510163	159.662	200.661	162.608	110.29	120.001	122.319	SH3BP5-AS1
ENSG00000183684	-0.727694	0.0396965	0.511189	7465.13	6822.47	3370.12	7672.56	14640.1	6923.24	ALYREF
ENSG00000169738	-0.588694	0.0397099	0.511189	2112.18	1665.15	1763.37	2495.74	3963.58	1870.94	DCXR
ENSG00000146670	-0.539964	0.0397778	0.511609	4610.71	4654	2477.11	5517.92	5704.92	5843.65	CDCA5
ENSG00000099385	-0.559486	0.0398041	0.511609	4621.68	4213.88	4203.16	6200.13	8824.05	4189.68	BCL7C
ENSG00000163683	1.74153	0.0398391	0.511648	229.134	202.878	1212.9	148.949	125.334	218.046	SMIM14
ENSG00000100364	-0.480061	0.0398858	0.511648	2672.82	2614.14	1888.66	3129.06	4056.02	2818.65	KIAA0930
ENSG00000087088	-0.566925	0.0400175	0.511648	4218.26	3958.9	2283.18	4687.9	6380.48	4421.56	BAX
ENSG00000131652	-0.582824	0.0400246	0.511648	1845.26	1596.42	1744.71	2362.71	3692.47	1711.4	THOC6
ENSG00000131378	0.995263	0.0400403	0.511648	47.5331	38.8018	53.3142	27.2883	24.889	18.0819	RFTN1
ENSG00000130787	-0.393531	0.0400431	0.511648	1139.58	1128.58	925.668	1428.09	1469.34	1294.45	HIP1R
ENSG00000112773	0.528928	0.0401075	0.511648	2674.04	3076.43	3179.53	2333.15	1368.01	2489.98	FAM46A
ENSG00000016391	-0.518749	0.0401112	0.511648	819.032	809.295	671.093	1440.59	1001.78	850.913	CHDH
ENSG00000163319	-0.52372	0.0402108	0.511648	2014.67	1905.72	1320.86	2197.84	3196.46	2135.79	MRPS18C
ENSG00000187514	-0.516261	0.0402591	0.511648	94576.2	87335.2	57813.9	119525	133488	89847.9	PTMA
ENSG00000213563	-0.506177	0.0402794	0.511648	1428.43	1335.89	936.997	1505.4	2141.35	1605.03	C8orf82
ENSG00000079999	-0.42225	0.0403107	0.511648	5416.33	5070.85	3767.98	6550.33	6680.93	5865.98	KEAP1
ENSG00000165288	0.648853	0.0403167	0.511648	1569.81	1917.92	3455.43	1678.23	1107.56	1645.45	BRWD3
ENSG00000110841	0.572977	0.0403302	0.511648	2028.08	2436.76	2954.94	1744.18	1099.56	2146.43	PPFIBP1
ENSG00000214706	-0.625856	0.0403514	0.511648	4104.91	3715	1856.67	4869.82	6010.7	4046.09	IFRD2
ENSG00000164125	1.71252	0.0403546	0.511648	138.943	104.211	15.9943	60.2616	6.22226	12.7637	FAM198B
ENSG00000005022	-0.475459	0.0403922	0.511648	17820	15419.8	13023.3	21657.8	26077.5	16583.2	SLC25A5
ENSG00000167792	-0.409865	0.0404206	0.511648	7991.65	7709.37	7480.65	9977.28	12313	8505.94	NDUFV1
ENSG00000242028	-0.648887	0.0404252	0.511648	157.225	151.881	121.29	162.593	297.779	211.665	HYPK
ENSG00000135241	0.705651	0.0405472	0.511648	799.531	1008.85	1959.3	653.782	657.781	1000.89	PNPLA8
ENSG00000183751	-0.510435	0.0405617	0.511648	2220.65	2181.77	1423.49	2633.32	3334.24	2326.18	TBL3
ENSG00000196696	0.738687	0.0405668	0.511648	76.7842	106.428	107.961	61.3987	48.0003	65.9458	AC009022.1
ENSG00000245146	1.03601	0.0406995	0.511648	95.0662	79.8209	50.6485	26.1513	24.0001	59.5639	MALINC1
ENSG00000112576	-0.641675	0.0407062	0.511648	2510.72	2141.86	1030.96	2907.34	3398.24	2555.93	CCND3
ENSG00000203993	-0.425086	0.0407139	0.511648	1302.89	1241.66	1225.56	1768.05	1939.57	1352.95	ARRDC1-AS1
ENSG00000125378	-1.95635	0.0407308	0.511648	13.4068	11.0862	2.66571	70.4948	4.44447	28.7183	BMP4
ENSG00000100162	-0.650227	0.0407585	0.511648	1035.98	845.88	703.081	1217.74	1985.79	849.849	CENPM
ENSG00000184281	-0.549811	0.0407836	0.511648	1919.61	1912.38	1124.26	2205.8	2968.02	2076.23	TSSC4
ENSG00000251350	1.30869	0.0408479	0.511648	30.4699	32.1501	30.6557	5.68506	17.7779	13.8273	LINC02475
ENSG00000186376	0.467451	0.0408529	0.511648	386.359	423.494	479.828	339.967	269.335	325.474	ZNF75D
ENSG00000184986	-0.621341	0.0409432	0.511648	808.062	666.283	416.517	836.841	1271.12	795.604	TMEM121
ENSG00000119431	-0.444388	0.0409635	0.511648	1035.98	998.87	838.366	1349.63	1494.23	1062.58	HDHD3
ENSG00000154760	1.29518	0.0409771	0.511648	41.4391	42.1277	23.325	10.2331	9.77783	23.4001	SLFN13
ENSG00000165028	0.914043	0.0410535	0.511648	76.7842	99.7761	132.619	31.8363	49.7781	82.964	NIPSNAP3B
ENSG00000173530	0.617966	0.0410827	0.511648	847.064	850.314	527.811	450.257	351.113	647.758	TNFRSF10D
ENSG00000134109	0.470929	0.0411217	0.511648	2533.88	2655.15	3536.73	2137.58	1704.01	2457.01	EDEM1
ENSG00000065809	0.684532	0.0411697	0.511648	320.544	277.156	154.611	153.497	178.668	134.019	FAM107B
ENSG00000103024	-0.535785	0.0411742	0.511648	2536.32	2146.3	2021.27	3201.83	4277.36	2236.84	NME3
ENSG00000124486	0.523689	0.0411902	0.511648	12660.9	15137.1	16766	10294.5	7260.49	13445.5	USP9X
ENSG00000129255	-0.468945	0.0412049	0.511648	3341.94	3151.82	2761.68	3972.72	5439.14	3395.14	MPDU1
ENSG00000145284	-0.528328	0.0412075	0.511648	722.747	660.74	786.384	1201.82	1216.9	711.576	SCD5
ENSG00000171858	-0.56163	0.0412499	0.511648	11047.2	9259.23	8477.62	12492.4	20005.4	9982.27	RPS21
ENSG00000162298	0.36611	0.0412776	0.511648	2581.41	2575.33	2495.77	1772.6	1947.57	2216.63	SYVN1
ENSG00000059804	0.771501	0.0412976	0.511648	4927.6	5145.12	11876.4	3043.78	3464.02	6352.07	SLC2A3
ENSG00000083807	-0.479672	0.0413306	0.511648	794.656	682.912	723.074	983.516	1278.23	805.176	SLC27A5
ENSG00000079482	0.744694	0.0413451	0.511648	305.918	370.28	621.777	263.787	160.89	352.065	OPHN1
ENSG00000149925	-0.537695	0.0413475	0.511648	63687	55052	44119.5	75032.6	104603	56774	ALDOA
ENSG00000279035	-1.68679	0.0413812	0.511648	4.87519	6.65174	3.99857	15.9182	19.5557	13.8273	AC022211.4
ENSG00000235823	-0.450583	0.041391	0.511648	552.115	506.641	412.519	588.972	720.004	697.749	OLMALINC
ENSG00000100823	-0.490843	0.0414013	0.511648	8967.91	8244.84	5659.3	11012	12350.3	8773.98	APEX1
ENSG00000000971	0.467115	0.0414166	0.511648	32823.4	35857.3	53055.6	31466.8	27825	28776.8	CFH
ENSG00000176946	-0.494055	0.0414491	0.511648	3879.43	3501.03	2510.43	4467.32	5616.03	3841.87	THAP4
ENSG00000126952	0.861359	0.0414555	0.511648	158.444	133.035	187.266	61.3987	56.0003	146.782	NXF5
ENSG00000281026	0.996041	0.0414684	0.511648	51.1895	35.476	55.3135	20.4662	22.2223	28.7183	N4BP2L2-IT2
ENSG00000105085	-0.533765	0.0416221	0.512948	480.206	444.558	315.22	484.367	708.448	597.766	MED26
ENSG00000198917	-0.463459	0.0416359	0.512948	3484.54	3196.16	2155.89	4158.05	4203.58	3817.41	SPOUT1
ENSG00000279312	2.80781	0.0416662	0.512948	8.53158	7.76037	53.3142	10.2331	0	0	AL136164.4
ENSG00000139178	0.773682	0.0417653	0.513306	307.137	293.785	760.394	276.294	222.223	299.947	C1RL
ENSG00000005483	0.543986	0.0417898	0.513306	1641.72	1710.61	2273.18	1442.87	879.116	1539.09	KMT2E
ENSG00000140990	-0.617426	0.0417932	0.513306	5106.76	3965.55	3176.19	5781.71	8889.83	4115.23	NDUFB10
ENSG00000079215	1.49977	0.0418366	0.513306	202.32	217.29	19.3264	15.9182	51.5558	87.2186	SLC1A3
ENSG00000151006	0.640282	0.0418535	0.513306	113.348	120.84	156.61	78.4538	81.7782	91.4731	PRSS53
ENSG00000174021	-0.550871	0.0419646	0.513306	7565.07	6200.53	5126.83	8396.83	12528.1	6747.74	GNG5
ENSG00000147586	-0.470898	0.0419802	0.513306	1115.2	1050.98	942.995	1370.1	1799.12	1137.03	MRPS28
ENSG00000188763	-0.599545	0.042082	0.513306	184.038	159.642	109.961	202.388	247.112	234.001	FZD9
ENSG00000261971	0.59311	0.0421054	0.513306	257.166	216.182	259.907	114.838	180.445	190.392	MMP25-AS1
ENSG00000132434	-0.501206	0.0421438	0.513306	634.993	618.612	486.492	933.487	907.561	619.039	LANCL2
ENSG00000135862	0.458071	0.0421629	0.513306	13571.3	15328.9	18514	11872.7	9063.16	13582.7	LAMC1
ENSG00000172115	-0.473184	0.0421932	0.513306	22324.7	21017.3	14572.1	25255.3	31770	23363.9	CYCS
ENSG00000185721	-0.477229	0.0421958	0.513306	5393.18	5400.11	4063.21	6802.74	8488.05	5386.28	DRG1
ENSG00000153214	0.678712	0.0422627	0.513306	995.757	1147.43	2403.14	996.023	776.893	1070.02	TMEM87B
ENSG00000157764	0.448786	0.0422642	0.513306	1874.51	2099.73	1873.33	1337.13	1167.12	1780.54	BRAF
ENSG00000185803	-0.507853	0.0422689	0.513306	2188.96	2017.7	1429.49	2671.98	3234.68	2102.82	SLC52A2
ENSG00000115966	0.403189	0.0422854	0.513306	2352.28	2437.86	2707.03	1796.48	1651.56	2223.01	ATF2
ENSG00000085788	0.465547	0.0423079	0.513306	4190.22	4749.34	4829.6	3282.55	2524.46	4166.28	DDHD2
ENSG00000185291	1.4677	0.042328	0.513306	18.282	17.738	51.9813	7.95909	12.4445	11.7001	IL3RA
ENSG00000184857	-0.46877	0.0423687	0.513306	794.656	726.149	662.429	839.115	1256.9	922.177	TMEM186
ENSG00000156140	0.459191	0.0423779	0.513306	4903.22	5554.21	5735.94	4251.29	2909.35	4620.46	ADAMTS3
ENSG00000037474	0.730583	0.0424127	0.513306	22397.8	23649.2	7418	11338.3	10118.3	10763	NSUN2
ENSG00000100220	-0.440391	0.0424324	0.513306	6091.55	6093	4457.07	7388.3	8725.38	6463.75	RTCB
ENSG00000275778	1.76744	0.042436	0.513306	17.0632	16.6294	29.3228	1.13701	9.77783	7.44549	AC018630.2
ENSG00000214837	0.963237	0.0425073	0.513353	56.0647	44.345	63.977	20.4662	25.7779	38.2911	LINC01347
ENSG00000122035	-0.741369	0.042532	0.513353	212.071	198.444	92.6334	325.185	306.668	205.283	RASL11A
ENSG00000181192	0.545239	0.0425325	0.513353	1261.45	1435.67	2235.86	1287.1	929.783	1166.81	DHTKD1
ENSG00000136717	-0.441329	0.0426735	0.514016	2321.81	2183.99	1977.29	2919.85	3552.02	2328.31	BIN1
ENSG00000176244	1.10818	0.0426966	0.514016	175.507	175.163	617.778	189.881	57.7781	203.155	ACBD7
ENSG00000101057	-0.649599	0.0427091	0.514016	8310.98	8182.75	4101.2	12216.1	12988.5	7098.74	MYBL2
ENSG00000240990	1.69626	0.0427517	0.514016	54.8459	45.4536	20.6593	2.27402	6.22226	28.7183	HOXA11-AS
ENSG00000123636	0.564433	0.0428115	0.514016	900.691	1139.67	1259.55	737.921	513.781	981.741	BAZ2B
ENSG00000268204	1.56717	0.0428884	0.514016	10.9692	21.0639	33.3214	6.82207	8.00004	7.44549	AC008763.1
ENSG00000104738	-0.568364	0.0428886	0.514016	10042.9	10617.3	5135.49	14204.7	11946.7	12094.7	MCM4
ENSG00000188641	0.509099	0.0429179	0.514016	442.423	478.925	519.813	347.926	256.89	409.502	DPYD
ENSG00000177602	-0.383853	0.0429418	0.514016	1085.95	1094.21	946.994	1454.24	1213.34	1411.45	HASPIN
ENSG00000274349	0.564563	0.0430048	0.514016	192.57	229.485	275.901	185.333	145.779	142.528	ZNF658
ENSG00000283429	-1.33358	0.0430312	0.514016	25.5947	18.8466	7.3307	43.2065	62.2226	22.3365	MIR1244-3
ENSG00000133398	0.628547	0.0430517	0.514016	3844.09	3598.59	1707.39	2108.02	2232.9	1575.25	MED10
ENSG00000130560	-0.521147	0.0430961	0.514016	2045.14	1880.23	1417.49	2645.83	3162.68	1854.99	UBAC1
ENSG00000126215	-0.535492	0.0431086	0.514016	1371.15	1393.54	809.709	1770.33	1970.68	1434.85	XRCC3
ENSG00000272980	1.66609	0.0431551	0.514016	20.7195	15.5207	15.9943	7.95909	5.33336	3.19092	Z94721.2
ENSG00000123505	-0.410742	0.043203	0.514016	6592.47	6526.47	5099.5	9224.58	7929.82	7061.51	AMD 1.00
ENSG00000174886	-0.51284	0.043247	0.514016	1680.72	1553.18	1238.89	1906.77	2799.13	1672.04	NDUFA11
ENSG00000180479	0.532518	0.0433034	0.514016	324.2	301.546	387.194	185.333	233.779	281.865	ZNF571
ENSG00000178605	-0.504445	0.0433054	0.514016	1908.64	1789.32	1583.43	2411.6	3258.68	1818.83	GTPBP6
ENSG00000188368	-0.767772	0.0433593	0.514016	130.411	129.709	99.9641	205.799	292.446	112.746	PRR19
ENSG00000139637	-0.57295	0.0434157	0.514016	1886.7	1634.11	1434.82	2286.53	3435.57	1646.52	C12orf10
ENSG00000280355	0.985603	0.0434166	0.514016	107.254	109.754	122.623	37.5214	30.2224	104.237	AL132656.4
ENSG00000011485	-0.446123	0.0434378	0.514016	5705.19	5672.83	3835.96	7246.18	7321.82	6154.23	PPP5C
ENSG00000157741	0.550451	0.0434619	0.514016	814.156	984.458	928.334	578.739	440.891	843.468	UBN2
ENSG00000073910	0.70057	0.0435395	0.514016	2482.69	2981.09	6421.03	2570.78	1860.45	2884.6	FRY
ENSG00000183155	-0.549078	0.0435478	0.514016	886.065	719.497	817.707	1285.96	1484.45	774.331	RABIF
ENSG00000151148	0.379103	0.0436235	0.514016	1703.88	1879.12	2019.28	1564.53	1280.9	1464.63	UBE3B
ENSG00000155366	-0.513146	0.043647	0.514016	5847.79	5435.58	4410.42	7102.91	9831.17	5459.67	RHOC
ENSG00000240972	-0.537327	0.043683	0.514016	4569.27	3930.07	2934.28	5006.26	7312.93	4269.46	MIF
ENSG00000215021	-0.444792	0.0437067	0.514016	16279.5	14994.1	13380.5	21386.1	23964.6	15426	PHB2
ENSG00000213096	0.57084	0.0437074	0.514016	221.821	276.047	257.907	179.648	127.112	203.155	ZNF254
ENSG00000160445	0.474106	0.0437346	0.514016	1372.37	1335.89	1859.33	977.83	983.117	1329.55	ZER1
ENSG00000165868	0.79577	0.0437548	0.514016	149.912	201.77	88.6349	108.016	73.7782	71.264	HSPA12A
ENSG00000197483	-0.545704	0.0437746	0.514016	319.325	253.875	232.583	336.556	496.003	340.365	ZNF628
ENSG00000279716	1.05691	0.0437804	0.514016	41.4391	54.3226	132.619	37.5214	32.8891	40.4184	AC006128.1
ENSG00000125656	-0.458977	0.0438133	0.514016	4722.84	4177.29	3803.3	5102.91	7445.38	4909.77	CLPP
ENSG00000154654	0.469015	0.0438393	0.514016	3324.88	3701.69	5208.8	3223.43	3075.57	2543.17	NCAM2
ENSG00000164066	0.429673	0.0438536	0.514016	758.092	813.73	954.991	618.535	550.225	709.449	INTU
ENSG00000249572	0.73867	0.0438539	0.514016	96.285	77.6037	91.967	42.0694	53.3336	63.8185	AC034231.1
ENSG00000180318	0.747088	0.0438995	0.514016	153.568	141.904	193.93	84.1389	142.223	64.8821	ALX1
ENSG00000167114	-0.54046	0.0439304	0.514016	2404.69	2505.49	1386.84	3151.8	3475.58	2526.15	SLC27A4
ENSG00000177700	-0.794046	0.0439392	0.514016	7097.05	6014.28	2274.52	8036.4	12783.2	5853.22	POLR2L
ENSG00000175376	-0.467724	0.0439526	0.514016	3344.38	3147.38	2084.59	3997.73	4288.91	3568.52	EIF1AD
ENSG00000189127	0.656542	0.0439606	0.514016	344.92	297.111	276.567	212.621	116.445	254.21	ANKRD34B
ENSG00000197013	0.525616	0.0440859	0.514016	199.883	210.639	208.592	144.401	123.556	162.737	ZNF429
ENSG00000130768	0.912285	0.0440982	0.514016	148.693	159.642	436.51	185.333	99.5561	112.746	SMPDL3B
ENSG00000164068	0.494104	0.0441752	0.514016	1092.04	1186.23	1549.44	900.514	720.004	1099.81	RNF123
ENSG00000254337	0.578839	0.0442095	0.514016	2103.64	1885.77	2121.91	898.24	1226.67	1966.67	AC083967.1
ENSG00000114270	0.618572	0.0442245	0.514016	230.353	287.134	353.873	139.852	184.001	244.637	COL7A1
ENSG00000129595	0.972929	0.044238	0.514016	42.6579	44.345	54.6471	30.6993	18.6668	23.4001	EPB41L4A
ENSG00000197619	0.521973	0.0442921	0.514016	599.648	666.283	660.43	425.243	332.446	585.003	ZNF615
ENSG00000048162	-0.614453	0.0443899	0.514016	3016.52	2774.89	1356.85	3445.15	4394.69	3098.39	NOP16
ENSG00000133958	1.28279	0.044393	0.514016	15.8444	39.9105	54.6471	13.6441	15.1112	17.0183	UNC79
ENSG00000204837	0.721992	0.0444343	0.514016	153.568	130.818	135.285	81.8649	56.0003	117.001	FGF7P3
ENSG00000197016	0.580695	0.0444443	0.514016	354.67	330.37	400.523	195.566	198.223	332.92	ZNF470
ENSG00000138100	-1.88709	0.0444524	0.514016	4.87519	4.4345	4.66499	29.5623	16.889	5.31821	TRIM54
ENSG00000140650	-0.410826	0.0444603	0.514016	1189.55	1184.01	951.659	1664.59	1440.9	1312.53	PMM2
ENSG00000134548	1.10654	0.0444664	0.514016	141.38	125.274	55.9799	42.0694	85.3338	21.2728	SPX
ENSG00000213139	1.26644	0.0446545	0.514016	36.5639	45.4536	68.642	7.95909	37.3335	17.0183	CRYGS
ENSG00000100911	-0.535628	0.044661	0.514016	6179.3	5777.04	4828.93	7636.17	11057.8	5634.11	PSME2
ENSG00000163625	0.554776	0.0446836	0.514016	1550.31	1955.61	1899.32	1169.99	833.782	1677.36	WDFY3
ENSG00000070214	0.370124	0.0447269	0.514016	18791.4	20804.4	17584.4	12899.4	16450.8	14888.9	SLC44A1
ENSG00000183571	0.620707	0.0448257	0.514016	213.289	192.901	274.568	123.934	125.334	194.646	PGPEP1L
ENSG00000172409	-0.502537	0.0448579	0.514016	945.786	967.829	571.795	1166.57	1228.45	1121.08	CLP 1
ENSG00000273018	1.79849	0.0448643	0.514016	10.9692	15.5207	34.6542	5.68506	9.77783	2.12728	AC107983.2
ENSG00000198961	0.473736	0.0448672	0.514016	6100.08	7110.71	8281.03	5032.42	4008.02	6438.22	PJA2
ENSG00000156928	-0.567762	0.0448709	0.514016	2279.15	1926.79	1244.22	2237.64	3488.91	2346.39	MALSU1
ENSG00000132323	-0.533406	0.0449122	0.514016	1985.42	1903.51	1215.56	2214.9	3118.24	2049.64	ILKAP
ENSG00000116544	1.09812	0.0449307	0.514016	68.2526	58.7571	24.6578	23.8773	24.0001	22.3365	DLGAP3
ENSG00000117139	0.592175	0.0449565	0.514016	5175.01	5901.2	6243.76	3529.29	2392.01	5569.23	KDM5B
ENSG00000243224	1.2024	0.0450123	0.514016	63.3774	56.5398	273.235	50.0285	40.0002	81.9004	AC006252.1
ENSG00000231216	1.59806	0.0450375	0.514016	14.6256	50.9967	33.9878	12.5071	2.66668	18.0819	AC004674.1
ENSG00000127423	-0.435875	0.0450637	0.514016	1048.17	947.873	847.696	1275.73	1508.45	1059.39	AUNIP
ENSG00000134809	-0.600296	0.045115	0.514016	1289.49	1111.95	846.363	1504.27	2309.35	1106.19	TIMM10
ENSG00000164603	0.514052	0.0451548	0.514016	315.668	371.389	467.832	260.376	240.89	309.52	BMT2
ENSG00000251192	0.946174	0.0451568	0.514016	140.162	158.533	524.478	137.578	125.334	165.928	ZNF674
ENSG00000130829	-0.399613	0.0451635	0.514016	1376.02	1342.54	1028.3	1695.29	1576.9	1666.73	DUSP9
ENSG00000261799	0.58688	0.0451675	0.514016	185.257	164.076	173.938	89.824	120.89	137.21	AC007406.5
ENSG00000165688	-0.478837	0.0451801	0.514016	9977.07	9997.57	6361.72	12420.7	13875.6	10401.3	PMPCA
ENSG00000178947	1.10265	0.0452247	0.514016	192.57	165.185	924.335	160.319	168.89	269.101	SMIM10L2A
ENSG00000123612	2.08273	0.0452281	0.514016	19.5008	26.607	17.3271	12.5071	2.66668	0	ACVR1C
ENSG00000133794	0.787093	0.0452296	0.514016	96.285	87.5813	183.934	71.6318	68.4448	74.4549	ARNTL
ENSG00000161381	1.40274	0.0452581	0.514016	18.282	32.1501	28.6564	7.95909	6.22226	15.9546	PLXDC1
ENSG00000133110	0.672705	0.0452593	0.514016	46924.9	49709.6	81152.9	32560.6	23066.8	55906	POSTN
ENSG00000278763	-0.820081	0.045271	0.514016	46.3143	48.7794	36.6535	64.8097	102.223	63.8185	FAM27B
ENSG00000126453	-0.461981	0.0452858	0.514016	3688.08	3472.21	2384.48	4285.4	4990.25	3866.34	BCL2L12
ENSG00000164045	-0.612832	0.0452916	0.514016	3522.32	3586.4	1549.44	4202.4	4260.47	4772.56	CDC25A
ENSG00000141076	-0.490677	0.0453471	0.514016	4872.75	4746.02	2970.93	6476.42	6222.26	4986.35	UTP4
ENSG00000233421	1.14923	0.0453647	0.514016	37.7827	67.6261	89.9677	31.8363	12.4445	44.6729	LINC01783
ENSG00000144115	0.423848	0.0453791	0.514016	1184.67	1195.1	1514.79	944.857	857.783	1103	THNSL2
ENSG00000091136	0.489102	0.0453998	0.514016	2458.31	2932.31	3701.34	2642.42	2109.35	1728.42	LAMB1
ENSG00000107872	-0.507762	0.0454736	0.514268	788.562	797.101	799.047	1033.54	1510.23	845.595	FBXL15
ENSG00000172366	-0.571264	0.0454839	0.514268	1801.38	1564.27	996.309	2026.16	2777.79	1672.04	MCRIP2
ENSG00000115539	-0.52757	0.0455358	0.514505	2399.81	2134.1	1476.8	2698.13	3664.91	2296.4	PDCL3
ENSG00000283189	1.28758	0.0455958	0.514833	29.2511	44.345	121.29	25.0143	14.2223	41.482	AC104452.1
ENSG00000126246	-1.09252	0.0456558	0.515034	35.3451	34.3673	20.6593	60.2616	99.5561	30.8456	IGFLR1
ENSG00000119559	-0.468163	0.0456947	0.515034	1246.83	1096.43	929.666	1422.4	1863.12	1238.08	C19orf25
ENSG00000167771	-0.517341	0.0457649	0.515034	1313.86	1184.01	1664.07	2196.71	2361.79	1400.82	RCOR2
ENSG00000125863	-0.516887	0.0458368	0.515034	1768.47	1666.26	1402.83	2258.11	3025.79	1634.82	MKKS
ENSG00000171940	0.461466	0.0458449	0.515034	5723.47	6365.72	7032.14	4369.54	3621.35	5897.89	ZNF217
ENSG00000124406	0.692318	0.0458471	0.515034	649.619	702.868	1287.54	741.332	541.336	353.129	ATP8A1
ENSG00000273036	0.751362	0.0458778	0.515034	118.223	118.623	71.3077	52.3026	59.5559	70.2003	AL390726.5
ENSG00000261377	-0.545533	0.0459125	0.515034	413.172	415.734	395.192	624.22	759.115	402.056	PDCD6IPP2
ENSG00000168300	0.61155	0.0459185	0.515034	703.246	727.257	1158.25	494.6	427.558	774.331	PCMTD1
ENSG00000169221	-0.457612	0.0459608	0.515034	3149.37	3284.85	2215.21	3929.51	4564.47	3379.19	TBC1D10B
ENSG00000185220	0.502579	0.0459724	0.515034	251.072	313.741	252.576	173.963	216.89	185.074	PGBD2
ENSG00000257727	-0.610116	0.0459852	0.515034	1161.51	1037.67	765.059	1398.52	2135.12	987.059	CNPY2
ENSG00000189306	-0.555996	0.0462221	0.515624	9677.25	9327.96	5112.83	11902.2	14001	9549.37	RRP7A
ENSG00000023287	0.481265	0.0462419	0.515624	2708.17	3111.91	3630.03	2256.97	1704.9	2810.14	RB1CC1
ENSG00000138834	0.539294	0.0462723	0.515624	1856.23	2178.45	3004.92	1465.61	1279.12	2101.76	MAPK8IP3
ENSG00000185043	-0.493742	0.0462784	0.515624	2792.26	2344.74	2503.1	3436.05	4701.36	2618.68	CIB1
ENSG00000182872	-0.355688	0.0463005	0.515624	3758.77	3781.52	3095.56	4421.84	4776.03	4407.73	RBM10
ENSG00000183092	0.90619	0.0463181	0.515624	112.129	68.7347	221.92	73.9058	60.4448	81.9004	BEGAIN
ENSG00000261360	1.01413	0.0463267	0.515624	36.5639	41.0191	38.6528	20.4662	16.0001	21.2728	AC010491.1
ENSG00000128294	-0.493975	0.0463278	0.515624	843.407	708.411	532.476	873.225	1157.34	899.841	TPST2
ENSG00000160917	-0.351688	0.0463358	0.515624	1740.44	1863.6	1602.76	2133.03	2382.24	2126.22	CPSF4
ENSG00000029993	-0.433389	0.0463741	0.515624	5100.67	5117.41	4088.53	6401.38	7705.82	5208.65	HMGB3
ENSG00000130312	-0.486018	0.0464125	0.515624	2167.02	1766.04	1523.45	2375.22	3214.24	2048.57	MRPL34
ENSG00000057757	-0.401479	0.0464284	0.515624	3383.38	3022.11	2525.76	3996.6	4341.36	3454.71	PITHD1
ENSG00000132330	-0.56843	0.0464409	0.515624	465.58	445.667	271.236	553.725	711.115	483.957	SCLY
ENSG00000147642	1.24934	0.0465433	0.516416	42.6579	43.2363	39.3192	32.9734	11.5556	8.50913	SYBU
ENSG00000198466	0.42716	0.0466116	0.516561	588.679	611.96	611.114	465.038	375.113	508.421	ZNF587
ENSG00000250794	-0.885177	0.0466238	0.516561	32.9075	38.8018	36.6535	62.5357	91.5561	45.7366	ALG1L12P
ENSG00000213881	-0.996036	0.0466541	0.516561	34.1263	27.7156	15.9943	59.1246	52.4447	41.482	NPM1P6
ENSG00000106635	-0.42946	0.0466805	0.516561	2109.74	2013.26	1730.71	2734.51	3057.79	2087.93	BCL7B
ENSG00000121211	-0.485942	0.0467352	0.516814	1471.09	1339.22	1382.84	1674.82	2620.46	1575.25	MND1
ENSG00000071655	-0.414888	0.0467705	0.516814	2699.64	2569.79	2339.16	3514.5	3927.13	2699.52	MBD3
ENSG00000198258	-0.531768	0.0467967	0.516814	4061.03	3440.06	2649.05	4403.65	6521.81	3744.02	UBL5
ENSG00000075151	0.462953	0.0468905	0.517054	3757.55	4427.84	5561.34	3247.31	2752.9	3975.89	EIF4G3
ENSG00000112282	0.45365	0.0469118	0.517054	1323.61	1444.54	1604.76	1093.81	824.005	1277.43	MED23
ENSG00000165501	-0.454703	0.0469242	0.517054	1973.23	1922.35	1374.17	2430.93	2763.57	2023.05	LRR1
ENSG00000214050	0.433882	0.0469653	0.517054	511.895	444.558	555.134	332.008	399.113	388.229	FBXO16
ENSG00000108590	-0.566085	0.046983	0.517054	521.645	473.382	426.514	704.948	932.45	464.811	MED31
ENSG00000119185	-0.539315	0.0470116	0.517054	2982.4	2672.89	1895.32	3700.97	4648.03	2619.75	ITGB1BP1
ENSG00000090339	1.41722	0.0470521	0.517054	28.0323	24.3897	120.623	34.1104	18.6668	12.7637	ICAM1
ENSG00000157014	-0.566071	0.0470763	0.517054	1947.64	1884.66	996.309	2226.27	2831.13	2085.8	TATDN2
ENSG00000187134	1.02636	0.0470982	0.517054	57.2835	49.8881	76.6392	26.1513	16.889	47.8639	AKR1C1
ENSG00000168152	0.532495	0.0471736	0.517204	355.889	385.801	523.812	253.554	265.779	357.383	THAP9
ENSG00000168477	1.50956	0.047174	0.517204	28.0323	34.3673	187.933	25.0143	11.5556	52.1184	TNXB
ENSG00000104866	-0.389602	0.0472076	0.517231	1007.95	1004.41	962.988	1164.3	1514.68	1216.81	PPP1R37
ENSG00000162851	-0.406367	0.0474651	0.518706	2487.56	2298.18	1754.04	3038.1	2941.35	2683.57	TFB2M
ENSG00000075711	0.390816	0.0475184	0.518706	3429.69	3862.45	4547.04	3242.76	2674.68	3115.41	DLG1
ENSG00000204681	0.494944	0.0476217	0.518706	1163.95	1186.23	930.333	606.027	721.782	998.759	GABBR1
ENSG00000187187	0.589724	0.0476878	0.518706	275.448	342.565	440.509	225.128	181.334	298.883	ZNF546
ENSG00000089057	0.642723	0.0477047	0.518706	1221.23	1528.79	1672.73	1049.46	506.67	1278.5	SLC23A2
ENSG00000096093	0.404878	0.0477193	0.518706	627.68	645.219	672.425	461.627	448.003	560.539	EFHC1
ENSG00000173581	-0.471526	0.0477854	0.518706	2820.3	2522.12	2224.54	3150.66	4535.14	2802.69	CCDC106
ENSG00000198830	-0.601781	0.0478476	0.518706	26943.9	25003.9	14657.4	30827.8	46159.4	24087.2	HMGN2
ENSG00000025796	0.421568	0.0478664	0.518706	5366.36	5488.8	7806.53	4368.4	4712.92	4854.46	SEC63
ENSG00000154518	-0.552825	0.0478697	0.518706	12780.3	11119.5	7330.7	14509.4	19853.4	11445.8	ATP5MC3
ENSG00000169836	1.55585	0.0478707	0.518706	25.5947	11.0862	37.3199	4.54805	8.00004	12.7637	TACR3
ENSG00000162616	0.559991	0.0478767	0.518706	1785.54	1886.88	1386.17	785.675	1064.89	1579.51	DNAJB4
ENSG00000164114	0.43428	0.047887	0.518706	2320.59	2479.99	2429.79	1755.55	1399.12	2197.48	MAP9
ENSG00000197728	-0.586497	0.0479028	0.518706	18225.9	15432	10586.9	18751.6	31221.5	16459.8	RPS26
ENSG00000169604	1.33616	0.0479348	0.518706	39.0015	46.5622	124.622	44.3435	32.0002	7.44549	ANTXR1
ENSG00000137309	-0.396758	0.0479749	0.518706	29179.2	26210.1	21201.1	33220.1	37426.9	30182.9	HMGA1
ENSG00000266962	-0.348591	0.0479897	0.518706	790.999	777.145	756.395	1024.45	978.672	956.213	AC067852.2
ENSG00000231305	1.04239	0.0480553	0.518706	29.2511	50.9967	41.3185	17.0552	18.6668	23.4001	AC112484.1
ENSG00000230641	-1.35128	0.0480806	0.518706	6.09398	9.97761	15.3278	37.5214	22.2223	22.3365	USP12-AS2
ENSG00000254064	1.66502	0.0481437	0.518706	19.5008	11.0862	24.6578	9.0961	5.33336	3.19092	AC105206.2
ENSG00000006015	-0.482796	0.0481911	0.518706	2235.27	1799.3	1714.72	2475.28	3456.02	2099.63	REX1BD
ENSG00000183044	0.849937	0.0481985	0.518706	166.975	185.14	523.812	180.785	142.223	164.864	ABAT
ENSG00000068305	0.506649	0.0482793	0.518706	1652.69	1922.35	2241.86	1611.15	952.005	1533.77	MEF2A
ENSG00000178531	-0.682806	0.0483142	0.518706	2039.05	1731.67	1115.6	2144.4	4034.69	1660.34	CTXN1
ENSG00000244558	1.71807	0.0483401	0.518706	10.9692	19.9552	21.9921	2.27402	5.33336	8.50913	KCNK15-AS1
ENSG00000198805	-0.474167	0.0483813	0.518706	5823.41	5653.98	3674.02	7207.52	7933.38	5901.08	PNP
ENSG00000108479	-0.42101	0.0483981	0.518706	1049.38	1013.28	960.989	1328.03	1615.12	1103	GALK1
ENSG00000065268	-0.48207	0.0484033	0.518706	2750.82	2485.53	2674.37	3755.55	4688.92	2603.79	WDR18
ENSG00000187535	0.653537	0.0484614	0.518706	711.777	815.947	1606.76	629.905	543.114	822.195	IFT140
ENSG00000213347	-0.605906	0.0484731	0.518706	374.171	322.61	451.171	600.342	778.671	369.084	MXD3
ENSG00000107807	-0.510658	0.0484744	0.518706	778.811	773.819	583.791	910.747	1321.79	807.304	TLX1
ENSG00000177283	1.28893	0.0484915	0.518706	40.2203	50.9967	169.273	44.3435	13.3334	49.9911	FZD8
ENSG00000178449	-0.54879	0.048573	0.518706	1093.26	813.73	863.69	1301.88	1816.01	932.813	COX14
ENSG00000256436	1.50926	0.048583	0.518706	18.282	27.7156	21.3257	4.54805	5.33336	13.8273	TAS2R31
ENSG00000136807	-0.416638	0.0486133	0.518706	3009.21	2829.21	2469.11	3633.89	4410.69	3040.95	CDK9
ENSG00000118894	-0.519609	0.0486562	0.518706	1360.18	1213.94	811.709	1570.21	1967.12	1311.47	EEF2KMT
ENSG00000183828	-0.53558	0.0486662	0.518706	726.403	584.245	571.128	812.964	1231.12	680.73	NUDT14
ENSG00000219626	0.708438	0.0487214	0.518706	229.134	145.23	363.869	160.319	154.668	138.273	FAM228B
ENSG00000144589	-0.363683	0.0487611	0.518706	1092.04	1181.79	1127.6	1636.16	1394.67	1346.57	STK11IP
ENSG00000145088	-0.567957	0.0487939	0.518706	199.883	200.661	236.582	342.241	384.002	219.11	EAF2
ENSG00000154263	1.04503	0.0488052	0.518706	37.7827	37.6932	80.6377	21.6032	31.1113	23.4001	ABCA10
ENSG00000116898	-0.503109	0.0488503	0.518706	3606.42	3248.27	2555.08	3805.58	5918.26	3607.87	MRPS15
ENSG00000233927	-0.531128	0.048852	0.518706	12615.8	10550.8	8497.62	13052.9	20934.3	11764.9	RPS28
ENSG00000103274	-0.38198	0.0488642	0.518706	1115.2	1027.69	877.685	1256.4	1413.34	1262.54	NUBP1
ENSG00000136280	-0.446465	0.0488837	0.518706	1699	1582.01	1255.55	1944.29	2494.24	1739.05	CCM2
ENSG00000158246	-0.68675	0.0489061	0.518706	126.755	125.274	138.617	216.032	287.113	125.51	FAM46B
ENSG00000168569	-0.461529	0.048918	0.518706	1067.67	973.372	975.65	1366.69	1732.45	1053	TMEM223
ENSG00000107864	0.686747	0.0489491	0.518706	271.792	269.396	318.552	163.73	106.667	264.847	CPEB3
ENSG00000135940	-0.500033	0.048952	0.518706	4494.92	3728.3	3925.92	5023.32	7813.38	4342.85	COX5B
ENSG00000267121	0.700435	0.0490471	0.518706	330.294	318.175	702.415	268.335	219.557	345.683	AC008105.3
ENSG00000197565	0.885338	0.0491591	0.518706	65.815	78.7123	120.623	45.4805	31.1113	68.073	COL4A6
ENSG00000196668	1.40239	0.0491823	0.518706	19.5008	22.1725	77.972	10.2331	20.4446	14.891	LINC00173
ENSG00000226696	1.05557	0.0492484	0.518706	47.5331	62.0829	185.933	48.8915	44.4447	49.9911	LENG8-AS1
ENSG00000167103	1.22556	0.0492703	0.518706	51.1895	52.1053	285.897	46.6175	68.4448	52.1184	PIP5KL1
ENSG00000162344	2.42519	0.0492836	0.518706	3.65639	2.21725	56.6463	2.27402	6.22226	3.19092	FGF19
ENSG00000122085	-0.427527	0.049324	0.518706	1540.56	1301.52	1174.25	1824.9	2080.9	1492.29	MTERF4
ENSG00000148175	-0.373534	0.0493308	0.518706	2461.97	2335.87	2363.15	3623.66	2906.68	2747.39	STOM
ENSG00000168028	-0.443111	0.0493555	0.518706	64521.9	58188.3	46436	77120.1	91449.4	61385.9	RPSA
ENSG00000163832	-0.441357	0.0493838	0.518706	1477.18	1400.19	1208.23	1863.56	2224.9	1456.12	ELP6
ENSG00000137135	-0.398285	0.0493906	0.518706	1224.89	1101.97	940.996	1399.66	1599.12	1304.02	ARHGEF39
ENSG00000049618	0.457852	0.0494621	0.518706	695.933	766.059	862.357	567.369	451.558	675.412	ARID1B
ENSG00000127084	-0.499387	0.0494921	0.518706	188.914	161.859	195.263	271.746	282.668	218.046	FGD3
ENSG00000273162	-0.597194	0.0495024	0.518706	119.442	113.08	83.3034	147.812	181.334	145.719	AL133215.2
ENSG00000147274	-0.401845	0.0495302	0.518706	15483.6	14825.6	11692.5	18744.8	20890.8	15852.5	RBMX
ENSG00000141098	-0.389749	0.0495401	0.518706	1257.8	1338.11	1386.17	1818.08	1952.01	1447.62	GFOD2
ENSG00000230551	0.615557	0.0495759	0.518706	488.738	590.897	745.732	388.858	257.779	546.712	AC021078.1
ENSG00000168398	2.05213	0.0495759	0.518706	4.87519	7.76037	57.9792	3.41104	5.33336	8.50913	BDKRB2
ENSG00000114383	-0.507274	0.049577	0.518706	1746.54	1647.42	1080.95	2083.01	2565.35	1707.14	TUSC2
ENSG00000169684	-0.480059	0.0495775	0.518706	464.362	401.322	325.883	519.615	653.337	485.02	CHRNA5
ENSG00000177990	0.542738	0.0496045	0.518706	181.601	186.249	187.933	119.386	152.001	109.555	DPY19L2
ENSG00000151914	0.545415	0.0496105	0.518706	2266.96	2781.54	2429.79	1896.54	1062.23	2166.64	DST
ENSG00000181817	-0.486106	0.0496648	0.518706	1892.79	1701.74	1491.46	2475.28	2945.79	1699.7	LSM 10.00
ENSG00000100056	-0.495883	0.0496941	0.518706	1010.38	837.011	627.108	1117.68	1388.45	978.55	ESS2
ENSG00000064763	1.12442	0.0497019	0.518706	40.2203	47.6708	155.944	42.0694	40.8891	29.782	FAR2
ENSG00000173511	-0.695775	0.049712	0.518706	1176.14	927.918	767.725	1223.43	2505.79	918.986	VEGFB
ENSG00000104419	1.14227	0.0497263	0.518706	37.7827	57.6484	137.951	53.4396	32.0002	21.2728	NDRG1
ENSG00000212123	-0.723396	0.0497437	0.518706	98.7225	70.9519	94.6327	163.73	182.223	90.4095	PRR22
ENSG00000188243	-0.549106	0.0498273	0.519253	1206.61	948.982	1020.97	1391.7	2168.01	1085.98	COMMD6
ENSG00000144857	-1.09145	0.0498769	0.519322	68.2526	53.2139	149.946	362.707	140.445	78.7095	BOC
ENSG00000160957	-0.544257	0.0498964	0.519322	2432.72	2496.62	1297.53	3265.5	3249.8	2560.18	RECQL4
ENSG00000267372	1.47997	0.0499658	0.519407	20.7195	19.9552	38.6528	4.54805	7.11115	17.0183	AC005330.1
ENSG00000170689	0.441197	0.0500287	0.519407	7852.71	7393.41	9222.02	5036.96	5368.03	7617.8	HOXB9
ENSG00000141698	-0.468101	0.0500683	0.519407	4680.18	4396.8	3334.14	5656.64	7035.6	4471.55	NT5C3B
ENSG00000182544	-0.463256	0.0501194	0.519407	1407.71	1309.28	958.323	1761.23	1927.12	1374.22	MFSD5
ENSG00000168884	-0.469795	0.0501236	0.519407	1840.38	1719.48	1330.19	2261.52	2748.46	1758.2	TNIP2
ENSG00000104522	-0.546954	0.0501277	0.519407	2760.57	2462.25	1874.66	3755.55	4351.14	2259.17	TSTA3
ENSG00000149577	0.352379	0.0502476	0.519407	3931.84	4030.96	4447.07	3174.54	2931.57	3616.38	SIDT2
ENSG00000149091	-0.486427	0.0502863	0.519407	2441.25	2207.27	1588.1	3290.51	3208.02	2234.71	DGKZ
ENSG00000068912	0.420199	0.0503082	0.519407	2742.29	2613.03	3471.42	1823.77	2341.35	2432.55	ERLEC1
ENSG00000126822	-0.484538	0.0503274	0.519407	527.739	618.612	383.862	790.223	710.226	637.121	PLEKHG3
ENSG00000127824	-0.752472	0.0504074	0.519407	121.88	105.319	65.9763	205.799	182.223	103.173	TUBA4A
ENSG00000164897	-0.502201	0.0504424	0.519407	5015.35	4616.31	3822.63	5747.6	8554.71	4750.22	TMUB1
ENSG00000003987	-1.13755	0.0505248	0.519407	17.0632	24.3897	42.6514	88.6869	71.1115	27.6547	MTMR7
ENSG00000145982	-0.475462	0.0505517	0.519407	570.397	573.159	565.797	832.293	962.672	580.748	FARS2
ENSG00000140365	-0.616968	0.0505595	0.519407	3811.18	3279.31	1893.32	4176.25	6284.48	3312.18	COMMD4
ENSG00000182541	-0.470337	0.0505987	0.519407	706.902	707.302	492.49	1033.54	778.671	826.449	LIMK2
ENSG00000278200	-1.48268	0.0506014	0.519407	17.0632	5.54312	11.3293	18.1922	57.7781	18.0819	LINC01971
ENSG00000182257	1.08871	0.0506073	0.519407	30.4699	36.5846	55.3135	19.3292	13.3334	25.5274	PRR34
ENSG00000167625	-0.44919	0.0506155	0.519407	564.303	573.159	402.522	714.044	637.337	747.74	ZNF526
ENSG00000209082	0.462511	0.0507257	0.519407	3070.15	2630.76	3298.15	1772.6	2820.46	1936.89	MT-TL1
ENSG00000162972	-0.430465	0.0507438	0.519407	1161.51	1069.82	883.016	1304.15	1666.68	1222.12	MAIP1
ENSG00000087586	-0.433473	0.0507661	0.519407	5918.48	5632.92	3855.28	7500.87	6990.26	6310.58	AURKA
ENSG00000232177	0.648329	0.0508053	0.519407	669.119	599.765	324.55	242.184	350.224	422.266	MTND4P24
ENSG00000245848	-0.395059	0.0508076	0.519407	720.309	652.979	609.115	824.334	984.006	795.604	CEBPA
ENSG00000196655	-0.431358	0.0508425	0.519407	5877.04	5383.48	3937.25	6510.53	7817.82	6160.61	TRAPPC4
ENSG00000122873	-0.461197	0.0508441	0.519407	2349.84	2145.19	1810.02	2670.84	3684.47	2320.87	CISD1
ENSG00000158164	-0.565421	0.0508617	0.519407	581.366	501.098	352.54	708.359	895.116	515.866	TMSB15A
ENSG00000265749	0.847356	0.0508796	0.519407	62.1586	85.364	59.9785	32.9734	30.2224	52.1184	AC135178.3
ENSG00000088340	0.556357	0.0508896	0.519407	407.078	482.251	586.456	299.034	259.557	446.729	FER1L4
ENSG00000272140	1.17954	0.0509047	0.519407	25.5947	34.3673	26.6571	14.7812	9.77783	13.8273	AC022400.5
ENSG00000067225	-0.415517	0.0510278	0.519407	59588.2	57395.7	47689.6	76088.9	85342.7	58202.5	PKM
ENSG00000198932	0.905572	0.051033	0.519407	75.5654	67.6261	169.273	61.3987	40.8891	65.9458	GPRASP1
ENSG00000166762	0.686199	0.0510594	0.519407	87.7534	113.08	116.625	52.3026	80.0004	64.8821	CATSPER2
ENSG00000084623	-0.437788	0.0510829	0.519407	17536	16552.9	11824.4	20583.3	23842.8	17759.6	EIF3I
ENSG00000136877	-0.500215	0.0511055	0.519407	3009.21	2831.43	1852.67	3910.18	4150.25	2816.52	FPGS
ENSG00000118495	1.26837	0.0511267	0.519407	115.786	120.84	125.955	103.468	40.0002	7.44549	PLAGL1
ENSG00000128656	-0.475305	0.0511376	0.519407	1194.42	1144.1	744.4	1322.35	1621.34	1337	CHN1
ENSG00000169826	0.392512	0.0511446	0.519407	1655.13	1619.7	2033.94	1372.37	1187.56	1486.97	CSGALNACT2
ENSG00000178107	-1.87283	0.0511608	0.519407	3.65639	1.10862	8.66356	23.8773	16.889	10.6364	AL161668.1
ENSG00000198873	-0.526438	0.0511628	0.519407	283.98	245.006	209.925	403.639	390.224	268.038	GRK5
ENSG00000124688	-0.412169	0.0512259	0.519407	1584.44	1499.97	1107.6	1837.41	1988.46	1747.56	MAD2L1BP
ENSG00000177105	-0.604433	0.051258	0.519407	1094.48	1055.41	642.436	1255.26	1975.12	1010.46	RHOG
ENSG00000103653	-0.50879	0.0512767	0.519407	5204.26	4564.2	2988.93	5703.25	7397.37	5045.91	CSK
ENSG00000131470	-0.394301	0.0512787	0.519407	737.372	783.797	635.772	857.307	1048.89	925.368	PSMC3IP
ENSG00000154832	-0.459872	0.0513122	0.519431	1488.15	1525.47	1067.62	1882.89	2195.57	1530.58	CXXC1
ENSG00000138036	0.364279	0.0513716	0.519658	1436.96	1395.76	1543.45	1003.98	1148.45	1247.65	DYNC2LI1
ENSG00000178035	-0.387644	0.0514193	0.519658	15115.5	13954.2	11841.8	17063.1	20711.2	15744	IMPDH2
ENSG00000112812	0.635468	0.051435	0.519658	2242.59	2028.78	4247.81	1562.25	1453.34	2470.84	PRSS16
ENSG00000145147	0.484422	0.0514658	0.519658	6343.84	6561.94	7071.46	4897.11	3280.91	6103.17	SLIT2
ENSG00000164056	0.409411	0.0515326	0.519658	9886.88	10095.1	9868.46	6526.45	6525.37	9423.86	SPRY1
ENSG00000198134	-0.560152	0.0515517	0.519658	242.541	202.878	177.936	353.611	343.113	220.174	AC007537.1
ENSG00000111897	0.441946	0.0515619	0.519658	4252.38	4372.41	6173.12	3581.59	3136.91	4177.98	SERINC1
ENSG00000176014	-0.531167	0.0515936	0.519658	6987.36	6489.88	3726.66	9549.77	8602.71	6704.13	TUBB6
ENSG00000111961	0.612585	0.0516158	0.519658	712.996	839.228	1000.31	552.588	336.891	781.776	SASH1
ENSG00000171954	1.41318	0.0516868	0.520058	23.1571	15.5207	79.3049	12.5071	14.2223	18.0819	CYP4F22
ENSG00000172379	2.23862	0.0517454	0.520333	3.65639	13.3035	61.9778	1.13701	13.3334	2.12728	ARNT2
ENSG00000123496	-1.81479	0.0518823	0.521166	6.09398	2.21725	7.3307	7.95909	33.778	13.8273	IL13RA2
ENSG00000157625	0.436267	0.0519037	0.521166	889.722	991.11	1093.61	770.894	584.003	845.595	TAB3
ENSG00000186184	-0.404877	0.0519446	0.521166	4814.25	4271.53	4220.49	5675.96	7107.6	4831.06	POLR1D
ENSG00000244187	-0.471224	0.0519537	0.521166	2029.3	1829.23	1673.4	2122.8	3386.69	2156	TMEM141
ENSG00000171960	-0.503985	0.0519897	0.521213	2641.13	2331.44	1535.45	2785.68	3755.58	2682.5	PPIH
ENSG00000248334	0.560719	0.0520381	0.521385	218.165	238.354	297.227	147.812	147.556	216.983	WHAMMP2
ENSG00000187017	0.882423	0.0520773	0.521463	427.798	330.37	1373.51	468.449	332.446	357.383	ESPN
ENSG00000026652	0.839961	0.0521175	0.521503	347.357	401.322	1252.88	434.339	330.669	355.256	AGPAT4
ENSG00000141994	-0.475287	0.0522394	0.521503	1205.39	1200.64	758.395	1602.05	1512.01	1280.62	DUS3L
ENSG00000162039	-0.358572	0.0522477	0.521503	1699	1706.17	1502.79	2136.45	2288.01	1865.63	MEIOB
ENSG00000144677	-0.406911	0.0522525	0.521503	1371.15	1335.89	1432.82	2075.05	1968.9	1445.49	CTDSPL
ENSG00000072778	0.344293	0.0523233	0.521503	9431.05	9294.7	11364.6	7430.37	8236.49	8036.87	ACADVL
ENSG00000203667	-0.546223	0.0523524	0.521503	964.068	893.551	681.755	1129.05	1687.12	888.14	COX20
ENSG00000100418	-0.440918	0.0524079	0.521503	4029.34	3709.46	3178.19	4884.6	6075.59	3855.7	DESI1
ENSG00000256235	-0.431105	0.0524775	0.521503	593.554	560.964	568.463	782.264	917.338	622.23	SMIM3
ENSG00000244879	0.577833	0.0525553	0.521503	665.463	752.756	1348.85	583.287	568.003	705.194	GABPB1-AS1
ENSG00000108384	-0.447627	0.0525598	0.521503	1818.44	1637.44	1358.85	2181.93	2643.57	1736.93	RAD51C
ENSG00000221978	0.339034	0.0526571	0.521503	5217.67	5146.23	6264.42	4307	4474.69	4366.25	CCNL2
ENSG00000163660	0.37475	0.0526718	0.521503	2972.65	3280.42	2904.96	2101.2	2204.46	2756.96	CCNL1
ENSG00000130751	0.581195	0.0526768	0.521503	375.389	413.517	412.519	164.867	328.891	308.456	NPAS1
ENSG00000166532	0.388655	0.0526822	0.521503	1268.77	1486.66	1512.79	1007.39	999.117	1255.1	RIMKLB
ENSG00000186951	0.581131	0.0526844	0.521503	435.11	496.663	774.389	341.104	315.557	486.084	PPARA
ENSG00000205531	-0.388221	0.052754	0.521503	10186.7	10449.9	8174.4	12674.3	14217	10811.9	NAP1L4
ENSG00000242372	-0.541716	0.0527654	0.521503	5845.35	5393.45	3330.14	6686.77	9086.27	5429.89	EIF6
ENSG00000235592	1.3112	0.0528404	0.521503	84.097	207.313	266.571	67.0837	10.6667	147.846	AC004674.2
ENSG00000272853	-0.845026	0.0528904	0.521503	26.8135	27.7156	30.6557	52.3026	53.3336	47.8639	AC069544.1
ENSG00000188986	-0.395988	0.0529213	0.521503	2433.94	2156.27	1772.7	2590.11	3127.13	2650.59	NELFB
ENSG00000116525	-0.457729	0.0529427	0.521503	333.95	383.584	371.867	498.011	593.781	404.184	TRIM62
ENSG00000164597	0.439269	0.0529558	0.521503	1573.47	1824.79	2381.81	1486.07	1235.56	1544.41	COG5
ENSG00000088854	0.562722	0.0529569	0.521503	575.272	713.954	818.373	513.929	312.002	603.085	C20orf194
ENSG00000091986	0.442926	0.053037	0.521503	1145.67	1160.73	1712.72	1011.94	935.116	1012.59	CCDC80
ENSG00000131127	0.518072	0.0530415	0.521503	216.946	227.268	225.253	168.278	123.556	176.564	ZNF141
ENSG00000135749	0.854127	0.0530514	0.521503	69.4714	46.5622	81.3042	43.2065	28.4446	38.2911	PCNX2
ENSG00000166435	0.437382	0.0530616	0.521503	450.955	549.877	591.121	388.858	349.335	439.284	XRRA1
ENSG00000009413	0.477274	0.0530653	0.521503	1571.03	1948.96	1860	1363.28	923.561	1579.51	REV3L
ENSG00000273333	1.32063	0.0531778	0.521503	20.7195	35.476	60.6449	14.7812	7.11115	25.5274	AL662884.1
ENSG00000170374	1.66214	0.0532603	0.521503	19.5008	6.65174	41.3185	7.95909	6.22226	7.44549	SP7
ENSG00000108826	-0.586226	0.0532976	0.521503	1928.14	1707.28	950.326	1805.58	2953.79	2119.84	MRPL27
ENSG00000141499	-0.418576	0.0533176	0.521503	1651.47	1630.79	1238.89	2134.17	2216.9	1688	WRAP53
ENSG00000229358	0.599934	0.0533222	0.521503	146.256	170.728	227.252	105.742	111.112	143.592	DPY19L1P1
ENSG00000169239	0.932617	0.0533443	0.521503	140.162	165.185	535.141	138.715	112.89	190.392	CA5B
ENSG00000166046	1.47321	0.0533523	0.521503	24.3759	48.7794	226.585	63.6727	13.3334	31.9092	TCP11L2
ENSG00000204316	-0.388501	0.0533847	0.521503	1371.15	1267.16	1230.89	1831.73	1843.57	1388.05	MRPL38
ENSG00000250138	1.39133	0.0533989	0.521503	24.3759	16.6294	20.6593	6.82207	7.11115	9.57277	AC139495.3
ENSG00000134222	-0.400279	0.0534102	0.521503	2132.89	2120.8	1684.73	2603.76	2988.46	2241.09	PSRC1
ENSG00000049192	1.08882	0.0534123	0.521503	46.3143	44.345	99.2977	21.6032	19.5557	48.9275	ADAMTS6
ENSG00000154642	0.535995	0.0534185	0.521503	1623.44	1881.33	1627.42	1019.9	841.783	1678.43	C21orf91
ENSG00000062370	0.522004	0.0534192	0.521503	214.508	210.639	163.941	131.893	131.556	145.719	ZNF112
ENSG00000004961	-0.453266	0.0534256	0.521503	2455.88	2405.71	1924.64	3339.4	3637.35	2311.29	HCCS
ENSG00000166851	-0.482945	0.0534296	0.521503	9199.48	8600.7	5512.02	11591.8	12153.8	8830.35	PLK1
ENSG00000130748	-0.595747	0.0535139	0.521964	1493.03	1253.85	1031.63	1658.9	2799.13	1248.71	TMEM160
ENSG00000186908	0.398002	0.0535396	0.521964	1256.58	1424.58	1585.43	1119.96	921.783	1198.72	ZDHHC17
ENSG00000166471	0.558155	0.0537089	0.523308	3828.24	3821.43	7523.3	3856.75	3288.02	3163.27	TMEM41B
ENSG00000038219	0.52581	0.0538011	0.523374	1139.58	1386.89	1242.89	840.252	598.226	1180.64	BOD1L1
ENSG00000114857	0.451805	0.0538544	0.523374	2153.61	2559.81	2175.89	1583.86	1314.67	2138.98	NKTR
ENSG00000260528	0.915204	0.0538607	0.523374	36.5639	83.1468	85.3027	32.9734	33.778	42.5457	FAM157C
ENSG00000116871	-0.451378	0.0538611	0.523374	6067.17	5928.92	4423.08	7636.17	8980.49	5829.82	MAP7D1
ENSG00000075826	0.439069	0.053876	0.523374	340.044	383.584	422.515	296.76	251.557	298.883	SEC31B
ENSG00000238083	0.619602	0.0539247	0.523374	125.536	135.252	160.609	69.3577	97.7783	107.428	LRRC37A2
ENSG00000161298	0.510509	0.0539359	0.523374	643.525	722.823	950.992	453.668	478.225	696.685	ZNF382
ENSG00000111653	0.580451	0.0540406	0.523403	390.015	348.108	681.089	321.774	336.891	292.501	ING4
ENSG00000256043	0.562338	0.0540541	0.523403	215.727	226.159	233.25	143.264	197.334	115.937	CTSO
ENSG00000184924	-0.485822	0.0540693	0.523403	677.651	531.031	643.769	884.595	1067.56	641.376	PTRHD1
ENSG00000205208	-0.404533	0.0541023	0.523403	1873.29	1682.89	1680.73	2703.81	2378.68	1848.61	C4orf46
ENSG00000146776	0.59148	0.0541159	0.523403	220.602	287.134	369.201	173.963	160.89	248.892	ATXN7L1
ENSG00000181704	0.370584	0.0541448	0.523403	2330.34	2488.86	2729.69	1733.94	1869.34	2236.84	YIPF6
ENSG00000146038	1.34141	0.0541592	0.523403	26.8135	26.607	47.9828	17.0552	4.44447	19.1455	DCDC2
ENSG00000186468	-0.429352	0.0542903	0.524365	29427.9	25772.2	24745.1	32465.1	45764.7	29423.5	RPS23
ENSG00000164694	1.83088	0.0545031	0.524939	21.9383	13.3035	21.9921	12.5071	1.77779	2.12728	FNDC1
ENSG00000172403	2.74504	0.0545394	0.524939	14695	16858.8	1247.55	2163.73	65.7781	2663.36	SYNPO2
ENSG00000101856	-0.368534	0.0545605	0.524939	5378.55	4941.14	4816.94	7079.04	7062.26	5399.04	PGRMC1
ENSG00000103152	-0.561329	0.0545644	0.524939	1479.62	1362.5	951.659	1830.59	2503.13	1260.41	MPG
ENSG00000166133	-0.482959	0.05462	0.524939	1028.66	901.311	599.118	1238.21	1252.45	1039.18	RPUSD2
ENSG00000004142	-0.436461	0.054634	0.524939	7446.85	7212.71	5133.49	9336.01	10095.2	7349.76	POLDIP2
ENSG00000131148	-0.540552	0.0546544	0.524939	3100.62	2791.51	1612.09	3330.31	4480.91	3098.39	EMC8
ENSG00000111752	0.376522	0.0546657	0.524939	1099.35	1211.73	1299.53	931.213	821.338	1030.67	PHC1
ENSG00000139579	-0.453804	0.0546894	0.524939	3967.18	3452.25	2568.41	4436.62	5402.7	3835.49	NABP2
ENSG00000165916	-0.52503	0.0547007	0.524939	9176.32	8432.19	5152.15	10886.9	13397.4	8462.33	PSMC3
ENSG00000136908	-0.481019	0.0547203	0.524939	2095.11	2073.13	1654.74	2501.43	3560.91	2061.34	DPM2
ENSG00000184508	-0.515522	0.054797	0.524939	788.562	689.564	859.692	990.338	1521.79	829.64	HDDC3
ENSG00000090266	-0.531157	0.054812	0.524939	2884.89	2505.49	1807.35	3019.9	4683.58	2693.14	NDUFB2
ENSG00000108509	0.448875	0.0549081	0.524939	2060.99	2104.17	2892.96	1534.97	1544.01	2094.31	CAMTA2
ENSG00000174405	0.50608	0.0549897	0.524939	736.153	720.605	825.704	463.901	416.891	727.531	LIG4
ENSG00000283050	0.741014	0.055056	0.524939	212.071	290.459	237.915	173.963	71.1115	198.901	GTF2IP12
ENSG00000169021	-0.430164	0.0550742	0.524939	5877.04	5264.85	3986.57	6570.79	7948.49	5859.6	UQCRFS1
ENSG00000179399	1.36644	0.0551931	0.524939	21.9383	19.9552	19.3264	9.0961	6.22226	8.50913	GPC5
ENSG00000198356	-0.48771	0.0552038	0.524939	4843.5	4445.58	3370.12	5777.16	7561.82	4407.73	ASNA1
ENSG00000133872	0.353261	0.0552475	0.524939	5132.35	4656.22	5743.27	4255.84	4279.14	3624.89	SARAF
ENSG00000164405	-0.551949	0.0552571	0.524939	6264.62	5489.91	4033.89	6894.84	10791.2	5456.48	UQCRQ
ENSG00000256940	-0.883737	0.0552684	0.524939	42.6579	38.8018	30.6557	55.7136	100.445	48.9275	AP001453.2
ENSG00000119397	0.578353	0.0552701	0.524939	806.844	896.877	1407.49	679.933	502.225	904.095	CNTRL
ENSG00000102317	-0.526468	0.0553216	0.524939	10921.6	10762.5	7878.51	16747.1	16727.2	9104.77	RBM3
ENSG00000275367	1.62061	0.0553832	0.524939	20.7195	18.8466	13.3286	2.27402	6.22226	8.50913	AC092111.1
ENSG00000089280	-0.515179	0.0554009	0.524939	25474.1	25710.1	13641.8	30390.1	34923.8	27328.1	FUS
ENSG00000135870	0.408884	0.0554785	0.524939	1583.22	1703.95	1532.78	1249.58	962.672	1418.9	RC3H1
ENSG00000260404	0.692523	0.0554827	0.524939	363.201	445.667	411.852	223.991	138.667	393.547	AC110079.1
ENSG00000163156	-0.399862	0.0554847	0.524939	2633.82	2445.62	2117.24	2790.23	3798.24	2902.68	SCNM1
ENSG00000213963	0.778047	0.0554877	0.524939	137.724	135.252	261.906	94.372	70.2226	148.91	AC019080.1
ENSG00000165359	0.554619	0.0555558	0.524939	1045.73	1125.25	1934.64	1007.39	731.56	1059.39	INTS6L
ENSG00000141858	-0.514459	0.0555906	0.524939	5528.46	4927.83	3402.11	6067.1	8602.71	5121.43	SAMD1
ENSG00000177954	-0.461668	0.0556018	0.524939	19740.9	17034	16080.2	22170.6	31974.4	18640.3	RPS27
ENSG00000111057	-0.463857	0.0556072	0.524939	5199.39	4268.2	3464.76	7234.81	5916.48	4682.15	KRT18
ENSG00000105479	1.00344	0.055642	0.524939	98.7225	131.926	462.501	94.372	99.5561	153.164	CCDC114
ENSG00000123136	-0.538749	0.0556701	0.524939	3722.21	3379.09	2027.94	4370.67	5482.7	3403.65	DDX39A
ENSG00000128944	-0.447519	0.0558208	0.524939	3767.3	3601.92	2307.84	4254.7	4762.69	4173.73	KNSTRN
ENSG00000140988	-0.460066	0.0558604	0.524939	153267	138692	130311	181042	255012	144821	RPS2
ENSG00000225439	-0.36269	0.0558863	0.524939	648.4	614.178	614.446	759.524	883.561	769.013	BOLA3-AS1
ENSG00000100749	-0.462404	0.0559014	0.524939	4234.1	3750.47	2566.41	4723.15	5604.48	4204.57	VRK1
ENSG00000270728	1.02101	0.0559047	0.524939	35.3451	50.9967	57.3128	18.1922	16.889	36.1638	AL035413.2
ENSG00000205363	-0.550587	0.055915	0.524939	113.348	108.645	142.615	160.319	207.112	168.055	C15orf59
ENSG00000154473	-0.36751	0.0560102	0.524939	10726.6	10371.2	8830.16	12872.1	14585.9	11149.1	BUB3
ENSG00000130713	-0.404991	0.0560162	0.524939	3912.34	3967.76	2701.7	4807.29	4708.47	4490.69	EXOSC2
ENSG00000214456	0.976286	0.0560267	0.524939	86.5346	43.2363	169.939	51.1655	42.6669	59.5639	PLIN5
ENSG00000173674	-0.379247	0.0560329	0.524939	16397.7	15752.4	12097	19761.3	20565.4	17219.3	EIF1AX
ENSG00000089685	-0.44805	0.0560722	0.524939	8044.06	7503.17	5056.19	9530.44	10521.8	8049.64	BIRC5
ENSG00000167272	-0.529675	0.0561209	0.524939	1914.73	1710.61	1136.26	1971.58	3012.46	1884.77	POP5
ENSG00000146411	1.22607	0.0561482	0.524939	30.4699	48.7794	125.288	20.4662	17.7779	49.9911	SLC2A12
ENSG00000104852	-0.419878	0.0561565	0.524939	13662.7	13089.5	9463.27	13829.5	18385.9	16229	SNRNP70
ENSG00000166783	0.558638	0.0561646	0.524939	1122.51	1176.25	1910.65	988.064	688.893	1183.83	MARF1
ENSG00000181885	1.17678	0.0561707	0.524939	41.4391	28.8242	81.3042	30.6993	10.6667	26.591	CLDN7
ENSG00000173681	0.473102	0.0562102	0.524939	297.386	314.849	410.519	249.006	224.001	265.91	BCLAF3
ENSG00000170989	0.855282	0.0562113	0.524939	70.6902	108.645	110.627	79.5909	51.5558	29.782	S1PR1
ENSG00000182632	0.887741	0.0562197	0.524939	47.5331	49.8881	73.9735	22.7402	32.0002	38.2911	CCNYL2
ENSG00000161920	-0.457278	0.0562951	0.524939	676.432	601.983	655.098	895.966	1089.78	667.967	MED11
ENSG00000132382	-0.393158	0.0563705	0.524939	6196.36	6729.35	4609.68	8188.76	7438.26	7397.63	MYBBP1A
ENSG00000123131	-0.433398	0.0563804	0.524939	5256.67	4494.36	3930.59	5892	7590.26	4989.54	PRDX4
ENSG00000243232	1.06504	0.0564008	0.524939	52.4083	155.207	99.9641	85.2759	23.1112	39.3547	PCDHAC2
ENSG00000153936	0.41294	0.0564132	0.524939	10164.8	10677.2	14499.5	9951.13	7720.93	8876.09	HS2ST1
ENSG00000124172	-0.558001	0.0564217	0.524939	7894.15	6510.95	5637.98	8105.76	14428.5	6970.04	ATP5F1E
ENSG00000283312	0.880047	0.0564413	0.524939	41.4391	57.6484	48.6492	22.7402	26.6668	30.8456	AC017104.4
ENSG00000174749	0.483372	0.0564665	0.524939	214.508	197.335	183.268	140.99	140.445	143.592	FAM241A
ENSG00000182108	-0.615026	0.0565266	0.524939	301.043	232.811	181.935	364.981	480.003	247.828	DEXI
ENSG00000154537	-0.689784	0.0565348	0.524939	117.005	85.364	87.9684	148.949	213.335	104.237	FAM27C
ENSG00000148600	1.3602	0.0565658	0.524939	46.3143	44.345	36.6535	14.7812	31.1113	3.19092	CDHR1
ENSG00000175279	-0.585893	0.0565852	0.524939	604.523	439.015	397.191	686.755	988.45	483.957	CENPS
ENSG00000165194	-2.214	0.0565866	0.524939	49.9707	36.5846	36.6535	475.271	18.6668	77.6458	PCDH19
ENSG00000224837	-1.05846	0.0565876	0.524939	19.5008	14.4121	19.9928	45.4805	42.6669	24.4637	GCSHP5
ENSG00000184524	-1.16565	0.0565877	0.524939	34.1263	32.1501	11.3293	48.8915	91.5561	30.8456	CEND1
ENSG00000122783	-0.388288	0.0565906	0.524939	1085.95	1201.75	891.68	1492.9	1391.12	1274.24	C7orf49
ENSG00000187608	-0.714753	0.0566322	0.525032	2503.41	2035.43	1177.58	2613.99	4946.69	1816.7	ISG15
ENSG00000100815	0.385594	0.0566698	0.525087	1993.95	2186.21	1966.63	1451.96	1376.01	1877.33	TRIP11
ENSG00000116221	-0.398117	0.0567386	0.525432	7149.46	6296.98	5676.63	8565.11	9774.28	6857.3	MRPL37
ENSG00000095906	-0.550861	0.0567875	0.52555	2476.6	2135.21	1385.5	2936.9	3741.35	2102.82	NUBP2
ENSG00000060762	-0.554329	0.0568398	0.52555	995.757	870.27	577.126	1063.11	1590.23	929.622	MPC1
ENSG00000260589	-1.39849	0.056889	0.52555	7.31278	5.54312	11.3293	19.3292	28.4446	17.0183	STAM-AS1
ENSG00000095951	0.552127	0.0569157	0.52555	489.956	558.746	598.452	382.036	246.224	496.72	HIVEP1
ENSG00000141560	-0.367971	0.0569473	0.52555	1322.39	1328.13	1048.96	1642.98	1636.45	1491.23	FN3KRP
ENSG00000055609	0.528542	0.057019	0.52555	1200.51	1695.09	1706.72	1007.39	761.782	1423.15	KMT2C
ENSG00000163125	0.411635	0.0570191	0.52555	3011.65	3485.51	4060.54	2817.52	2159.12	2963.3	RPRD2
ENSG00000179950	-0.436161	0.0570365	0.52555	6787.48	6466.6	4399.09	8120.54	8866.72	6892.4	PUF60
ENSG00000170855	-0.464128	0.0570528	0.52555	1818.44	1693.98	1156.92	2054.58	2540.46	1841.16	TRIAP1
ENSG00000167962	-0.446441	0.0570673	0.52555	5677.16	5554.21	3457.43	6789.1	6965.37	6256.34	ZNF598
ENSG00000259378	1.82535	0.0571621	0.525997	24.3759	18.8466	26.6571	13.6441	6.22226	0	DCAF13P3
ENSG00000169592	-0.461378	0.0571791	0.525997	4058.59	3941.16	2725.69	4637.87	6039.15	4085.45	INO80E
ENSG00000243176	0.640449	0.0572522	0.526378	120.661	126.383	98.6313	57.9876	87.1116	75.5185	AC092944.1
ENSG00000032219	0.460585	0.0573295	0.526796	966.506	1206.18	1280.87	787.949	673.782	1049.81	ARID4A
ENSG00000249353	-0.46181	0.0574793	0.526796	552.115	492.229	363.869	637.864	727.115	570.112	NPM1P27
ENSG00000097021	-0.451686	0.0575147	0.526796	5488.24	4854.66	3939.25	6193.31	8168.05	5167.17	ACOT7
ENSG00000154721	0.822939	0.057516	0.526796	134.068	108.645	66.6428	47.7545	43.5558	82.964	JAM2
ENSG00000187713	-0.467206	0.057519	0.526796	1948.86	1923.46	1420.82	2411.6	3027.57	1874.14	TMEM203
ENSG00000132423	-0.4566	0.0575193	0.526796	1101.79	933.461	757.062	1206.37	1551.12	1070.02	COQ3
ENSG00000087116	1.37565	0.0575782	0.526796	28.0323	32.1501	12.6621	9.0961	7.11115	11.7001	ADAMTS2
ENSG00000173540	-0.539953	0.0575854	0.526796	1260.24	1208.4	681.089	1619.11	1760.01	1195.53	GMPPB
ENSG00000241945	-0.436943	0.0575952	0.526796	2018.33	2240.53	1419.49	2758.39	2264.9	2660.17	PWP2
ENSG00000276141	0.563666	0.0576143	0.526796	280.323	273.83	411.852	220.58	167.112	268.038	WHAMMP3
ENSG00000169100	-0.362942	0.0576898	0.527135	18955.9	17085	18741.3	21740.8	27841.9	20868.6	SLC25A6
ENSG00000116176	1.46673	0.0577198	0.527135	39.0015	22.1725	21.9921	2.27402	11.5556	15.9546	TPSG1
ENSG00000072364	0.484707	0.0577498	0.527135	6613.19	7903.38	7757.22	5581.59	3584.91	6753.06	AFF4
ENSG00000147955	-0.478325	0.0577782	0.527135	8085.5	7342.42	5785.26	9164.32	12885.4	7498.67	SIGMAR1
ENSG00000143793	-0.519603	0.057895	0.527911	1976.89	1764.93	1129.59	1981.81	2962.68	2033.68	C1orf35
ENSG00000151552	-0.476538	0.0579901	0.52839	2362.03	2228.33	2573.08	3067.66	4456.03	2443.18	QDPR
ENSG00000236438	0.589091	0.0580111	0.52839	243.759	237.246	219.255	156.908	104.889	204.219	FAM157A
ENSG00000111058	0.625287	0.0580541	0.528492	633.774	652.979	1397.5	571.917	498.669	672.221	ACSS3
ENSG00000259330	-0.402534	0.0581022	0.528641	374.171	389.127	437.176	516.204	591.114	480.766	INAFM2
ENSG00000120519	0.490846	0.0582003	0.529202	341.263	397.996	395.192	271.746	207.112	329.729	SLC10A7
ENSG00000167112	-0.431006	0.0582365	0.529202	2032.95	1944.53	1452.81	2570.78	2764.46	1981.56	TRUB2
ENSG00000137845	0.384434	0.0582593	0.529202	5591.84	6176.14	7359.36	5058.57	4169.8	5427.76	ADAM10
ENSG00000148335	-0.553545	0.0582924	0.529214	2481.47	2258.27	1209.57	2608.31	3555.58	2562.31	NTMT1
ENSG00000197694	0.42045	0.0584135	0.530024	10459.7	12661.6	13507.2	9988.65	7020.48	10362	SPTAN1
ENSG00000074266	-0.421794	0.0584462	0.530032	2533.88	2334.76	1660.07	2830.02	3224.91	2685.69	EED
ENSG00000246982	1.25581	0.0585809	0.530719	23.1571	26.607	75.9727	20.4662	10.6667	22.3365	Z84485.1
ENSG00000213903	0.599406	0.0585907	0.530719	577.71	558.746	664.428	284.253	303.113	602.021	LTB4R
ENSG00000170949	0.523001	0.0586178	0.530719	1269.99	1310.39	1867.33	851.622	848.005	1397.62	ZNF160
ENSG00000115758	-0.538664	0.0586952	0.531131	18133.3	17089.4	9621.88	22438.9	26253.5	16445	ODC1
ENSG00000182472	1.09992	0.0587671	0.531148	80.4406	128.6	223.92	37.5214	30.2224	135.082	CAPN12
ENSG00000167508	-0.503452	0.058803	0.531148	1952.51	1731.67	2679.71	3276.87	3600.02	2147.49	MVD
ENSG00000105364	-0.48464	0.0588307	0.531148	5817.32	5144.01	3698.01	6436.63	8675.6	5394.79	MRPL4
ENSG00000113384	0.447681	0.0588459	0.531148	7911.21	7690.52	4830.27	5309.85	4492.47	5176.74	GOLPH3
ENSG00000122218	0.382342	0.0589062	0.531148	10720.5	12170.5	12956.7	9548.63	7485.38	10470.5	COPA
ENSG00000174136	0.563927	0.0589197	0.531148	700.808	656.305	1318.86	578.739	572.448	661.585	RGMB
ENSG00000160753	-0.419074	0.0589207	0.531148	4830.09	4558.66	3507.41	5519.06	6864.93	4854.46	RUSC1
ENSG00000056558	0.772981	0.0589739	0.53134	170.632	208.421	481.161	188.744	125.334	191.455	TRAF1
ENSG00000075340	0.795439	0.0591477	0.532211	226.696	219.508	125.288	67.0837	174.223	86.1549	ADD2
ENSG00000198682	-0.448189	0.0591794	0.532211	2709.39	2876.88	2277.18	3592.96	2680.9	4453.47	PAPSS2
ENSG00000182810	-0.442876	0.0592642	0.532211	1123.73	1056.52	1044.29	1638.43	1685.34	1058.32	DDX28
ENSG00000103145	-0.670553	0.0592646	0.532211	1469.87	1180.68	1386.84	1871.52	3451.57	1101.93	HCFC1R1
ENSG00000171992	1.16391	0.0593109	0.532211	49.9707	53.2139	278.567	48.8915	53.3336	69.1367	SYNPO
ENSG00000249626	0.815574	0.0593896	0.532211	120.661	137.469	72.6406	36.3844	67.5559	82.964	AC024560.2
ENSG00000204371	-0.389044	0.0594532	0.532211	3462.6	3853.58	3196.19	5206.38	4857.81	3700.41	EHMT2
ENSG00000107338	-0.565233	0.0594564	0.532211	207.195	180.706	120.623	209.21	270.224	269.101	SHB
ENSG00000144036	0.414796	0.0594722	0.532211	1120.07	1276.03	1431.49	1019.9	774.227	1079.6	EXOC6B
ENSG00000231784	0.810298	0.0594857	0.532211	57.2835	54.3226	95.2991	36.3844	40.8891	41.482	DBIL5P
ENSG00000108010	-0.518562	0.0595319	0.532211	8453.58	7232.66	4594.35	9262.1	12085.4	7699.7	GLRX3
ENSG00000054983	0.512773	0.0595374	0.532211	1787.98	1842.53	3105.55	1829.45	1294.23	1600.78	GALC
ENSG00000147548	0.334942	0.0595405	0.532211	3619.83	4137.38	3627.37	3054.01	2728.02	3244.11	NSD3
ENSG00000120889	0.519292	0.0595413	0.532211	6425.5	6789.21	10748.8	5494.04	4221.36	7007.27	TNFRSF10B
ENSG00000132361	-0.422925	0.0595506	0.532211	7373.72	7732.65	4968.88	9822.65	8241.82	8845.24	CLUH
ENSG00000090447	-0.47387	0.0596298	0.532518	825.125	746.104	557.8	961.912	1198.23	792.413	TFAP4
ENSG00000101400	-0.538178	0.0596489	0.532518	1053.04	941.222	645.768	1130.19	1712.9	985.995	SNTA1
ENSG00000171227	-0.969137	0.0597865	0.532658	153.568	152.99	278.567	617.398	429.336	101.046	TMEM37
ENSG00000151876	0.506019	0.0598018	0.532658	578.929	487.794	601.784	468.449	435.558	271.229	FBXO4
ENSG00000099899	-0.43737	0.0598153	0.532658	2115.83	2212.81	1595.43	2865.27	3053.35	2099.63	TRMT2A
ENSG00000119711	0.605189	0.0598499	0.532658	964.068	1070.93	2154.56	818.649	838.227	1099.81	ALDH6A1
ENSG00000274897	-0.517064	0.0599353	0.532658	747.122	710.628	565.797	997.16	1238.23	657.33	PANO1
ENSG00000206538	0.56689	0.0599438	0.532658	36439.6	41931.5	27504.8	20329.8	16212.5	34931	VGLL3
ENSG00000124588	-0.491051	0.0599764	0.532658	2029.3	1772.69	1847.34	2593.52	3528.02	1816.7	NQO2
ENSG00000100726	-0.571157	0.0599974	0.532658	3096.96	2989.96	1388.83	3984.09	3977.8	3139.87	TELO2
ENSG00000114648	-0.429377	0.0600445	0.532658	1809.91	2170.69	1369.51	2662.88	2184.9	2353.84	KLHL18
ENSG00000183479	-1.14222	0.0600447	0.532658	14.6256	8.86899	14.6614	30.6993	28.4446	25.5274	TREX2
ENSG00000198720	-0.440654	0.0600499	0.532658	1924.48	1691.76	1222.23	1910.18	2482.68	2168.76	ANKRD13B
ENSG00000176022	-0.463279	0.0600609	0.532658	979.913	854.749	847.029	1126.78	1610.68	957.277	B3GALT6
ENSG00000162063	-0.486606	0.0600874	0.532658	3679.55	3546.49	2014.61	4749.3	4127.13	4066.3	CCNF
ENSG00000183431	-0.400458	0.0601718	0.532658	10319.6	10225.9	7153.43	12861.9	12783.2	10910.8	SF3A3
ENSG00000145362	0.88406	0.0601806	0.532658	223.04	283.808	892.346	288.801	172.445	298.883	ANK2
ENSG00000177119	0.497995	0.0602039	0.532658	3078.68	3583.07	4819.6	3071.07	1931.57	3130.3	ANO6
ENSG00000188785	0.440441	0.0602276	0.532658	405.859	405.756	502.486	311.541	285.335	373.338	ZNF548
ENSG00000124785	-2.07901	0.0602411	0.532658	60.9398	66.5174	121.956	433.202	598.226	23.4001	NRN1
ENSG00000104969	-0.457981	0.060274	0.532666	6666.82	6672.81	3989.9	7821.51	8725.38	7251.91	SGTA
ENSG00000100092	-0.500261	0.0603128	0.532726	4134.16	3701.69	2167.22	4093.24	5254.25	4795.96	SH3BP1
ENSG00000269335	-0.458779	0.0603666	0.532743	196.226	197.335	217.922	324.048	271.113	246.765	IKBKG
ENSG00000082213	0.548582	0.0603788	0.532743	4252.38	4324.74	2122.57	2532.13	2016.01	2765.47	C5orf22
ENSG00000104907	-0.384426	0.0604321	0.532812	3413.85	3329.2	2655.71	3976.13	4711.14	3577.03	TRMT1
ENSG00000224578	-0.4689	0.0605221	0.532812	340.044	317.066	322.551	450.257	555.559	348.874	HNRNPA1P48
ENSG00000105447	-0.635853	0.0605563	0.532812	5127.48	5081.93	1879.99	6808.43	6365.37	5606.45	GRWD1
ENSG00000178971	0.472551	0.0605623	0.532812	2622.85	2903.49	4282.46	2386.59	1940.46	2745.26	CTC1
ENSG00000160781	0.8973	0.0605814	0.532812	153.568	144.121	315.22	53.4396	92.445	184.01	PAQR6
ENSG00000213741	-0.513959	0.0605926	0.532812	11505.4	9724.85	10057.1	12225.2	21495.2	10954.4	RPS29
ENSG00000196683	-0.484198	0.0606227	0.532812	3945.25	3477.75	2563.08	4111.44	6055.15	3797.2	TOMM7
ENSG00000232530	0.702692	0.0606783	0.532812	154.787	108.645	95.9656	96.646	68.4448	55.3093	LIF-AS1
ENSG00000132549	0.60053	0.0607006	0.532812	1076.2	1383.56	1557.44	919.843	504.003	1227.44	VPS13B
ENSG00000244313	-0.6083	0.0607089	0.532812	126.755	126.383	130.62	191.018	260.446	132.955	AC024293.1
ENSG00000100216	-0.601033	0.060739	0.532812	7677.2	6911.16	3325.47	8426.4	11612.5	7127.46	TOMM22
ENSG00000165480	-0.484202	0.0607843	0.532928	2444.91	2277.11	1377.51	2980.11	3121.8	2425.1	SKA3
ENSG00000163017	-1.19631	0.0608616	0.533047	108.473	99.7761	55.3135	279.705	296.002	26.591	ACTG2
ENSG00000160323	0.666116	0.0608731	0.533047	119.442	157.425	257.907	106.879	108.445	123.382	ADAMTS13
ENSG00000104904	-0.45973	0.060894	0.533047	25057.2	21836.6	18562	29366.7	38360.2	22289.7	OAZ1
ENSG00000157613	0.841459	0.0609817	0.533534	219.383	179.597	498.488	148.949	100.445	253.147	CREB3L1
ENSG00000232093	-0.686701	0.0610467	0.533542	78.003	72.0605	61.3113	121.66	140.445	76.5822	DCST1-AS1
ENSG00000215492	-0.506436	0.0610469	0.533542	127.974	113.08	109.294	176.237	160.001	160.61	HNRNPA1P7
ENSG00000007516	0.903746	0.0611948	0.534555	48.7519	44.345	94.6327	34.1104	38.2224	28.7183	BAIAP3
ENSG00000131165	-0.474387	0.0613462	0.535261	4552.21	4221.64	2614.4	5375.79	5955.59	4485.38	CHMP1A
ENSG00000273156	-1.95635	0.0613803	0.535261	4.87519	4.4345	7.99713	10.2331	54.2225	3.19092	AC124016.2
ENSG00000228327	0.684895	0.0614149	0.535261	157.225	140.795	177.27	90.961	63.1115	142.528	AL669831.1
ENSG00000079739	-0.34889	0.0614544	0.535261	2238.93	2395.74	2389.81	3090.4	3308.46	2547.42	PGM1
ENSG00000102683	1.3719	0.0614838	0.535261	15.8444	34.3673	103.963	31.8363	11.5556	17.0183	SGCG
ENSG00000106028	-0.501405	0.0615064	0.535261	8507.2	7575.23	4906.91	8701.55	12635.6	8369.79	SSBP1
ENSG00000103174	-0.577783	0.0615206	0.535261	446.08	461.188	251.91	582.15	712.893	430.775	NAGPA
ENSG00000267080	-0.471944	0.0615428	0.535261	494.832	395.779	329.215	507.107	671.115	509.484	ASB16-AS1
ENSG00000210144	0.49286	0.0615671	0.535261	1032.32	982.241	652.433	571.917	543.114	778.585	MT-TY
ENSG00000176920	0.827215	0.0616253	0.535261	53.6271	53.2139	48.6492	32.9734	31.1113	23.4001	FUT2
ENSG00000214944	1.16708	0.0616541	0.535261	28.0323	33.2587	20.6593	10.2331	14.2223	11.7001	ARHGEF28
ENSG00000229097	1.37309	0.0616619	0.535261	18.282	29.9328	16.6607	10.2331	5.33336	9.57277	CALM2P2
ENSG00000204965	0.657162	0.0617091	0.535261	138.943	123.057	81.3042	71.6318	68.4448	76.5822	PCDHA5
ENSG00000174373	0.462234	0.061729	0.535261	1786.76	2253.83	2504.43	1614.56	1191.12	1947.53	RALGAPA1
ENSG00000198625	0.478634	0.0617746	0.535261	2404.69	2433.43	3570.05	1713.48	1756.45	2566.57	MDM4
ENSG00000213442	-0.52862	0.061858	0.535261	241.322	203.987	157.277	269.472	349.335	246.765	RPL18AP3
ENSG00000138032	0.55914	0.0619664	0.535261	4366.95	4277.07	8930.8	4030.71	4337.8	3562.13	PPM1B
ENSG00000156299	-0.453796	0.0619748	0.535261	288.855	310.415	253.909	417.283	315.557	435.029	TIAM1
ENSG00000132507	-0.47466	0.0619932	0.535261	57289.5	51821.5	38506.8	67136	86860.9	51127.1	EIF5A
ENSG00000170445	-0.407212	0.0619961	0.535261	5547.96	5338.02	3823.96	6380.91	7352.04	5769.19	HARS
ENSG00000166448	1.39254	0.0620447	0.535261	29.2511	13.3035	117.958	20.4662	23.1112	18.0819	TMEM130
ENSG00000243449	-0.637492	0.0620593	0.535261	771.498	601.983	476.496	787.949	1474.67	611.594	C4orf48
ENSG00000117411	-0.479122	0.0620866	0.535261	2859.3	2488.86	1651.41	2964.19	3917.36	2869.7	B4GALT2
ENSG00000172586	-0.523532	0.0621678	0.535261	2310.84	1951.18	1466.81	2393.41	3755.58	2081.55	CHCHD1
ENSG00000101361	-0.551454	0.0621763	0.535261	17631.1	17505.2	8416.31	21123.4	24918.4	17782	NOP56
ENSG00000101189	-0.36857	0.0622371	0.535261	4147.57	3852.47	3004.26	4451.4	5033.81	4717.25	MRGBP
ENSG00000114923	0.617956	0.0622649	0.535261	364.42	505.532	393.192	238.773	179.557	405.247	SLC4A3
ENSG00000132286	-0.444399	0.0624182	0.535261	1195.64	1107.52	1372.84	1967.03	1811.57	1225.31	TIMM10B
ENSG00000119599	-0.415685	0.0624266	0.535261	464.362	468.948	350.541	568.506	610.67	529.693	DCAF4
ENSG00000171425	-0.451019	0.0624677	0.535261	1027.45	941.222	976.316	1298.47	1721.79	1004.08	ZNF581
ENSG00000132849	0.669001	0.0625367	0.535261	1260.24	1593.09	1790.02	888.006	496.892	1536.96	PATJ
ENSG00000166670	0.402196	0.0625584	0.535261	24847.6	23941.8	32443.7	18634.5	18403.7	24434	MMP10
ENSG00000163945	0.519339	0.0625633	0.535261	553.334	705.085	694.417	438.887	320.891	604.148	UVSSA
ENSG00000240303	0.799129	0.0625983	0.535261	108.473	157.425	246.578	125.071	54.2225	117.001	ACAD11
ENSG00000137404	-0.608287	0.0626053	0.535261	706.902	598.657	452.504	825.471	1296.9	554.157	NRM
ENSG00000185163	-0.467826	0.0626108	0.535261	2420.53	2244.96	1385.5	2686.76	3128.02	2548.48	DDX51
ENSG00000125652	-0.495262	0.0626188	0.535261	1229.77	971.154	1292.2	1310.98	2243.57	1368.91	ALKBH7
ENSG00000165240	0.536235	0.0626431	0.535261	476.55	509.967	799.713	459.353	314.668	460.557	ATP7A
ENSG00000145743	0.396585	0.062666	0.535261	943.349	981.132	1276.21	852.759	736.004	845.595	FBXL17
ENSG00000081870	-0.522538	0.0626675	0.535261	1680.72	1431.23	1158.92	1896.54	2795.57	1439.11	HSPB11
ENSG00000128185	-0.575546	0.0627957	0.535261	928.723	893.551	663.095	1156.34	1764.45	779.649	DGCR6L
ENSG00000100084	-0.395236	0.0628038	0.535261	881.19	859.183	722.407	1035.82	1260.45	939.195	HIRA
ENSG00000166441	-0.422135	0.0628631	0.535261	31565.6	27298.8	26789.7	35349.7	48994.9	30421.2	RPL27A
ENSG00000105173	-0.630182	0.0629058	0.535261	1719.72	1662.94	658.43	1914.73	2476.46	1858.18	CCNE1
ENSG00000102595	0.49457	0.0629061	0.535261	520.426	536.574	843.031	405.913	430.225	514.802	UGGT2
ENSG00000253327	0.94088	0.0629086	0.535261	64.5962	70.9519	63.977	26.1513	19.5557	58.5003	RAD21-AS1
ENSG00000197858	-0.445192	0.0629218	0.535261	3745.36	3406.8	3057.57	4632.19	5854.26	3411.1	GPAA1
ENSG00000253293	1.56264	0.0629352	0.535261	20.7195	27.7156	11.3293	10.2331	2.66668	7.44549	HOXA10
ENSG00000126457	-0.447447	0.0629716	0.535261	16845	15661.5	11604.5	19749.9	24669.5	15727	PRMT1
ENSG00000111816	0.915993	0.0630544	0.535261	64.5962	50.9967	33.3214	28.4253	27.5557	22.3365	FRK
ENSG00000106479	0.615621	0.0630552	0.535261	229.134	227.268	448.506	180.785	216.89	194.646	ZNF862
ENSG00000110801	-0.467899	0.0630763	0.535261	1428.43	1166.27	1128.93	1712.34	2183.12	1251.91	PSMD9
ENSG00000179476	0.524154	0.0630839	0.535261	181.601	175.163	250.577	137.578	134.223	152.101	C14orf28
ENSG00000156170	-0.483476	0.0631262	0.535261	368.077	311.523	238.581	429.791	486.225	363.765	NDUFAF6
ENSG00000109572	0.481176	0.0631321	0.535261	3663.7	4247.14	6175.12	3713.48	2628.46	3752.53	CLCN3
ENSG00000099910	-0.423657	0.0631326	0.535261	1468.65	1375.8	1057.62	1714.61	2057.79	1457.19	KLHL22
ENSG00000181163	-0.44461	0.0631518	0.535261	89336.6	83084.7	57657.3	101813	124918	86388.9	NPM1
ENSG00000143321	-0.393528	0.0631711	0.535261	35563.3	36804.1	25228.3	41804.5	47010.9	39381.3	HDGF
ENSG00000138411	0.604617	0.0631745	0.535261	213.289	271.613	296.56	194.429	108.445	212.728	HECW2
ENSG00000155463	-0.385068	0.0632402	0.535519	6026.95	5386.8	4814.27	7038.11	8293.38	5857.47	OXA1L
ENSG00000188825	1.03104	0.0632882	0.535519	56.0647	41.0191	125.288	37.5214	21.3335	51.0548	LINC00910
ENSG00000110442	-0.598377	0.0633508	0.535519	973.819	896.877	559.799	1283.69	1633.79	758.376	COMMD9
ENSG00000177951	-0.297592	0.0633646	0.535519	3200.56	3043.17	2992.26	3907.91	3690.69	3752.53	BET1L
ENSG00000074695	0.430405	0.0633659	0.535519	7929.49	8531.97	11677.1	6776.59	5844.48	8262.37	LMAN1
ENSG00000231431	0.767543	0.0634473	0.535935	141.38	170.728	202.594	96.646	51.5558	155.292	FAR2P4
ENSG00000198467	-0.651039	0.0634891	0.536016	33158.6	30688.9	13389.2	37475.9	55519.4	28284.3	TPM2
ENSG00000150990	-0.470766	0.0635849	0.536552	2956.8	3146.27	1802.02	4192.16	3443.57	3315.37	DHX37
ENSG00000143507	1.14523	0.0637212	0.536916	30.4699	37.6932	93.9663	22.7402	14.2223	37.2274	DUSP10
ENSG00000177542	-0.415936	0.0637258	0.536916	5494.34	5292.57	3650.02	6695.86	6984.93	5575.61	SLC25A22
ENSG00000034677	0.462446	0.0637469	0.536916	1272.42	1516.6	1736.71	1200.68	797.338	1289.13	RNF19A
ENSG00000185245	1.5482	0.0637967	0.536916	17.0632	16.6294	63.3106	7.95909	4.44447	21.2728	GP1BA
ENSG00000137038	-0.431177	0.0638932	0.536916	2254.77	1935.66	1511.46	2483.23	3035.57	2164.51	DMAC1
ENSG00000167862	-0.500395	0.0639087	0.536916	1146.89	996.653	902.343	1482.66	1858.68	964.723	MRPL58
ENSG00000177853	0.561129	0.0639174	0.536916	1396.74	1705.06	1962.63	1032.41	745.782	1656.09	ZNF518A
ENSG00000054690	0.474925	0.0639334	0.536916	865.346	966.72	1113.6	791.36	498.669	831.767	PLEKHH1
ENSG00000079616	-0.361559	0.0639657	0.536916	6051.33	5755.97	5469.37	7433.79	8602.71	6158.48	KIF22
ENSG00000263345	0.941654	0.0639921	0.536916	47.5331	50.9967	49.3156	25.0143	15.1112	37.2274	AC006435.2
ENSG00000184216	-0.448795	0.0640309	0.536916	7182.37	7359.05	4751.63	10553.7	8300.49	7475.27	IRAK1
ENSG00000178741	-0.492206	0.0640445	0.536916	6793.57	5670.61	5315.43	7243.9	11601	6160.61	COX5A
ENSG00000102900	-0.40734	0.0641276	0.536916	5000.72	4819.19	3237.5	5662.32	6050.7	5599.01	NUP93
ENSG00000170889	-0.40672	0.0641842	0.536916	24867.1	22343.2	21796.2	27406.5	38858.9	25211.5	RPS9
ENSG00000186222	-0.485813	0.0641892	0.536916	772.717	637.459	777.055	1048.33	1299.56	714.767	BLOC1S4
ENSG00000160193	-0.42015	0.0641947	0.536916	1735.57	1684	1170.91	2175.1	2187.57	1775.22	WDR4
ENSG00000131187	-0.437396	0.0642202	0.536916	1395.52	1279.35	1074.95	1473.57	2153.79	1446.55	F12
ENSG00000162736	0.332503	0.0642419	0.536916	6468.16	6526.47	7853.18	5871.53	5132.47	5555.4	NCSTN
ENSG00000213553	-0.473204	0.0642681	0.536916	504.582	412.408	443.174	731.099	703.115	453.111	RPLP0P6
ENSG00000174007	0.41113	0.0642737	0.536916	431.454	391.344	367.868	281.979	334.224	277.61	CEP19
ENSG00000249464	0.438762	0.0643727	0.537473	375.389	344.782	344.543	223.991	251.557	309.52	LINC01091
ENSG00000147403	-0.401988	0.0645074	0.538266	39216	33538.1	30726.3	42773.3	56096.3	37858.2	RPL10
ENSG00000225921	-0.429253	0.0645324	0.538266	5233.51	4836.93	3584.05	5646.4	7461.38	5273.53	NOL7
ENSG00000117266	0.481815	0.064591	0.538485	929.942	848.097	1412.16	639.001	796.449	850.913	CDK18
ENSG00000251361	1.61864	0.0646768	0.5387	60.9398	43.2363	8.66356	26.1513	5.33336	5.31821	AC012625.1
ENSG00000188747	0.753731	0.0647126	0.5387	162.1	184.032	381.863	108.016	120.001	205.283	NOXA1
ENSG00000134686	-0.382419	0.0647139	0.5387	2042.7	2101.95	1726.71	2673.12	2880.91	2096.44	PHC2
ENSG00000169718	-0.474092	0.0647667	0.538816	3956.21	3750.47	2620.39	4615.13	6048.03	3677.01	DUS1L
[truncated: 14,718 more rows]
