# Supplementary material for: Increased Expression of the RBPMS Splice Variants Inhibits Cell Proliferation in Ovarian Cancer Cells
Source: Int J Mol Sci. 2022 Nov 25;23(23):14742. doi: 10.3390/ijms232314742 (PMC9738375; doi:10.3390/ijms232314742)
Supplement: Supplementary file 1 [file ijms-23-14742-s001.zip › Supplementary Table S2-Significant Transcritps RBPMSA and C.xlsx]

## Sheet: Significant Transcripts RBPMSA
ID	log2FoldChange	pvalue	Gene.name
ENSG00000117281	7.06165	3.31737e-22	CD160
ENSG00000081138	6.69674	5.53156e-22	CDH7
ENSG00000248905	4.22935	1.87885e-18	FMN1
ENSG00000174827	3.58156	5.77775e-14	PDZK1
ENSG00000156453	3.5478	3.43469e-13	PCDH1
ENSG00000184731	3.81534	8.9548e-10	FAM110C
ENSG00000141750	1.94467	1.13687e-09	STAC2
ENSG00000137965	9.66542	1.14574e-09	IFI44
ENSG00000168952	2.69977	1.15334e-09	STXBP6
ENSG00000183248	2.73186	1.4263e-09	PRR36
ENSG00000165821	1.66076	1.95458e-09	SALL2
ENSG00000160963	2.7036	3.24131e-09	COL26A1
ENSG00000224536	4.07915	5.35657e-09	AC096677.1
ENSG00000151012	2.87509	8.55579e-09	SLC7A11
ENSG00000130224	3.45017	9.17812e-09	LRCH2
ENSG00000137962	4.55751	1.09278e-08	ARHGAP29
ENSG00000066468	3.37452	1.17075e-08	FGFR2
ENSG00000170271	2.57907	3.1064e-08	FAXDC2
ENSG00000241644	4.53226	3.39333e-08	INMT
ENSG00000149021	7.72195	5.40537e-08	SCGB1A1
ENSG00000115461	4.80898	1.00004e-07	IGFBP5
ENSG00000133321	4.10491	1.29696e-07	RARRES3
ENSG00000100593	1.62757	2.34883e-07	ISM2
ENSG00000138764	1.79479	2.59196e-07	CCNG2
ENSG00000152952	2.61807	2.75596e-07	PLOD2
ENSG00000260807	2.48413	5.46964e-07	AC009041.2
ENSG00000137573	1.68324	6.172e-07	SULF1
ENSG00000148942	2.78988	7.45003e-07	SLC5A12
ENSG00000223396	3.81877	1.11436e-06	RPS10P7
ENSG00000138606	2.38571	1.21572e-06	SHF
ENSG00000129244	2.69301	1.24996e-06	ATP1B2
ENSG00000128284	4.52235	1.40535e-06	APOL3
ENSG00000040731	2.48156	1.55454e-06	CDH10
ENSG00000166448	2.92295	1.70317e-06	TMEM130
ENSG00000272931	-3.05131	1.71462e-06	AC099568.2
ENSG00000106868	2.44627	1.90681e-06	SUSD1
ENSG00000046889	-4.38135	2.47044e-06	PREX2
ENSG00000186470	1.40418	2.6134e-06	BTN3A2
ENSG00000160323	1.32348	2.7875e-06	ADAMTS13
ENSG00000137203	2.17752	2.98602e-06	TFAP2A
ENSG00000050767	2.15286	3.48259e-06	COL23A1
ENSG00000187268	-2.02028	3.97554e-06	FAM9C
ENSG00000072195	1.51271	4.06854e-06	SPEG
ENSG00000261051	4.93514	4.17331e-06	AC107021.2
ENSG00000166816	1.66912	4.19834e-06	LDHD
ENSG00000259884	5.48656	5.36948e-06	AC025259.3
ENSG00000250033	5.66615	5.39915e-06	SLC7A11-AS1
ENSG00000052344	3.02167	5.74204e-06	PRSS8
ENSG00000157514	2.52985	5.86677e-06	TSC22D3
ENSG00000214274	1.47477	6.07861e-06	ANG
ENSG00000069812	3.35446	6.41798e-06	HES2
ENSG00000134013	1.69799	8.79624e-06	LOXL2
ENSG00000265972	3.95892	9.73999e-06	TXNIP
ENSG00000173157	2.68343	1.06213e-05	ADAMTS20
ENSG00000215915	-1.912	1.42108e-05	ATAD3C
ENSG00000183049	1.53896	1.59982e-05	CAMK1D
ENSG00000108947	1.62367	1.69243e-05	EFNB3
ENSG00000148143	1.81348	1.698e-05	ZNF462
ENSG00000157303	3.73631	1.71144e-05	SUSD3
ENSG00000136378	1.64554	1.74583e-05	ADAMTS7
ENSG00000262001	1.45604	1.85935e-05	DLGAP1-AS2
ENSG00000100167	1.03356	1.88997e-05	SEPT3
ENSG00000108984	1.73293	1.92079e-05	MAP2K6
ENSG00000061656	1.34207	1.92273e-05	SPAG4
ENSG00000108771	2.63749	1.96098e-05	DHX58
ENSG00000168350	2.49722	2.04586e-05	DEGS2
ENSG00000160818	-1.29756	2.06123e-05	GPATCH4
ENSG00000128394	1.44908	2.12669e-05	APOBEC3F
ENSG00000107968	1.56822	2.18339e-05	MAP3K8
ENSG00000165675	-1.12983	2.22814e-05	ENOX2
ENSG00000181513	1.13672	2.25107e-05	ACBD4
ENSG00000242574	2.20255	2.32087e-05	HLA-DMB
ENSG00000068831	1.71111	2.42195e-05	RASGRP2
ENSG00000130304	1.4281	2.54556e-05	SLC27A1
ENSG00000225434	6.55425	2.64727e-05	LINC01504
ENSG00000168062	2.24117	2.69867e-05	BATF2
ENSG00000240694	2.34376	2.81159e-05	PNMA2
ENSG00000119922	4.62963	2.94147e-05	IFIT2
ENSG00000102683	2.93147	2.94402e-05	SGCG
ENSG00000162654	6.93154	2.99849e-05	GBP4
ENSG00000204767	4.90574	3.02171e-05	FAM196B
ENSG00000213420	1.77669	3.02709e-05	GPC2
ENSG00000120738	2.27307	3.07049e-05	EGR1
ENSG00000176406	1.29292	3.09751e-05	RIMS2
ENSG00000092068	3.2238	3.38415e-05	SLC7A8
ENSG00000188897	2.95676	3.51631e-05	AC099489.1
ENSG00000143226	4.50161	3.55864e-05	FCGR2A
ENSG00000124143	1.69596	3.5595e-05	ARHGAP40
ENSG00000120217	2.57336	3.58704e-05	CD274
ENSG00000128165	4.65184	3.63187e-05	ADM2
ENSG00000158710	-1.5107	3.64656e-05	TAGLN2
ENSG00000205795	3.04899	3.7006e-05	CYS1
ENSG00000185561	2.17461	3.85659e-05	TLCD2
ENSG00000105639	1.25664	4.03568e-05	JAK3
ENSG00000184678	2.28725	4.10004e-05	HIST2H2BE
ENSG00000164086	-1.08132	4.16874e-05	DUSP7
ENSG00000179041	-1.05868	4.32913e-05	RRS1
ENSG00000126583	1.24419	4.41534e-05	PRKCG
ENSG00000196684	5.86467	4.49579e-05	HSH2D
ENSG00000111801	1.39198	4.52658e-05	BTN3A3
ENSG00000186868	1.27138	4.5563e-05	MAPT
ENSG00000282851	3.51855	4.71726e-05	BISPR
ENSG00000139572	3.17013	4.80848e-05	GPR84
ENSG00000208028	4.4269	4.94625e-05	MIR616
ENSG00000108829	-1.22479	5.2159e-05	LRRC59
ENSG00000154874	1.95693	5.2588e-05	CCDC144B
ENSG00000130528	3.74375	5.59761e-05	HRC
ENSG00000196415	3.62375	5.6284e-05	PRTN3
ENSG00000106305	-1.06491	5.6542e-05	AIMP2
ENSG00000132603	-0.956777	5.79015e-05	NIP7
ENSG00000014914	1.22985	5.89647e-05	MTMR11
ENSG00000232721	1.7455	5.98463e-05	AC239800.2
ENSG00000105327	2.19387	6.07823e-05	BBC3
ENSG00000168209	2.16562	6.13434e-05	DDIT4
ENSG00000214357	1.10629	6.48572e-05	NEURL1B
ENSG00000124383	-0.941327	6.7994e-05	MPHOSPH10
ENSG00000128917	2.02431	6.94088e-05	DLL4
ENSG00000185053	-4.11078	6.96162e-05	SGCZ
ENSG00000033050	-0.816289	7.0297e-05	ABCF2
ENSG00000155961	2.26318	7.10268e-05	RAB39B
ENSG00000116254	1.60563	7.31146e-05	CHD5
ENSG00000052850	2.73153	7.43856e-05	ALX4
ENSG00000054392	1.31766	7.91203e-05	HHAT
ENSG00000169418	1.11766	7.98481e-05	1
ENSG00000136045	-0.877644	7.99149e-05	PWP1
ENSG00000011600	3.64783	8.02531e-05	TYROBP
ENSG00000119917	4.32109	8.12124e-05	IFIT3
ENSG00000234160	-1.38825	8.21778e-05	AL513165.1
ENSG00000142046	1.67894	8.32185e-05	TMEM91
ENSG00000005513	1.67488	8.61234e-05	SOX8
ENSG00000105173	-1.18391	9.22631e-05	CCNE1
ENSG00000233967	1.87198	9.52881e-05	AL359715.1
ENSG00000140450	2.00479	9.7594e-05	ARRDC4
ENSG00000072133	1.43989	0.000100397	RPS6KA6
ENSG00000196337	2.12735	0.000100909	CGB7
ENSG00000108018	5.8951	0.000101396	SORCS1
ENSG00000072274	-1.41207	0.000103134	TFRC
ENSG00000151224	2.43394	0.000103299	MAT1A
ENSG00000188452	3.67732	0.000104191	CERKL
ENSG00000172828	1.5944	0.000104204	CES3
ENSG00000186994	3.08056	0.000106091	KANK3
ENSG00000260001	1.999	0.000107844	TGFBR3L
ENSG00000125508	2.96551	0.000110836	SRMS
ENSG00000147183	6.93085	0.000111902	CPXCR1
ENSG00000115946	-0.798269	0.000119999	PNO1
ENSG00000235863	1.37193	0.000121455	B3GALT4
ENSG00000165271	-1.02282	0.0001224	NOL6
ENSG00000143319	-0.800196	0.000130803	ISG20L2
ENSG00000139174	2.76256	0.000135195	PRICKLE1
ENSG00000108840	1.4427	0.000135359	HDAC5
ENSG00000184500	1.15071	0.000136148	PROS1
ENSG00000213928	2.51304	0.000136832	IRF9
ENSG00000248514	1.47028	0.000137565	AC008443.4
ENSG00000130303	5.97196	0.0001377	BST2
ENSG00000130513	5.71549	0.000138914	GDF15
ENSG00000100889	1.78665	0.000139463	PCK2
ENSG00000117266	1.15585	0.000139947	CDK18
ENSG00000261236	-1.45662	0.000143944	1
ENSG00000116761	1.48214	0.000144074	CTH
ENSG00000109654	1.60452	0.00014427	TRIM2
ENSG00000163811	-0.768747	0.000146766	WDR43
ENSG00000127415	1.67418	0.000147285	IDUA
ENSG00000101255	2.08474	0.000148199	TRIB3
ENSG00000101076	6.74327	0.000148916	HNF4A
ENSG00000125347	1.75006	0.000151752	IRF1
ENSG00000070182	3.00221	0.000155064	SPTB
ENSG00000172426	1.58179	0.000155301	RSPH9
ENSG00000160190	1.1554	0.000156132	SLC37A1
ENSG00000104888	1.18848	0.00016211	SLC17A7
ENSG00000197989	-1.44691	0.000162805	SNHG12
ENSG00000127585	1.49118	0.000163559	FBXL16
ENSG00000115226	1.6237	0.000170144	FNDC4
ENSG00000278962	3.80806	0.000172972	AC092645.1
ENSG00000129451	5.03454	0.000176986	KLK10
ENSG00000177337	1.05472	0.00017823	DLGAP1-AS1
ENSG00000144136	-0.946627	0.000182616	SLC20A1
ENSG00000104369	-1.58449	0.000185452	JPH1
ENSG00000168899	1.55227	0.000189982	VAMP5
ENSG00000176533	1.42882	0.000190237	GNG7
ENSG00000135763	-0.988388	0.000192256	URB2
ENSG00000229950	3.50655	0.000194069	TFAP2A-AS1
ENSG00000105668	1.79207	0.000198139	UPK1A
ENSG00000168333	6.10896	0.000200069	PPDPFL
ENSG00000155846	-0.956193	0.000201411	PPARGC1B
ENSG00000103522	4.79011	0.000203215	IL21R
ENSG00000274021	2.15294	0.000205449	AC024909.2
ENSG00000038945	-1.37995	0.0002095	MSR1
ENSG00000259953	4.35529	0.000209727	AL138756.1
ENSG00000160208	-0.83872	0.000212083	RRP1B
ENSG00000131067	1.40083	0.000212502	GGT7
ENSG00000106665	1.91825	0.000212833	CLIP2
ENSG00000217442	2.44242	0.000215055	SYCE3
ENSG00000206503	2.29801	0.000224742	HLA-A
ENSG00000166197	-0.736244	0.000232243	NOLC1
ENSG00000266302	4.85193	0.000233816	AC098850.3
ENSG00000115761	-0.921795	0.000236108	NOL10
ENSG00000117360	-0.779108	0.000238228	PRPF3
ENSG00000095596	3.08776	0.000245281	CYP26A1
ENSG00000144152	1.8025	0.000248167	FBLN7
ENSG00000154358	1.58723	0.000255847	OBSCN
ENSG00000167632	1.05338	0.000256878	TRAPPC9
ENSG00000128285	2.71883	0.000260763	MCHR1
ENSG00000187486	1.10594	0.000268631	KCNJ11
ENSG00000121552	3.88724	0.000270599	CSTA
ENSG00000105447	-1.28767	0.000271675	GRWD1
ENSG00000187140	5.27046	0.000276007	FOXD3
ENSG00000035862	1.41552	0.000277486	TIMP2
ENSG00000105550	5.93037	0.000281924	FGF21
ENSG00000162367	3.35196	0.000283117	TAL1
ENSG00000173638	-1.21905	0.000284007	SLC19A1
ENSG00000074966	-3.1203	0.000285699	TXK
ENSG00000100439	1.08064	0.000287011	ABHD4
ENSG00000103196	2.8351	0.000291085	CRISPLD2
ENSG00000187994	3.60286	0.000301064	RINL
ENSG00000165684	-0.881048	0.000309889	SNAPC4
ENSG00000183666	-1.4586	0.000313506	GUSBP1
ENSG00000112238	-1.87762	0.00031682	PRDM13
ENSG00000167601	1.3049	0.000316959	AXL
ENSG00000186517	1.65067	0.000317538	ARHGAP30
ENSG00000146054	0.890051	0.000321611	TRIM7
ENSG00000188747	1.50675	0.000325971	NOXA1
ENSG00000118292	1.20767	0.000326666	C1orf54
ENSG00000087269	-1.0707	0.000329868	NOP14
ENSG00000173208	1.92398	0.000329967	ABCD2
ENSG00000104870	1.59077	0.000330524	FCGRT
ENSG00000130517	1.04794	0.00033438	PGPEP1
ENSG00000135424	1.08542	0.000338374	ITGA7
ENSG00000115053	-1.24438	0.000341239	NCL
ENSG00000141682	1.76967	0.000346366	PMAIP1
ENSG00000244041	0.951575	0.000347987	LINC01011
ENSG00000131467	-0.917987	0.000348185	PSME3
ENSG00000088881	2.31459	0.000352471	EBF4
ENSG00000145014	0.886872	0.000353318	TMEM44
ENSG00000187091	1.14199	0.000370322	PLCD1
ENSG00000145194	-1.26919	0.000372445	ECE2
ENSG00000174564	2.90836	0.000373286	IL20RB
ENSG00000162591	2.38191	0.000373913	MEGF6
ENSG00000167721	-0.85816	0.000380749	TSR1
ENSG00000198944	1.51165	0.000382782	SOWAHA
ENSG00000099953	1.36417	0.000388474	MMP11
ENSG00000136875	-1.03039	0.000389682	PRPF4
ENSG00000206559	1.39115	0.00039103	ZCWPW2
ENSG00000104765	0.874577	0.000393993	BNIP3L
ENSG00000089195	-0.736272	0.000396439	TRMT6
ENSG00000003400	1.15111	0.000397958	CASP10
ENSG00000176046	6.08744	0.000401081	NUPR1
ENSG00000041802	-0.739614	0.00040313	LSG1
ENSG00000170581	1.35539	0.000404718	STAT2
ENSG00000162426	1.57107	0.000405096	SLC45A1
ENSG00000115271	2.74221	0.000405633	GCA
ENSG00000007314	3.03617	0.000424231	SCN4A
ENSG00000165475	1.03293	0.00042775	CRYL1
ENSG00000170684	-1.26783	0.000429123	ZNF296
ENSG00000188933	2.20684	0.000433284	USP32P1
ENSG00000130363	1.5246	0.000434332	RSPH3
ENSG00000183072	-0.787376	0.000434491	NKX2-5
ENSG00000066185	1.52821	0.000441193	ZMYND12
ENSG00000101361	-1.12897	0.000441568	NOP56
ENSG00000125999	3.96202	0.000446796	BPIFB1
ENSG00000170412	2.15513	0.000451741	GPRC5C
ENSG00000099194	1.4985	0.00045192	SCD
ENSG00000053918	4.92698	0.000457548	KCNQ1
ENSG00000082516	-0.958064	0.000461106	GEMIN5
ENSG00000168961	6.5078	0.000470318	LGALS9
ENSG00000170017	1.2846	0.000472639	ALCAM
ENSG00000152583	3.3888	0.000473545	SPARCL1
ENSG00000131069	1.22786	0.000479168	ACSS2
ENSG00000167157	1.95589	0.00048187	PRRX2
ENSG00000151789	2.6552	0.000483134	ZNF385D
ENSG00000232352	2.21255	0.0004852	SEMA3B-AS1
ENSG00000170390	1.15912	0.000485562	DCLK2
ENSG00000149131	1.61354	0.000488296	SERPING1
ENSG00000197324	1.3233	0.000506117	LRP10
ENSG00000184060	2.01459	0.000507051	ADAP2
ENSG00000009950	1.40105	0.000510314	MLXIPL
ENSG00000253500	0.963641	0.000513328	AF121898.1
ENSG00000197948	0.898571	0.000518738	FCHSD1
ENSG00000110446	6.86573	0.000522704	SLC15A3
ENSG00000182871	1.24269	0.000525299	COL18A1
ENSG00000198223	1.78636	0.000526251	CSF2RA
ENSG00000130826	-0.816839	0.000526645	DKC1
ENSG00000185155	3.54853	0.000528141	MIXL1
ENSG00000260645	1.54817	0.000528723	AL359715.2
ENSG00000235300	2.12524	0.000528818	AC090627.1
ENSG00000128298	1.74028	0.000529097	BAIAP2L2
ENSG00000221539	-2.52172	0.000538184	SNORD99
ENSG00000235831	2.12688	0.000538866	BHLHE40-AS1
ENSG00000247077	-0.841826	0.000540884	PGAM5
ENSG00000160781	1.70834	0.000541597	PAQR6
ENSG00000172409	-0.937303	0.000545791	1
ENSG00000155158	1.54562	0.000548867	TTC39B
ENSG00000111641	-0.721751	0.000564175	NOP2
ENSG00000184481	1.12632	0.000578732	FOXO4
ENSG00000108592	-0.838297	0.000580539	FTSJ3
ENSG00000088205	-0.714216	0.000581584	DDX18
ENSG00000159173	3.10614	0.000583942	TNNI1
ENSG00000136819	-0.714517	0.000585819	C9orf78
ENSG00000244219	2.80439	0.00058602	TMEM225B
ENSG00000198176	-0.990198	0.000588201	TFDP1
ENSG00000110104	-1.04317	0.000591999	CCDC86
ENSG00000162699	3.07653	0.000609459	DNAJA1P5
ENSG00000130294	1.87515	0.000609775	KIF1A
ENSG00000145703	3.04527	0.000614995	IQGAP2
ENSG00000104356	-1.07932	0.000616208	POP1
ENSG00000102984	1.18378	0.00062003	ZNF821
ENSG00000170542	1.56551	0.000625897	SERPINB9
ENSG00000270666	2.92514	0.000627091	AL021918.1
ENSG00000100100	1.10526	0.000638657	PIK3IP1
ENSG00000181350	1.30698	0.000642141	LRRC75A
ENSG00000119801	1.2662	0.000645373	YPEL5
ENSG00000277459	-1.87699	0.000651322	AP001527.2
ENSG00000185163	-0.872728	0.000655154	DDX51
ENSG00000160111	1.92175	0.000658213	CPAMD8
ENSG00000100285	-1.42852	0.000664138	NEFH
ENSG00000175938	1.173	0.000664888	ORAI3
ENSG00000070814	-1.0779	0.000665304	TCOF1
ENSG00000105849	-0.940171	0.000671405	TWISTNB
ENSG00000223669	5.63895	0.00067908	AL357033.2
ENSG00000111271	0.980663	0.000688515	ACAD10
ENSG00000100029	-0.986347	0.000688783	1
ENSG00000172037	1.07286	0.000689182	LAMB2
ENSG00000114315	1.78923	0.000690104	HES1
ENSG00000070669	1.88453	0.00069527	ASNS
ENSG00000159199	-1.2184	0.000702651	ATP5MC1
ENSG00000107798	1.5453	0.000705676	LIPA
ENSG00000114648	-0.753755	0.000715466	KLHL18
ENSG00000171798	2.33228	0.000717743	KNDC1
ENSG00000239282	1.79208	0.000718544	CASTOR1
ENSG00000133067	4.87083	0.000726121	LGR6
ENSG00000070540	1.42965	0.000738318	WIPI1
ENSG00000134697	-0.791206	0.000745097	GNL2
ENSG00000175356	1.91344	0.000754225	SCUBE2
ENSG00000131781	1.39306	0.000757115	FMO5
ENSG00000070444	1.39225	0.000757184	MNT
ENSG00000073150	1.39432	0.000759059	PANX2
ENSG00000117305	0.799632	0.000769024	HMGCL
ENSG00000197496	1.36039	0.000771053	SLC2A10
ENSG00000132530	8.29777	0.000781915	XAF1
ENSG00000171223	1.50851	0.000791899	JUNB
ENSG00000258580	5.07702	0.000794781	AL136298.1
ENSG00000101445	1.40552	0.000801129	PPP1R16B
ENSG00000130529	1.21764	0.000802754	TRPM4
ENSG00000111540	0.895376	0.000806755	RAB5B
ENSG00000196517	1.79933	0.000812851	SLC6A9
ENSG00000220008	2.16157	0.00081414	LINGO3
ENSG00000155438	-0.8871	0.00081953	NIFK
ENSG00000121297	3.44657	0.000834914	TSHZ3
ENSG00000265817	3.32104	0.00084148	FSBP
ENSG00000239779	0.830244	0.000841567	WBP1
ENSG00000139625	0.683821	0.000860487	MAP3K12
ENSG00000204305	1.13959	0.000868494	AGER
ENSG00000168939	1.81469	0.00087569	SPRY3
ENSG00000075043	-1.31207	0.000877351	KCNQ2
ENSG00000204282	2.82679	0.000883351	TNRC6C-AS1
ENSG00000188573	2.4647	0.000884094	FBLL1
ENSG00000065183	-0.732014	0.000891922	WDR3
ENSG00000196363	-0.800913	0.000893434	WDR5
ENSG00000111319	2.02126	0.000899004	SCNN1A
ENSG00000258837	1.79488	0.000899238	AL133370.1
ENSG00000115263	1.49454	0.000907308	GCG
ENSG00000162733	1.46461	0.000920524	DDR2
ENSG00000129932	-0.895644	0.000924007	DOHH
ENSG00000142235	0.88357	0.000932678	LMTK3
ENSG00000138759	4.07941	0.000942221	FRAS1
ENSG00000148229	-1.02633	0.000942905	POLE3
ENSG00000139597	1.60363	0.000948088	N4BP2L1
ENSG00000115468	1.12739	0.000950165	EFHD1
ENSG00000131981	1.97137	0.000965629	LGALS3
ENSG00000163017	-2.19861	0.000977837	ACTG2
ENSG00000105821	-0.985297	0.00101203	DNAJC2
ENSG00000162849	-1.57858	0.00101217	KIF26B
ENSG00000105967	3.03957	0.00101264	TFEC
ENSG00000184669	1.63048	0.00101888	OR7E14P
ENSG00000126217	1.51895	0.00101915	MCF2L
ENSG00000100077	1.32866	0.00102418	GRK3
ENSG00000206341	2.19888	0.00103688	HLA-H
ENSG00000163840	1.75224	0.00105373	DTX3L
ENSG00000232530	1.50365	0.00105456	LIF-AS1
ENSG00000162413	-0.880151	0.00105543	KLHL21
ENSG00000186496	1.16703	0.0010589	ZNF396
ENSG00000261270	2.79556	0.00106399	AC012181.2
ENSG00000100462	-0.952407	0.00106616	PRMT5
ENSG00000133874	0.815955	0.0010666	RNF122
ENSG00000099617	3.14423	0.0010681	EFNA2
ENSG00000044090	0.985887	0.00106866	CUL7
ENSG00000154134	1.22323	0.00107412	ROBO3
ENSG00000230615	1.60928	0.00107631	AL139220.2
ENSG00000205250	-0.841695	0.00108025	E2F4
ENSG00000011021	1.11071	0.00108824	CLCN6
ENSG00000078081	4.07203	0.0010887	LAMP3
ENSG00000119812	-0.831376	0.00110107	FAM98A
ENSG00000130726	-1.07741	0.00110753	TRIM28
ENSG00000251381	5.6837	0.00110875	LINC00958
ENSG00000178685	3.89321	0.00111402	PARP10
ENSG00000065717	0.840534	0.00111614	TLE2
ENSG00000261884	-1.23635	0.00111753	AC040162.1
ENSG00000113356	-0.932257	0.00113284	POLR3G
ENSG00000121579	-0.730906	0.00114103	NAA50
ENSG00000129103	0.845156	0.0011424	SUMF2
ENSG00000168924	-0.970002	0.00116267	LETM1
ENSG00000154553	1.34775	0.00117619	PDLIM3
ENSG00000196421	2.41149	0.00119424	C20orf204
ENSG00000131171	0.849941	0.00119967	SH3BGRL
ENSG00000272512	2.52119	0.00120492	AL645608.8
ENSG00000259319	2.3973	0.0012069	AF111167.2
ENSG00000151576	-0.813856	0.00121244	QTRT2
ENSG00000182919	1.07468	0.00124272	C11orf54
ENSG00000158156	3.20894	0.00124517	XKR8
ENSG00000204128	1.48498	0.00125301	C2orf72
ENSG00000183431	-1.0957	0.00125745	SF3A3
ENSG00000228203	-3.66095	0.00125775	RNF144A-AS1
ENSG00000135636	1.59264	0.00126295	DYSF
ENSG00000184564	2.55064	0.00126503	SLITRK6
ENSG00000172183	3.31157	0.00127038	ISG20
ENSG00000167123	1.27936	0.00128323	CERCAM
ENSG00000224843	1.63531	0.00129022	LINC00240
ENSG00000275713	-4.3234	0.00129771	HIST1H2BH
ENSG00000186998	1.44661	0.00130869	EMID1
ENSG00000125744	1.03024	0.00131031	RTN2
ENSG00000135521	-0.751944	0.00131216	LTV1
ENSG00000111912	1.59615	0.00131642	NCOA7
ENSG00000170791	-0.989179	0.00131808	CHCHD7
ENSG00000071967	1.16734	0.00131933	CYBRD1
ENSG00000148300	-0.727378	0.00132568	REXO4
ENSG00000214212	1.87927	0.00136895	C19orf38
ENSG00000164889	-0.981989	0.0013723	SLC4A2
ENSG00000123999	1.26993	0.0013796	INHA
ENSG00000187266	0.756913	0.00140294	EPOR
ENSG00000227946	0.986452	0.00140982	AC007383.2
ENSG00000142303	1.15384	0.00141091	ADAMTS10
ENSG00000104081	1.316	0.00142031	BMF
ENSG00000198865	2.24031	0.00142614	CCDC152
ENSG00000184787	-0.680477	0.0014356	UBE2G2
ENSG00000134668	1.01259	0.00143603	SPOCD1
ENSG00000138772	1.6876	0.00145312	ANXA3
ENSG00000168065	3.81805	0.00145938	SLC22A11
ENSG00000175309	1.01126	0.00146057	PHYKPL
ENSG00000086827	-0.913641	0.00147505	ZW10
ENSG00000149150	1.50131	0.00147755	SLC43A1
ENSG00000167995	4.70325	0.00148344	BEST1
ENSG00000162772	3.85335	0.00151886	ATF3
ENSG00000105472	-1.37629	0.00152024	CLEC11A
ENSG00000111364	-0.7048	0.00155847	DDX55
ENSG00000099875	1.58613	0.00156028	MKNK2
ENSG00000150471	4.14806	0.00156063	ADGRL3
ENSG00000007944	1.0269	0.0015611	MYLIP
ENSG00000182040	1.04693	0.00159495	USH1G
ENSG00000162572	0.832052	0.00161465	SCNN1D
ENSG00000187244	1.45761	0.00161613	BCAM
ENSG00000231925	0.903551	0.00161885	TAPBP
ENSG00000090006	0.901549	0.00162246	LTBP4
ENSG00000130254	-0.77888	0.00162908	SAFB2
ENSG00000171490	-0.654874	0.00163093	RSL1D1
ENSG00000107165	-2.31519	0.00163449	TYRP1
ENSG00000179409	-0.923644	0.00164654	GEMIN4
ENSG00000105204	0.834029	0.00165099	DYRK1B
ENSG00000167600	0.989229	0.00168046	CYP2S1
ENSG00000258952	1.37891	0.00168398	SALRNA1
ENSG00000130935	-0.824169	0.00168489	NOL11
ENSG00000196843	-1.26967	0.00170812	ARID5A
ENSG00000179598	-0.913806	0.00172364	PLD6
ENSG00000136699	-0.887487	0.0017321	SMPD4
ENSG00000169439	1.87335	0.00174359	SDC2
ENSG00000128590	1.16718	0.00174473	DNAJB9
ENSG00000225138	1.2649	0.00175268	SLC9A3-AS1
ENSG00000115257	0.896892	0.00177614	PCSK4
ENSG00000127561	1.16266	0.00178297	SYNGR3
ENSG00000181938	-1.18565	0.00180133	GINS3
ENSG00000144331	2.94082	0.00180225	ZNF385B
ENSG00000164093	-1.51512	0.00180418	PITX2
ENSG00000112578	-0.714999	0.00181646	BYSL
ENSG00000196605	1.06652	0.00182502	ZNF846
ENSG00000108679	3.68704	0.00183095	LGALS3BP
ENSG00000135372	-0.71824	0.00184667	NAT10
ENSG00000120158	-0.861705	0.00184941	RCL1
ENSG00000124593	1.0479	0.00185901	AL365205.1
ENSG00000138675	-2.16884	0.0018862	FGF5
ENSG00000136718	-0.852003	0.0018881	IMP4
ENSG00000168216	1.01076	0.00189929	LMBRD1
ENSG00000070047	-0.73089	0.00192153	PHRF1
ENSG00000125485	-0.845313	0.00192985	DDX31
ENSG00000167552	0.695483	0.00195562	TUBA1A
ENSG00000179532	1.17889	0.00195814	DNHD1
ENSG00000152518	-0.686309	0.00197716	ZFP36L2
ENSG00000175634	-0.809616	0.00198891	RPS6KB2
ENSG00000069122	2.89877	0.00198964	ADGRF5
ENSG00000110002	1.14568	0.00199523	VWA5A
ENSG00000125630	-0.758474	0.0020093	POLR1B
ENSG00000086717	1.70399	0.0020236	PPEF1
ENSG00000228705	2.50207	0.00203095	LINC00659
ENSG00000159784	1.99773	0.00203309	FAM131B
ENSG00000106263	-0.889787	0.00203503	EIF3B
ENSG00000144659	-0.757922	0.00204013	SLC25A38
ENSG00000181544	-1.37618	0.00204259	FANCB
ENSG00000158423	0.921364	0.00205494	RIBC1
ENSG00000138613	0.863329	0.00206561	APH1B
ENSG00000241288	1.27576	0.00207769	AC092902.2
ENSG00000107902	1.20428	0.00208578	LHPP
ENSG00000104901	1.21241	0.0020893	DKKL1
ENSG00000237441	0.812275	0.00209602	RGL2
ENSG00000160471	1.86378	0.00210302	COX6B2
ENSG00000262468	0.94625	0.00210316	LINC01569
ENSG00000184220	-0.713859	0.0021071	CMSS1
ENSG00000116922	-0.677654	0.00211578	C1orf109
ENSG00000101004	0.800173	0.00213284	NINL
ENSG00000102057	1.67256	0.00213546	KCND1
ENSG00000254858	-0.984662	0.00214194	MPV17L2
ENSG00000187955	4.32954	0.00214198	COL14A1
ENSG00000080608	-0.656791	0.00214795	PUM3
ENSG00000141756	0.921956	0.00215131	FKBP10
ENSG00000085741	1.97323	0.00215411	WNT11
ENSG00000106948	3.39367	0.00217217	AKNA
ENSG00000099864	1.11459	0.00217595	PALM
ENSG00000148296	-0.728872	0.00217795	SURF6
ENSG00000007516	2.00596	0.00218206	BAIAP3
ENSG00000166145	1.63171	0.0021885	SPINT1
ENSG00000188511	3.32028	0.00219285	C22orf34
ENSG00000278771	-1.63419	0.00219781	RN7SL3
ENSG00000226510	1.49719	0.00221706	UPK1A-AS1
ENSG00000162496	1.28073	0.00223156	DHRS3
ENSG00000165959	1.52445	0.0022381	CLMN
ENSG00000189283	1.17392	0.00226171	FHIT
ENSG00000178075	0.841085	0.00227811	GRAMD1C
ENSG00000174951	4.94933	0.00228416	FUT1
ENSG00000147251	1.29959	0.00229288	DOCK11
ENSG00000198723	1.01079	0.00231136	TEX45
ENSG00000166224	1.08451	0.00232276	SGPL1
ENSG00000068976	2.08085	0.00233227	PYGM
ENSG00000100196	0.828866	0.00233654	KDELR3
ENSG00000154127	-1.55144	0.00233775	UBASH3B
ENSG00000244675	3.02166	0.00236882	AC108676.1
ENSG00000116455	-1.22857	0.00236954	WDR77
ENSG00000064703	-0.739164	0.00237444	DDX20
ENSG00000167874	-1.66872	0.00238327	TMEM88
ENSG00000183496	0.73595	0.00238505	MEX3B
ENSG00000119599	-0.818244	0.00238507	DCAF4
ENSG00000100299	1.04874	0.00239917	ARSA
ENSG00000182447	2.81543	0.00240965	OTOL1
ENSG00000117533	0.952639	0.00243997	VAMP4
ENSG00000205129	1.06726	0.00244003	C4orf47
ENSG00000144021	-0.603693	0.0024586	CIAO1
ENSG00000170919	1.2491	0.0024587	TPT1-AS1
ENSG00000142207	-0.775561	0.00246681	URB1
ENSG00000175606	-0.812529	0.00248318	TMEM70
ENSG00000162194	0.946058	0.00249149	LBHD1
ENSG00000165733	-0.760128	0.00249335	BMS1
ENSG00000099337	1.2087	0.00249677	KCNK6
ENSG00000188729	3.12217	0.00249941	OSTN
ENSG00000107815	-0.679704	0.00251234	TWNK
ENSG00000055044	-0.93487	0.00251618	NOP58
ENSG00000165259	1.00028	0.00253845	HDX
ENSG00000070081	0.867175	0.00255233	NUCB2
ENSG00000110628	1.13728	0.00256907	SLC22A18
ENSG00000168734	1.21162	0.00257628	PKIG
ENSG00000157212	-0.895572	0.00257925	PAXIP1
ENSG00000107949	-0.799593	0.00257929	BCCIP
ENSG00000114491	-1.02175	0.00258146	UMPS
ENSG00000198467	-1.25086	0.0025993	TPM2
ENSG00000128973	-1.06811	0.00260418	CLN6
ENSG00000162377	-0.601868	0.00261448	COA7
ENSG00000261716	0.782954	0.00261732	AC239868.1
ENSG00000141030	-0.834985	0.00264589	COPS3
ENSG00000116584	1.41133	0.00266291	ARHGEF2
ENSG00000185133	0.921647	0.00266594	INPP5J
ENSG00000135124	1.11794	0.00271621	P2RX4
ENSG00000240303	1.30184	0.00271844	ACAD11
ENSG00000118816	0.88625	0.0027405	CCNI
ENSG00000008086	1.6619	0.00275163	CDKL5
ENSG00000162913	1.79054	0.00275835	OBSCN-AS1
ENSG00000159210	-0.804337	0.00277059	SNF8
ENSG00000198604	-0.66315	0.00278692	BAZ1A
ENSG00000079385	2.68762	0.00279461	CEACAM1
ENSG00000234494	-1.25009	0.00280961	SP2-AS1
ENSG00000181744	1.08381	0.00282588	C3orf58
ENSG00000111799	-4.33205	0.00282882	COL12A1
ENSG00000165997	1.41738	0.00286273	ARL5B
ENSG00000103005	-0.718041	0.00287203	USB1
ENSG00000147224	-0.664949	0.00287724	PRPS1
ENSG00000188312	-1.19348	0.00287751	CENPP
ENSG00000167085	-0.957304	0.00289591	PHB
ENSG00000163354	1.34752	0.00290945	DCST2
ENSG00000175198	0.78743	0.00291475	PCCA
ENSG00000184619	1.55947	0.00291501	KRBA2
ENSG00000161921	0.831697	0.0029386	CXCL16
ENSG00000068971	1.27082	0.00293969	PPP2R5B
ENSG00000168872	-0.680478	0.00295259	DDX19A
ENSG00000137767	0.748623	0.00297597	SQOR
ENSG00000231721	1.2664	0.00298081	LINC-PINT
ENSG00000168672	3.59885	0.00299728	FAM84B
ENSG00000052802	1.24725	0.00300632	MSMO1
ENSG00000134453	-0.724823	0.00300929	RBM17
ENSG00000160097	1.14659	0.00301127	FNDC5
ENSG00000105538	1.41562	0.00301166	RASIP1
ENSG00000148411	-0.755636	0.0030221	NACC2
ENSG00000165269	3.60129	0.00302304	AQP7
ENSG00000105642	1.02479	0.0030232	KCNN1
ENSG00000141622	2.86545	0.00302324	RNF165
ENSG00000115902	1.58824	0.00302715	SLC1A4
ENSG00000217801	1.38316	0.00302931	AL390719.1
ENSG00000123505	-0.840106	0.00303591	1
ENSG00000146416	0.760942	0.00306148	AIG1
ENSG00000136271	-0.859197	0.00307391	DDX56
ENSG00000176624	0.962218	0.0030938	MEX3C
ENSG00000132254	-0.678186	0.00309673	ARFIP2
ENSG00000166986	1.04167	0.00309703	MARS
ENSG00000204131	1.49015	0.00312048	NHSL2
ENSG00000188486	-0.89076	0.00312798	H2AFX
ENSG00000128965	3.26523	0.00313332	CHAC1
ENSG00000116990	1.4801	0.00313409	MYCL
ENSG00000112761	2.21565	0.00314732	WISP3
ENSG00000135074	1.73294	0.003148	ADAM19
ENSG00000092096	1.07761	0.0031502	SLC22A17
ENSG00000004399	0.953944	0.00320081	PLXND1
ENSG00000278259	-0.925869	0.00320307	MYO19
ENSG00000100968	0.787404	0.00321991	NFATC4
ENSG00000123453	2.35291	0.00323145	SARDH
ENSG00000169083	3.15084	0.00323251	AR
ENSG00000162552	2.80159	0.0032397	WNT4
ENSG00000120334	-0.753401	0.00324659	CENPL
ENSG00000163491	-1.52769	0.00327976	NEK10
ENSG00000159166	2.49192	0.00329127	LAD1
ENSG00000198911	0.966325	0.00330576	SREBF2
ENSG00000225345	-1.66716	0.00330729	SNX18P3
ENSG00000175305	-1.48428	0.00332133	CCNE2
ENSG00000133216	2.12051	0.00332219	EPHB2
ENSG00000133119	-0.808645	0.00332502	RFC3
ENSG00000138119	1.19549	0.00336154	MYOF
ENSG00000007402	1.09871	0.00336446	CACNA2D2
ENSG00000119899	0.99877	0.00338083	SLC17A5
ENSG00000135829	-0.945229	0.00339306	DHX9
ENSG00000188807	-0.663333	0.00339684	TMEM201
ENSG00000105737	1.59028	0.00339964	GRIK5
ENSG00000156697	-0.886715	0.00341092	UTP14A
ENSG00000270441	1.75572	0.00342309	AC135506.1
ENSG00000067334	-0.654729	0.00342513	DNTTIP2
ENSG00000177606	1.46357	0.00343296	JUN
ENSG00000236698	-1.04599	0.00344453	EIF1AXP1
ENSG00000197444	0.918165	0.00345186	OGDHL
ENSG00000143443	0.690894	0.00347199	C1orf56
ENSG00000213024	-0.74471	0.00347849	NUP62
ENSG00000214944	2.05848	0.00348709	ARHGEF28
ENSG00000118733	0.84407	0.00350882	OLFM3
ENSG00000084090	-0.805418	0.00351866	STARD7
ENSG00000115828	1.74126	0.00352152	QPCT
ENSG00000146909	-0.81224	0.00352257	NOM1
ENSG00000198496	0.944866	0.00352626	NBR2
ENSG00000167371	0.720219	0.00352908	PRRT2
ENSG00000136856	-1.02192	0.00355003	SLC2A8
ENSG00000102967	-1.00831	0.00356569	DHODH
ENSG00000171298	0.896372	0.0035938	GAA
ENSG00000225648	-0.706204	0.00360841	SBDSP1
ENSG00000181381	2.79473	0.00361849	DDX60L
ENSG00000104381	-0.891344	0.00362738	GDAP1
ENSG00000164211	1.35205	0.00363014	STARD4
ENSG00000179528	2.56818	0.00363705	LBX2
ENSG00000138074	-0.810029	0.00364078	SLC5A6
ENSG00000256268	1.13533	0.00368587	LINC02454
ENSG00000021300	0.946305	0.00370772	PLEKHB1
ENSG00000108785	1.69217	0.00371098	HSD17B1P1
ENSG00000167617	1.32219	0.00372213	CDC42EP5
ENSG00000116711	-1.15491	0.0037361	PLA2G4A
ENSG00000140105	1.32416	0.00374689	WARS
ENSG00000162664	-0.722401	0.00374929	ZNF326
ENSG00000160193	-1.20309	0.00377432	WDR4
ENSG00000107371	-1.03997	0.00377827	EXOSC3
ENSG00000132470	1.03113	0.00378992	ITGB4
ENSG00000261114	1.94216	0.00381568	AC012181.1
ENSG00000164742	1.19939	0.00381981	ADCY1
ENSG00000263812	2.79065	0.00382006	LINC00908
ENSG00000148840	-0.625197	0.00382665	PPRC1
ENSG00000181085	1.27619	0.00383392	MAPK15
ENSG00000127995	0.943069	0.00384104	CASD1
ENSG00000120942	-0.674741	0.0038458	UBIAD1
ENSG00000104921	2.81496	0.00385641	FCER2
ENSG00000226349	1.5455	0.00385641	AC099066.1
ENSG00000105376	1.24378	0.00386079	ICAM5
ENSG00000248383	-1.03465	0.00386769	PCDHAC1
ENSG00000204815	1.45028	0.00387803	TTC25
ENSG00000196449	-0.62915	0.00388511	YRDC
ENSG00000170954	2.67925	0.00390179	ZNF415
ENSG00000277161	-1.15568	0.00390718	PIGW
ENSG00000172346	1.40329	0.00390893	CSDC2
ENSG00000144401	0.626177	0.00394066	METTL21A
ENSG00000146731	-0.81835	0.0039408	CCT6A
ENSG00000165905	1.27405	0.00396206	LARGE2
ENSG00000130706	-0.788744	0.00396879	ADRM1
ENSG00000110723	1.25317	0.00400628	EXPH5
ENSG00000258634	0.910167	0.00400737	AL160006.1
ENSG00000135698	-0.779572	0.00401074	MPHOSPH6
ENSG00000170965	1.6932	0.00401186	PLAC1
ENSG00000197536	1.67406	0.00404089	C5orf56
ENSG00000196998	1.00833	0.00405591	WDR45
ENSG00000170558	1.30618	0.00406411	CDH2
ENSG00000206053	-0.77046	0.0040798	JPT2
ENSG00000160401	-1.17522	0.00408878	CFAP157
ENSG00000138685	1.10237	0.00410448	FGF2
ENSG00000120053	1.19674	0.00411002	GOT1
ENSG00000261438	1.95512	0.00413008	AL157394.1
ENSG00000132170	-0.80617	0.00413402	PPARG
ENSG00000102878	0.81602	0.00414621	HSF4
ENSG00000198042	-0.552277	0.00421563	MAK16
ENSG00000140057	0.742774	0.00421722	AK7
ENSG00000176619	-0.779922	0.00422953	LMNB2
ENSG00000146242	0.785493	0.00423345	TPBG
ENSG00000165480	-1.19655	0.00425464	SKA3
ENSG00000188157	1.18558	0.00426165	AGRN
ENSG00000138750	-0.585844	0.00426967	NUP54
ENSG00000145526	4.57861	0.00430243	CDH18
ENSG00000123737	-0.984805	0.00430484	EXOSC9
ENSG00000170396	-0.890379	0.0043182	ZNF804A
ENSG00000260412	1.42788	0.00432097	AL353746.1
ENSG00000099251	1.19076	0.00435263	HSD17B7P2
ENSG00000135899	1.85766	0.00436039	SP110
ENSG00000115241	-0.863484	0.00436244	PPM1G
ENSG00000162063	-1.11073	0.00436623	CCNF
ENSG00000101003	-1.11296	0.004377	GINS1
ENSG00000181163	-1.01301	0.00437893	NPM1
ENSG00000169188	-0.766641	0.00438275	APEX2
ENSG00000011007	-0.680714	0.00441581	ELOA
ENSG00000055163	1.20249	0.00442633	CYFIP2
ENSG00000158290	0.640063	0.00443927	CUL4B
ENSG00000135678	1.38299	0.00444546	CPM
ENSG00000116237	-0.616536	0.00448283	ICMT
ENSG00000181577	2.82111	0.0044875	C6orf223
ENSG00000139233	-0.736145	0.00449616	LLPH
ENSG00000070423	-0.698889	0.00450154	RNF126
ENSG00000155816	2.26434	0.00451616	FMN2
ENSG00000116117	1.66461	0.00453995	PARD3B
ENSG00000204592	1.2628	0.00455168	HLA-E
ENSG00000092929	1.86371	0.00456066	UNC13D
ENSG00000077092	2.88757	0.00458671	RARB
ENSG00000167578	0.837738	0.00459774	RAB4B
ENSG00000185090	-0.68894	0.00460222	MANEAL
ENSG00000174804	0.726124	0.00461116	FZD4
ENSG00000065357	0.681843	0.00463779	DGKA
ENSG00000143878	0.956542	0.00464482	RHOB
ENSG00000102547	1.13159	0.00465387	CAB39L
ENSG00000142864	-0.693357	0.00465989	SERBP1
ENSG00000185437	0.933571	0.00467765	SH3BGR
ENSG00000156265	0.990422	0.00468461	MAP3K7CL
ENSG00000163485	-1.29056	0.00469623	ADORA1
ENSG00000184634	0.819141	0.00470379	MED12
ENSG00000138642	1.48944	0.00471841	HERC6
ENSG00000183145	0.720404	0.00473065	RIPPLY3
ENSG00000054793	0.993103	0.00473482	ATP9A
ENSG00000180801	-2.8782	0.00474258	ARSJ
ENSG00000261652	0.831758	0.00474664	C15orf65
ENSG00000152778	1.40614	0.00477173	IFIT5
ENSG00000134516	5.54832	0.00478201	DOCK2
ENSG00000135316	-0.786336	0.00478976	SYNCRIP
ENSG00000133315	1.16611	0.00480965	MACROD1
ENSG00000140688	0.783342	0.00483281	C16orf58
ENSG00000188051	1.28284	0.00483415	TMEM221
ENSG00000135269	3.66488	0.00483898	TES
ENSG00000122884	0.984086	0.00485451	P4HA1
ENSG00000175868	1.8968	0.00486188	CALCB
ENSG00000135540	1.31998	0.00486866	NHSL1
ENSG00000132522	-1.06111	0.00487955	GPS2
ENSG00000178177	0.895782	0.00488025	LCORL
ENSG00000226137	0.696824	0.00488191	BAIAP2-AS1
ENSG00000112146	-0.635224	0.00488304	FBXO9
ENSG00000212232	-1.61319	0.00488818	SNORD17
ENSG00000130164	1.30382	0.00488954	LDLR
ENSG00000171421	-1.11431	0.00489069	MRPL36
ENSG00000120075	0.86738	0.0048929	HOXB5
ENSG00000155970	0.805152	0.00489499	MICU3
ENSG00000147124	0.996425	0.00492616	ZNF41
ENSG00000182459	1.8522	0.00493898	TEX19
ENSG00000185838	-0.930068	0.00497684	GNB1L
ENSG00000113161	1.06643	0.00499642	HMGCR
ENSG00000145604	-0.87121	0.00500785	SKP2
ENSG00000244242	2.55247	0.005008	IFITM10
ENSG00000145736	-0.649019	0.00502247	GTF2H2
ENSG00000249242	0.838051	0.00505663	TMEM150C
ENSG00000109971	-0.927269	0.00506677	HSPA8
ENSG00000114867	-0.762124	0.0050736	EIF4G1
ENSG00000145907	-0.705857	0.00507684	G3BP1
ENSG00000205978	1.11457	0.00507746	NYNRIN
ENSG00000240849	1.1379	0.00509037	TMEM189
ENSG00000137266	1.01839	0.00509456	SLC22A23
ENSG00000090554	1.41373	0.00509506	FLT3LG
ENSG00000165240	0.882406	0.005097	ATP7A
ENSG00000134815	-0.770246	0.00510331	DHX34
ENSG00000176595	1.32859	0.00511929	KBTBD11
ENSG00000196981	0.681788	0.00512601	WDR5B
ENSG00000136450	-0.939448	0.00512619	SRSF1
ENSG00000255284	1.09708	0.00512888	AP006621.3
ENSG00000267649	1.39781	0.00514071	AC010327.4
ENSG00000186635	0.755335	0.00516185	ARAP1
ENSG00000100372	-0.653925	0.00519185	SLC25A17
ENSG00000231503	-1.0666	0.00519306	PTMAP4
ENSG00000087076	1.29144	0.00520023	HSD17B14
ENSG00000077585	0.978401	0.00521746	GPR137B
ENSG00000249464	0.989367	0.0052224	LINC01091
ENSG00000232445	-0.697729	0.00523353	AC006329.1
ENSG00000134001	-0.58522	0.00527138	EIF2S1
ENSG00000100216	-1.00962	0.00527616	TOMM22
ENSG00000125457	0.639037	0.00528808	MIF4GD
ENSG00000162408	-0.854196	0.00529434	NOL9
ENSG00000066923	1.26226	0.00533291	STAG3
ENSG00000250899	-0.797124	0.00534065	AC125807.2
ENSG00000135625	2.02535	0.00534587	EGR4
ENSG00000172432	1.16014	0.00537488	GTPBP2
ENSG00000013275	-0.769017	0.0053815	PSMC4
ENSG00000166341	1.50849	0.00538995	DCHS1
ENSG00000132561	1.44061	0.00544903	MATN2
ENSG00000130158	0.913109	0.00546724	DOCK6
ENSG00000165556	2.73959	0.00546826	CDX2
ENSG00000187193	-0.912227	0.00548354	MT1X
ENSG00000171793	-0.852993	0.0055013	CTPS1
ENSG00000111142	-0.618348	0.00552233	METAP2
ENSG00000158828	0.973797	0.00552807	PINK1
ENSG00000162231	-0.582256	0.00555512	NXF1
ENSG00000136891	-0.534734	0.00559227	TEX10
ENSG00000149547	-0.628921	0.00560179	EI24
ENSG00000170322	-0.637442	0.00561611	NFRKB
ENSG00000163597	-0.858807	0.00562245	SNHG16
ENSG00000231607	-1.05746	0.00568944	DLEU2
ENSG00000104723	0.761522	0.00571176	TUSC3
ENSG00000047644	1.24818	0.00571242	WWC3
ENSG00000187372	2.2041	0.00573142	PCDHB13
ENSG00000185345	1.71355	0.00582328	PRKN
ENSG00000282826	0.795296	0.00582595	FRG1CP
ENSG00000156374	-0.635658	0.00583701	PCGF6
ENSG00000172216	1.33583	0.00585168	CEBPB
ENSG00000114698	2.1244	0.00587376	PLSCR4
ENSG00000255008	1.82765	0.00589046	AP000442.1
ENSG00000160678	1.24185	0.00589162	S100A1
ENSG00000168003	1.32983	0.00589399	SLC3A2
ENSG00000145833	-1.06186	0.0058979	DDX46
ENSG00000130725	-0.72026	0.00589918	UBE2M
ENSG00000144231	-0.679122	0.00590228	POLR2D
ENSG00000130766	2.70017	0.00592211	SESN2
ENSG00000101493	0.977298	0.00592523	ZNF516
ENSG00000261824	1.09104	0.00592667	LINC00662
ENSG00000267309	0.94617	0.0059288	AC092295.2
ENSG00000134107	1.24828	0.0059325	BHLHE40
ENSG00000116120	-0.76692	0.00595993	FARSB
ENSG00000231689	4.7308	0.00596739	LINC01090
ENSG00000106462	-0.93034	0.00598005	EZH2
ENSG00000108312	-0.636366	0.0059935	UBTF
ENSG00000145414	-0.677049	0.00600761	NAF1
ENSG00000091651	-0.830109	0.00602233	ORC6
ENSG00000103227	0.729168	0.00603092	LMF1
ENSG00000130700	1.26609	0.0060387	GATA5
ENSG00000266947	1.19043	0.00603909	AC022916.1
ENSG00000130830	-0.877292	0.00604533	MPP1
ENSG00000105928	0.715115	0.00608454	GSDME
ENSG00000103326	-0.655998	0.00609606	CAPN15
ENSG00000139112	1.37984	0.00609984	GABARAPL1
ENSG00000012061	1.02443	0.00610151	ERCC1
ENSG00000078804	0.88339	0.00610501	TP53INP2
ENSG00000282988	1.63915	0.00611737	AL031777.3
ENSG00000262528	1.40637	0.00613078	AL022341.2
ENSG00000130733	1.14751	0.00613692	YIPF2
ENSG00000058729	-0.58592	0.00613795	RIOK2
ENSG00000237877	2.12606	0.00613926	LINC01473
ENSG00000167670	-0.846397	0.00614477	CHAF1A
ENSG00000125434	0.799146	0.00614572	SLC25A35
ENSG00000006638	-1.09081	0.00621864	TBXA2R
ENSG00000171435	1.43739	0.00622185	KSR2
ENSG00000090861	1.10886	0.00625086	AARS
ENSG00000205571	-0.88983	0.00627147	SMN2
ENSG00000140941	1.18069	0.0062789	MAP1LC3B
ENSG00000172062	-0.72244	0.00629968	SMN1
ENSG00000163762	1.88518	0.00630501	TM4SF18
ENSG00000164024	-0.62396	0.00630534	METAP1
ENSG00000177370	-0.793715	0.0063137	TIMM22
ENSG00000141101	-0.559583	0.00631712	NOB1
ENSG00000104936	0.72393	0.00631982	DMPK
ENSG00000186298	-0.710155	0.00633904	PPP1CC
ENSG00000197771	-0.768918	0.00637601	MCMBP
ENSG00000165410	-0.696829	0.00640029	CFL2
ENSG00000131876	-0.805985	0.00642311	SNRPA1
ENSG00000100276	1.88419	0.00642328	RASL10A
ENSG00000133466	1.44465	0.00642429	C1QTNF6
ENSG00000117399	-1.30321	0.00643703	CDC20
ENSG00000112033	0.849995	0.00643907	PPARD
ENSG00000170160	2.05325	0.00645548	CCDC144A
ENSG00000090273	-0.896317	0.00650271	NUDC
ENSG00000198133	1.01622	0.00650894	TMEM229B
ENSG00000168883	-0.617156	0.00652466	USP39
ENSG00000204709	1.68075	0.00652579	LINC01556
ENSG00000106031	-2.70321	0.00652735	HOXA13
ENSG00000146250	1.31775	0.00654657	PRSS35
ENSG00000111012	1.26576	0.00655796	CYP27B1
ENSG00000124784	-0.580151	0.00656808	RIOK1
ENSG00000185669	1.70398	0.00657098	SNAI3
ENSG00000150990	-0.673239	0.00657669	DHX37
ENSG00000197905	-0.874565	0.00658234	TEAD4
ENSG00000184702	0.694177	0.0066114	SEPT5
ENSG00000102900	-0.674978	0.00662345	NUP93
ENSG00000159588	1.36576	0.00662411	CCDC17
ENSG00000021762	0.788672	0.00663223	OSBPL5
ENSG00000168843	4.94718	0.00664988	FSTL5
ENSG00000008735	-1.16274	0.00669214	MAPK8IP2
ENSG00000196743	0.636441	0.00670961	GM2A
ENSG00000167037	1.55684	0.00672553	SGSM1
ENSG00000156587	2.3728	0.00674416	UBE2L6
ENSG00000112651	-0.687779	0.00674874	MRPL2
ENSG00000161036	-0.888752	0.00675579	LRWD1
ENSG00000255310	1.21458	0.00675675	AF131215.5
ENSG00000113739	2.33219	0.00676387	STC2
ENSG00000164338	-0.575328	0.00680465	UTP15
ENSG00000118655	-0.750571	0.00681379	DCLRE1B
ENSG00000241399	1.29864	0.00681422	CD302
ENSG00000166226	-0.821892	0.00682339	CCT2
ENSG00000185615	1.06308	0.00683428	PDIA2
ENSG00000133424	2.70562	0.00684984	LARGE1
ENSG00000138073	-0.772767	0.00685658	PREB
ENSG00000205959	2.38159	0.00687701	AC105345.1
ENSG00000234928	1.33289	0.00688282	LINC01659
ENSG00000130487	5.25859	0.00689169	KLHDC7B
ENSG00000106560	1.33322	0.00690017	GIMAP2
ENSG00000235513	2.12172	0.00690224	AL035681.1
ENSG00000260920	0.928661	0.00694005	AL031985.3
ENSG00000197461	3.40313	0.0069492	PDGFA
ENSG00000173545	-0.564962	0.00694966	ZNF622
ENSG00000001497	-0.937741	0.00698188	LAS1L
ENSG00000109107	0.658175	0.0069884	ALDOC
ENSG00000105127	-0.614755	0.00704122	AKAP8
ENSG00000005194	-0.672578	0.00705367	CIAPIN1
ENSG00000166710	1.1878	0.00706103	B2M
ENSG00000176723	1.41492	0.00706433	ZNF843
ENSG00000196220	1.22672	0.00707802	SRGAP3
ENSG00000116750	-0.596899	0.0070954	UCHL5
ENSG00000105401	-0.731986	0.00710277	CDC37
ENSG00000120800	-0.82514	0.00710852	UTP20
ENSG00000166246	-1.7883	0.00712273	C16orf71
ENSG00000279520	1.5653	0.00713643	AC093525.8
ENSG00000113657	-2.1884	0.00715206	DPYSL3
ENSG00000167711	1.07223	0.00719086	SERPINF2
ENSG00000107959	-0.682535	0.00720729	PITRM1
ENSG00000133863	-0.902186	0.00720795	TEX15
ENSG00000162461	1.89842	0.00725053	SLC25A34
ENSG00000275700	-0.675724	0.00727086	AATF
ENSG00000177679	1.6069	0.00727173	SRRM3
ENSG00000099783	-0.908676	0.00727427	HNRNPM
ENSG00000206190	1.16511	0.00727682	ATP10A
ENSG00000185513	0.81976	0.00729455	L3MBTL1
ENSG00000228397	1.40569	0.00729569	LINC01635
ENSG00000232656	2.1309	0.00729743	IDI2-AS1
ENSG00000271581	1.72314	0.00734167	AL671883.2
ENSG00000158406	1.48506	0.00734782	HIST1H4H
ENSG00000106976	0.731387	0.00736008	DNM1
ENSG00000227799	1.53193	0.00739915	AC012358.2
ENSG00000148843	-0.626929	0.00739922	PDCD11
ENSG00000109323	0.746678	0.00740109	MANBA
ENSG00000181444	0.886386	0.00740362	ZNF467
ENSG00000084731	0.923911	0.00740997	KIF3C
ENSG00000164161	2.0151	0.00742236	HHIP
ENSG00000129472	0.787955	0.00742781	RAB2B
ENSG00000104324	1.18105	0.00742916	CPQ
ENSG00000163879	2.10835	0.00744135	DNALI1
ENSG00000104805	0.755593	0.00746301	NUCB1
ENSG00000135365	0.807944	0.00749801	PHF21A
ENSG00000197768	1.09046	0.00752209	STPG3
ENSG00000185046	1.50176	0.00753103	ANKS1B
ENSG00000260428	1.94505	0.00753174	SCX
ENSG00000268108	3.24149	0.00754423	AC008687.2
ENSG00000236824	-1.35418	0.00754453	BCYRN1
ENSG00000225855	0.655936	0.00755363	RUSC1-AS1
ENSG00000142871	0.98857	0.00756088	CYR61
ENSG00000140464	1.17576	0.00757293	PML
ENSG00000117407	1.10856	0.00759331	ARTN
ENSG00000254819	1.14544	0.00761136	AC021698.1
ENSG00000162069	1.30105	0.00761821	BICDL2
ENSG00000148835	-0.740234	0.00762968	TAF5
ENSG00000186567	1.17367	0.00763781	CEACAM19
ENSG00000197555	0.81804	0.007651	SIPA1L1
ENSG00000229431	1.69655	0.00768686	AL139289.1
ENSG00000198125	1.91268	0.00768864	MB
ENSG00000125459	-0.921319	0.00770496	MSTO1
ENSG00000213551	-0.989651	0.00772727	DNAJC9
ENSG00000169499	1.09179	0.00773041	PLEKHA2
ENSG00000165105	2.98585	0.0077844	RASEF
ENSG00000168827	-0.519918	0.00778872	GFM1
ENSG00000250241	1.50408	0.0078141	AC105383.1
ENSG00000224152	0.821469	0.00781777	AC009506.1
ENSG00000104969	-0.583797	0.00783257	SGTA
ENSG00000126953	-0.765968	0.00784957	TIMM8A
ENSG00000133302	0.794871	0.00790499	SLF1
ENSG00000111845	-0.644227	0.00790556	PAK1IP1
ENSG00000138381	-0.689316	0.00790669	ASNSD1
ENSG00000264364	-0.512132	0.00794296	DYNLL2
ENSG00000156639	1.04202	0.00794813	ZFAND3
ENSG00000196787	0.980645	0.00795262	HIST1H2AG
ENSG00000037897	-0.73016	0.00796051	METTL1
ENSG00000100410	-0.736096	0.00796319	PHF5A
ENSG00000139438	-1.54524	0.00797239	FAM222A
ENSG00000185250	0.72973	0.00799331	PPIL6
ENSG00000150593	1.26735	0.00801647	PDCD4
ENSG00000118473	-3.36286	0.00806051	SGIP1
ENSG00000066427	0.741958	0.00807759	ATXN3
ENSG00000113460	-0.663208	0.00808256	BRIX1
ENSG00000174938	0.850089	0.0080971	SEZ6L2
ENSG00000065150	-0.633598	0.00817142	IPO5
ENSG00000141576	0.993122	0.00817485	RNF157
ENSG00000280734	0.724077	0.00817845	LINC01232
ENSG00000145244	-2.26965	0.00818246	CORIN
ENSG00000198053	0.906435	0.00822253	SIRPA
ENSG00000166401	1.63305	0.00822816	SERPINB8
ENSG00000227620	-1.23109	0.00824203	ALG1L8P
ENSG00000104413	6.49919	0.00824506	ESRP1
ENSG00000130522	1.08963	0.00828403	JUND
ENSG00000095752	1.05265	0.00830802	IL11
ENSG00000164308	0.787818	0.00830848	ERAP2
ENSG00000100031	1.05029	0.00832066	GGT1
ENSG00000181610	-0.690781	0.00834208	MRPS23
ENSG00000107937	-0.539259	0.00836327	GTPBP4
ENSG00000141314	2.2258	0.00839892	RHBDL3
ENSG00000160087	-0.646673	0.00839921	UBE2J2
ENSG00000088247	-0.590023	0.00840372	KHSRP
ENSG00000131979	0.960035	0.00841132	GCH1
ENSG00000169245	3.3055	0.00841979	CXCL10
ENSG00000224419	1.39932	0.00845312	KRT18P27
ENSG00000152795	-0.876506	0.00845857	HNRNPDL
ENSG00000248333	-0.631466	0.00846534	CDK11B
ENSG00000087087	-0.838471	0.00848305	SRRT
ENSG00000033011	-0.952449	0.00849289	ALG1
ENSG00000138316	1.78488	0.00852539	ADAMTS14
ENSG00000239900	-0.795833	0.00855806	ADSL
ENSG00000241489	1.64871	0.00856279	AC244197.3
ENSG00000174243	-0.926	0.00858341	DDX23
ENSG00000185359	-0.621091	0.0086249	HGS
ENSG00000167772	1.12345	0.00866507	ANGPTL4
ENSG00000143390	0.594044	0.00867077	RFX5
ENSG00000096384	-0.720441	0.00869433	HSP90AB1
ENSG00000155508	0.557777	0.00871172	CNOT8
ENSG00000179292	1.46114	0.00871251	TMEM151A
ENSG00000163412	2.21132	0.00871509	EIF4E3
ENSG00000163866	-0.733573	0.008716	SMIM12
ENSG00000132780	-0.917291	0.00873737	NASP
ENSG00000163938	-0.591882	0.00875879	GNL3
ENSG00000135776	-0.711253	0.00876106	ABCB10
ENSG00000174446	-0.638668	0.00877967	SNAPC5
ENSG00000164136	2.28141	0.00878165	IL15
ENSG00000147813	-1.2163	0.00878446	NAPRT
ENSG00000153187	-0.663919	0.008799	HNRNPU
ENSG00000156502	-0.495312	0.00880298	SUPV3L1
ENSG00000187642	-0.909895	0.00883598	PERM1
ENSG00000117477	-1.51666	0.00884001	CCDC181
ENSG00000144381	-0.797053	0.00884363	HSPD1
ENSG00000100219	0.911438	0.00886115	XBP1
ENSG00000146197	1.54005	0.00886779	SCUBE3
ENSG00000278828	1.02123	0.00888434	HIST1H3H
ENSG00000103064	-0.711666	0.00889014	SLC7A6
ENSG00000066135	0.885289	0.00889068	KDM4A
ENSG00000132256	1.07245	0.00890609	TRIM5
ENSG00000240065	1.06919	0.00891827	PSMB9
ENSG00000228084	1.22053	0.008949	AC118553.1
ENSG00000060688	-0.707164	0.00896402	SNRNP40
ENSG00000168779	0.861114	0.0089698	SHOX2
ENSG00000268964	3.20167	0.00899373	ERVV-2
ENSG00000112343	1.65706	0.00901467	TRIM38
ENSG00000226699	2.19488	0.00901607	AL360181.1
ENSG00000103550	-0.562251	0.00901873	KNOP1
ENSG00000114349	2.81342	0.00901897	GNAT1
ENSG00000108424	-0.66033	0.00904972	KPNB1
ENSG00000120162	-1.0076	0.00905415	MOB3B
ENSG00000232859	0.928395	0.0090599	LYRM9
ENSG00000128923	0.797144	0.0090949	MINDY2
ENSG00000064300	1.78003	0.0090978	NGFR
ENSG00000133816	-1.20321	0.00910199	MICAL2
ENSG00000158526	-0.69991	0.0091081	TSR2
ENSG00000268655	1.09285	0.00912026	AC008687.4
ENSG00000174013	-0.57808	0.00913898	FBXO45
ENSG00000189114	-0.694467	0.00915194	BLOC1S3
ENSG00000185386	0.724452	0.00916397	MAPK11
ENSG00000251129	3.42909	0.00918038	LINC02506
ENSG00000074211	1.02006	0.00918961	PPP2R2C
ENSG00000143368	-0.759795	0.00922679	SF3B4
ENSG00000092201	-0.580865	0.00925395	SUPT16H
ENSG00000245248	-1.1404	0.0092558	USP2-AS1
ENSG00000108306	0.962369	0.0092772	FBXL20
ENSG00000127990	0.665333	0.00930462	SGCE
ENSG00000112365	-0.602246	0.00931952	ZBTB24
ENSG00000179846	2.77964	0.00933502	NKPD1
ENSG00000144043	-0.821701	0.00936999	TEX261
ENSG00000120725	0.856758	0.00944255	SIL1
ENSG00000136828	0.696319	0.0094491	RALGPS1
ENSG00000197283	0.86138	0.00945192	SYNGAP1
ENSG00000125740	2.48128	0.00946913	FOSB
ENSG00000142449	2.98261	0.00947612	FBN3
ENSG00000107317	1.5138	0.00949577	PTGDS
ENSG00000276900	1.06878	0.00949875	AC023157.3
ENSG00000163507	-0.981832	0.00949977	CIP2A
ENSG00000169180	-0.643485	0.00950753	XPO6
ENSG00000138380	1.02509	0.00954821	CARF
ENSG00000149084	0.81437	0.00957742	HSD17B12
ENSG00000185880	1.18495	0.00960742	TRIM69
ENSG00000198369	0.964371	0.00962195	SPRED2
ENSG00000225921	-0.773717	0.0096249	NOL7
ENSG00000186088	0.705307	0.00965177	GSAP
ENSG00000139620	-0.541887	0.00966178	KANSL2
ENSG00000197299	-1.04135	0.00966398	BLM
ENSG00000169756	0.864414	0.00967813	LIMS1
ENSG00000168259	-0.697897	0.00968145	DNAJC7
ENSG00000121851	0.864651	0.00969655	POLR3GL
ENSG00000122952	-1.21505	0.00970707	ZWINT
ENSG00000128191	-0.594177	0.00971034	DGCR8
ENSG00000183760	2.58761	0.00971648	ACP7
ENSG00000137171	0.784143	0.00972681	KLC4
ENSG00000151135	0.626781	0.00976408	TMEM263
ENSG00000171843	-1.8719	0.00976824	MLLT3
ENSG00000163320	0.61685	0.00981474	CGGBP1
ENSG00000080839	-0.748153	0.00984205	RBL1
ENSG00000106078	0.821284	0.00985447	COBL
ENSG00000184916	-0.722827	0.00985753	JAG2
ENSG00000181409	0.905744	0.0098689	AATK
ENSG00000124279	-0.636062	0.00990418	FASTKD3
ENSG00000137547	-0.746626	0.00990908	MRPL15
ENSG00000148408	1.68156	0.00990971	CACNA1B
ENSG00000188493	0.613945	0.00997093	C19orf54
ENSG00000162385	-0.694361	0.00999709	MAGOH
ENSG00000117122	1.04814	0.0100109	MFAP2
ENSG00000158717	-0.5869	0.010034	RNF166
ENSG00000107938	-0.614675	0.0100353	EDRF1
ENSG00000105171	-0.743977	0.0100456	POP4
ENSG00000130270	1.03063	0.0100515	ATP8B3
ENSG00000183474	-0.550906	0.0100635	GTF2H2C
ENSG00000147676	1.86046	0.0100647	MAL2
ENSG00000091127	-0.657348	0.010072	PUS7
ENSG00000123607	0.669867	0.0101025	TTC21B
ENSG00000154845	-0.670384	0.0101673	PPP4R1
ENSG00000112658	-0.541339	0.0101756	SRF
ENSG00000111261	0.640316	0.0102371	MANSC1
ENSG00000100027	1.99611	0.0102542	YPEL1
ENSG00000165861	0.804034	0.0102748	ZFYVE1
ENSG00000160469	0.911871	0.0102812	BRSK1
ENSG00000144867	-0.566071	0.0102898	SRPRB
ENSG00000093217	-0.988116	0.0102972	XYLB
ENSG00000124532	-0.582755	0.0103027	MRS2
ENSG00000198892	1.06232	0.0103368	SHISA4
ENSG00000159200	-0.589105	0.0103766	RCAN1
ENSG00000042493	1.21881	0.0103775	CAPG
ENSG00000182481	-0.866116	0.0103816	KPNA2
ENSG00000198482	1.05701	0.0104153	ZNF808
ENSG00000143845	1.10221	0.010452	ETNK2
ENSG00000051596	-0.862068	0.010493	THOC3
ENSG00000173805	1.17517	0.0105118	HAP1
ENSG00000132688	-0.844192	0.0105189	NES
ENSG00000235385	4.8364	0.0105294	LINC02154
ENSG00000251201	1.2234	0.0105343	TMED7-TICAM2
ENSG00000130600	-2.06108	0.0105511	H19
ENSG00000076344	2.62314	0.0105636	RGS11
ENSG00000168913	-1.18499	0.0106126	ENHO
ENSG00000112294	0.737078	0.0106819	ALDH5A1
ENSG00000101084	-0.802399	0.0106859	C20orf24
ENSG00000173145	-0.50499	0.0106874	NOC3L
ENSG00000070950	-0.778973	0.0106961	RAD18
ENSG00000168101	-0.979749	0.0107516	NUDT16L1
ENSG00000172071	1.03839	0.0107868	EIF2AK3
ENSG00000087191	-0.896423	0.0108055	PSMC5
ENSG00000110944	1.20949	0.0108127	IL23A
ENSG00000177302	-0.614289	0.010815	TOP3A
ENSG00000145777	2.76307	0.0108292	TSLP
ENSG00000255717	-0.72689	0.0108479	SNHG1
ENSG00000155393	-0.663604	0.0108578	HEATR3
ENSG00000130881	-0.710663	0.0108983	LRP3
ENSG00000165304	-0.78762	0.010925	MELK
ENSG00000140443	1.21595	0.0109415	IGF1R
ENSG00000183520	-0.63653	0.0109452	UTP11
ENSG00000177706	1.23065	0.0109723	FAM20C
ENSG00000187522	-0.683938	0.0109746	HSPA14
ENSG00000139323	0.623159	0.0110513	POC1B
ENSG00000013503	-0.675762	0.0110735	POLR3B
ENSG00000174943	0.752571	0.0111554	KCTD13
ENSG00000204525	1.18246	0.0111729	HLA-C
ENSG00000213996	1.4165	0.0111875	TM6SF2
ENSG00000125482	-0.709619	0.0112119	TTF1
ENSG00000138760	0.785542	0.0112257	SCARB2
ENSG00000075131	-0.637282	0.0112383	TIPIN
ENSG00000185798	-0.656002	0.0112697	WDR53
ENSG00000265354	-0.615054	0.011305	TIMM23
ENSG00000127528	1.00757	0.0113067	KLF2
ENSG00000198551	0.718072	0.0113225	ZNF627
ENSG00000113360	-0.623107	0.0113933	DROSHA
ENSG00000148331	-0.595264	0.0114015	ASB6
ENSG00000129484	-0.533216	0.0114044	PARP2
ENSG00000196943	-0.586643	0.0114139	NOP9
ENSG00000163468	-0.882847	0.0114172	CCT3
ENSG00000099999	0.999341	0.0114192	RNF215
ENSG00000185633	1.64018	0.0114501	NDUFA4L2
ENSG00000132872	2.66812	0.0114707	SYT4
ENSG00000100170	2.07489	0.0114726	SLC5A1
ENSG00000260776	3.32542	0.0115087	AC104758.3
ENSG00000166508	-1.05465	0.0115088	MCM7
ENSG00000090661	0.87895	0.0115275	CERS4
ENSG00000184371	1.43187	0.0115536	CSF1
ENSG00000224481	3.17375	0.0115743	AC245100.1
ENSG00000105926	-0.765087	0.0115765	MPP6
ENSG00000065320	2.45223	0.0115839	NTN1
ENSG00000169136	1.34858	0.0116239	ATF5
ENSG00000132386	1.06286	0.0116407	SERPINF1
ENSG00000279713	2.80953	0.0116465	AC080038.3
ENSG00000105559	1.02152	0.0116514	PLEKHA4
ENSG00000185418	-0.923267	0.0116628	TARSL2
ENSG00000169727	-0.716165	0.0116771	GPS1
ENSG00000175792	-0.857391	0.0116824	RUVBL1
ENSG00000120694	-0.702813	0.0117063	HSPH1
ENSG00000165689	-0.589204	0.0117307	SDCCAG3
ENSG00000071994	-0.658211	0.0117471	PDCD2
ENSG00000258818	1.22091	0.0117721	RNASE4
ENSG00000237440	0.846359	0.0117819	ZNF737
ENSG00000125450	-0.67851	0.0117875	NUP85
ENSG00000164687	-1.2212	0.0117901	FABP5
ENSG00000236104	0.744767	0.0118322	ZBTB22
ENSG00000104497	0.744419	0.0118639	SNX16
ENSG00000171488	-0.902897	0.0118701	LRRC8C
ENSG00000186480	0.856488	0.0118788	INSIG1
ENSG00000142178	-0.685874	0.0119107	SIK1
ENSG00000137692	-0.602287	0.011915	DCUN1D5
ENSG00000088002	0.990275	0.0119237	SULT2B1
ENSG00000090889	-0.83369	0.0119377	KIF4A
ENSG00000160563	-0.667956	0.0119483	MED27
ENSG00000108883	-0.618155	0.0119507	EFTUD2
ENSG00000101040	0.700106	0.0119547	ZMYND8
ENSG00000099995	-0.593851	0.011964	SF3A1
ENSG00000132507	-0.908229	0.0119652	EIF5A
ENSG00000072858	2.05241	0.0119702	SIDT1
ENSG00000184898	0.723759	0.0119717	RBM43
ENSG00000230306	2.03369	0.0119894	BANF1P2
ENSG00000080224	1.92564	0.0120126	EPHA6
ENSG00000215808	0.556611	0.0120481	LINC01139
ENSG00000144647	-0.745218	0.012073	POMGNT2
ENSG00000197498	-0.628064	0.0120847	RPF2
ENSG00000237276	1.53664	0.0121032	ANO7L1
ENSG00000163376	-1.31114	0.0121225	KBTBD8
ENSG00000074695	0.719717	0.0121269	LMAN1
ENSG00000110108	-0.613244	0.0121363	TMEM109
ENSG00000148308	-0.586352	0.0121801	GTF3C5
ENSG00000109674	-0.966471	0.0122097	NEIL3
ENSG00000104897	-0.681507	0.0122141	SF3A2
ENSG00000198522	-0.588874	0.0122196	GPN1
ENSG00000106244	-0.546802	0.0122307	PDAP1
ENSG00000128604	1.16022	0.0122343	IRF5
ENSG00000086619	1.20842	0.0122507	ERO1B
ENSG00000258216	2.94778	0.0123584	AC084200.1
ENSG00000124562	-0.733269	0.0123764	SNRPC
ENSG00000129968	-0.739937	0.0123886	ABHD17A
ENSG00000185963	-0.623897	0.0123918	BICD2
ENSG00000156983	-0.599704	0.0123972	BRPF1
ENSG00000187942	1.96926	0.0124012	LDLRAD2
ENSG00000000460	-0.993459	0.0124173	C1orf112
ENSG00000268713	1.02489	0.0124221	AC005261.3
ENSG00000100320	0.723066	0.0124446	RBFOX2
ENSG00000271601	0.653965	0.0124711	LIX1L
ENSG00000164053	-0.928514	0.0124759	ATRIP
ENSG00000182325	-0.657867	0.0125354	FBXL6
ENSG00000103342	-0.509822	0.0125556	GSPT1
ENSG00000164362	-1.24864	0.0126008	TERT
ENSG00000101189	-0.513905	0.0126022	MRGBP
ENSG00000023318	0.688413	0.0126262	ERP44
ENSG00000180817	-0.874865	0.0126392	PPA1
ENSG00000030419	3.40261	0.0126532	IKZF2
ENSG00000167216	2.02027	0.012669	KATNAL2
ENSG00000274020	0.691495	0.0126747	LINC01138
ENSG00000160888	0.889659	0.0126795	IER2
ENSG00000099817	-0.668354	0.0126822	POLR2E
ENSG00000149136	-0.76902	0.0126863	SSRP1
ENSG00000197472	-0.885866	0.0127485	ZNF695
ENSG00000005884	0.740283	0.0127644	ITGA3
ENSG00000167671	0.655141	0.0127763	UBXN6
ENSG00000140678	3.07736	0.0127772	ITGAX
ENSG00000272419	0.850914	0.0127893	AC241585.2
ENSG00000183837	0.896457	0.0127972	PNMA3
ENSG00000239306	-0.772051	0.0128238	RBM14
ENSG00000102226	0.58019	0.0128938	USP11
ENSG00000198435	-0.702716	0.0129027	NRARP
ENSG00000163684	-0.497836	0.0129043	RPP14
ENSG00000171453	-0.679154	0.0129242	POLR1C
ENSG00000235119	3.74631	0.012954	AL138895.1
ENSG00000129636	0.64034	0.0129836	ITFG1
ENSG00000129566	0.915726	0.0130162	TEP1
ENSG00000132109	1.26663	0.0130409	TRIM21
ENSG00000089351	0.724337	0.0130595	GRAMD1A
ENSG00000171388	-1.84474	0.0130673	APLN
ENSG00000242861	1.0697	0.0130871	AL591895.1
ENSG00000156469	-0.71599	0.0130895	MTERF3
ENSG00000105612	0.925224	0.0131107	DNASE2
ENSG00000245526	-3.29377	0.0131689	LINC00461
ENSG00000080644	1.35292	0.0131836	CHRNA3
ENSG00000156471	-0.770038	0.0131925	PTDSS1
ENSG00000120820	0.669445	0.013211	GLT8D2
ENSG00000166548	0.660585	0.0132323	TK2
ENSG00000204634	0.743904	0.0132364	TBC1D8
ENSG00000020129	-0.606099	0.0132513	NCDN
ENSG00000156966	2.69152	0.0132568	B3GNT7
ENSG00000152292	1.15333	0.0132754	SH2D6
ENSG00000139926	0.612842	0.0132832	FRMD6
ENSG00000267365	0.884269	0.0133266	KCNJ2-AS1
ENSG00000067840	1.13213	0.0133625	PDZD4
ENSG00000181031	0.831253	0.0133834	RPH3AL
ENSG00000095739	2.40104	0.0134174	BAMBI
ENSG00000102032	1.47943	0.0134377	RENBP
ENSG00000132334	0.852587	0.013454	PTPRE
ENSG00000163754	-0.753391	0.0134598	GYG1
ENSG00000106571	1.59275	0.0134986	GLI3
ENSG00000132819	-0.579535	0.0135084	RBM38
ENSG00000115816	-0.531365	0.0135259	CEBPZ
ENSG00000087995	-0.551127	0.0135715	METTL2A
ENSG00000132664	-0.648534	0.0135825	POLR3F
ENSG00000202337	-1.4865	0.0135956	RNU6-8
ENSG00000085832	0.688097	0.0135958	EPS15
ENSG00000241015	-0.663407	0.0135999	TPM3P9
ENSG00000162607	-0.540655	0.0136353	USP1
ENSG00000259494	-0.651046	0.0136404	MRPL46
ENSG00000250722	3.08416	0.0137182	SELENOP
ENSG00000182700	1.08226	0.0137336	IGIP
ENSG00000105825	1.72472	0.0137818	TFPI2
ENSG00000165879	1.18561	0.013787	FRAT1
ENSG00000105810	-1.81628	0.0138269	CDK6
ENSG00000050820	-0.67955	0.0138329	BCAR1
ENSG00000101868	-0.758236	0.0138796	POLA1
ENSG00000171766	0.791297	0.0138859	GATM
ENSG00000182718	-0.747558	0.0139333	ANXA2
ENSG00000186765	1.58349	0.0139469	FSCN2
ENSG00000124212	2.55783	0.0139518	PTGIS
ENSG00000132326	-0.683789	0.0139641	PER2
ENSG00000175063	-0.987111	0.0139683	UBE2C
ENSG00000198908	0.743159	0.0139818	BHLHB9
ENSG00000130066	1.15197	0.0139894	SAT1
ENSG00000204104	-0.569705	0.0140035	TRAF3IP1
ENSG00000160392	-0.617157	0.0140192	C19orf47
ENSG00000153574	-0.590221	0.0140261	RPIA
ENSG00000204055	2.23625	0.0140339	AL158151.1
ENSG00000130720	2.09572	0.0140702	FIBCD1
ENSG00000246339	1.42436	0.014071	EXTL3-AS1
ENSG00000108561	-0.789631	0.0140812	C1QBP
ENSG00000275325	0.753875	0.0141051	PDCD6IPP1
ENSG00000111644	2.50383	0.0141205	ACRBP
ENSG00000153879	1.05309	0.0141318	CEBPG
ENSG00000181924	-0.658863	0.0141545	COA4
ENSG00000161547	-0.833737	0.0141617	SRSF2
ENSG00000181004	0.690629	0.0141687	BBS12
ENSG00000149483	-0.639202	0.0141994	TMEM138
ENSG00000138111	-0.958524	0.0142119	MFSD13A
ENSG00000005073	-2.5424	0.0142202	HOXA11
ENSG00000134375	-0.760897	0.0142668	TIMM17A
ENSG00000133687	2.65636	0.0142773	TMTC1
ENSG00000145687	0.618225	0.0143075	SSBP2
ENSG00000157224	0.781419	0.0143241	CLDN12
ENSG00000119705	-0.919614	0.0143328	SLIRP
ENSG00000142156	1.21612	0.0143607	COL6A1
ENSG00000163002	-0.794379	0.0143627	NUP35
ENSG00000087086	-0.587516	0.01437	FTL
ENSG00000165175	0.75311	0.0143823	MID1IP1
ENSG00000146918	-0.811584	0.0143852	NCAPG2
ENSG00000068654	-0.59642	0.0143859	POLR1A
ENSG00000175467	-0.685311	0.0143985	SART1
ENSG00000142784	0.729968	0.0144189	WDTC1
ENSG00000136937	-0.64665	0.0144489	NCBP1
ENSG00000006634	-0.588755	0.0144971	DBF4
ENSG00000184900	-0.571198	0.0145278	SUMO3
ENSG00000129250	-0.570806	0.0145665	KIF1C
ENSG00000141384	-0.910904	0.0146238	TAF4B
ENSG00000249992	-0.820775	0.0146491	TMEM158
ENSG00000143549	-0.555502	0.0146804	TPM3
ENSG00000149260	0.666443	0.014687	CAPN5
ENSG00000184979	1.0663	0.0147081	USP18
ENSG00000170049	0.744857	0.0147128	KCNAB3
ENSG00000143412	0.753737	0.014734	ANXA9
ENSG00000182612	0.930639	0.0148153	TSPAN10
ENSG00000165121	0.780795	0.0148189	AL353743.1
ENSG00000184661	-0.851931	0.0148221	CDCA2
ENSG00000185033	0.986993	0.0148328	SEMA4B
ENSG00000160633	-0.574139	0.0148528	SAFB
ENSG00000204574	-0.564827	0.0148826	ABCF1
ENSG00000188282	5.03479	0.0149132	RUFY4
ENSG00000144655	1.18862	0.0149182	CSRNP1
ENSG00000005961	2.45724	0.0149413	ITGA2B
ENSG00000174799	-0.770131	0.0149688	CEP135
ENSG00000235245	1.81849	0.0150459	AL360181.2
ENSG00000185269	0.977585	0.0150817	NOTUM
ENSG00000167553	-0.678384	0.0150919	TUBA1C
ENSG00000049769	1.01882	0.0150972	PPP1R3F
ENSG00000142687	0.640238	0.015127	KIAA0319L
ENSG00000075618	0.60487	0.0151458	FSCN1
ENSG00000142444	-0.657068	0.0151634	TIMM29
ENSG00000107719	-0.533141	0.0151792	PALD1
ENSG00000146540	-0.681051	0.0152171	C7orf50
ENSG00000110060	-0.631476	0.0152373	PUS3
ENSG00000136122	-0.744671	0.0152551	BORA
ENSG00000156650	0.660699	0.0152699	KAT6B
ENSG00000249082	-1.34133	0.0152991	C5orf66-AS1
ENSG00000161270	2.24425	0.0153062	NPHS1
ENSG00000197415	2.90631	0.0153063	VEPH1
ENSG00000116985	0.608318	0.0153072	BMP8B
ENSG00000196118	-0.900273	0.0153479	CCDC189
ENSG00000262712	-1.78791	0.0153774	AC012676.1
ENSG00000106554	-0.700286	0.0153851	CHCHD3
ENSG00000126254	-0.645764	0.0153856	RBM42
ENSG00000199753	-0.944497	0.0154201	SNORD104
ENSG00000139131	-0.621621	0.0154647	YARS2
ENSG00000109576	-0.79076	0.0155019	AADAT
ENSG00000114923	0.864469	0.0155084	SLC4A3
ENSG00000138160	-0.815861	0.0155509	KIF11
ENSG00000262768	1.38417	0.0156429	AC100791.2
ENSG00000182389	1.12311	0.0156854	CACNB4
ENSG00000205702	1.50453	0.0157013	CYP2D7
ENSG00000175470	-0.631916	0.0157331	PPP2R2D
ENSG00000110237	0.721273	0.0157418	ARHGEF17
ENSG00000234664	-0.959851	0.0158534	HMGN2P5
ENSG00000133226	-0.666811	0.0158671	SRRM1
ENSG00000157856	1.93043	0.0158738	DRC1
ENSG00000155100	-0.575586	0.0158814	OTUD6B
ENSG00000059728	1.33938	0.015893	MXD1
ENSG00000121390	-0.5257	0.0159017	PSPC1
ENSG00000165521	-2.47373	0.0159106	EML5
ENSG00000123374	-0.750132	0.0159173	CDK2
ENSG00000172201	0.740394	0.0159422	ID4
ENSG00000158941	-0.606464	0.0159424	CCAR2
ENSG00000177889	-0.643972	0.0160278	UBE2N
ENSG00000101346	-0.490791	0.0160285	POFUT1
ENSG00000135378	0.952429	0.0160794	PRRG4
ENSG00000084092	-0.572537	0.0160852	NOA1
ENSG00000136158	0.639968	0.0161255	SPRY2
ENSG00000213700	1.51358	0.016145	RPL17P50
ENSG00000185100	0.834846	0.016163	ADSSL1
ENSG00000174442	-0.68317	0.0161765	ZWILCH
ENSG00000248663	2.86186	0.0161945	LINC00992
ENSG00000100065	0.785446	0.0162023	CARD10
ENSG00000149050	0.813613	0.0162301	ZNF214
ENSG00000172469	0.544248	0.0162326	MANEA
ENSG00000150938	-1.26804	0.0162363	CRIM1
ENSG00000164543	-0.616932	0.0162487	STK17A
ENSG00000136944	0.787803	0.0162495	LMX1B
ENSG00000254470	-0.584911	0.0162751	AP5B1
ENSG00000196263	0.889652	0.0162754	ZNF471
ENSG00000159267	0.809873	0.0162875	HLCS
ENSG00000261512	0.980575	0.0162952	AC092368.3
ENSG00000108671	-0.541251	0.0163084	PSMD11
ENSG00000067798	-3.04959	0.0163527	NAV3
ENSG00000124587	0.627311	0.0163652	PEX6
ENSG00000066044	-0.602881	0.0163994	ELAVL1
ENSG00000141522	-0.76296	0.0164096	ARHGDIA
ENSG00000114423	0.825546	0.0164222	CBLB
ENSG00000107611	0.631652	0.0164253	CUBN
ENSG00000090863	0.639013	0.0164382	GLG1
ENSG00000224596	2.03361	0.0164519	ZMIZ1-AS1
ENSG00000102241	-0.650524	0.0164532	HTATSF1
ENSG00000275064	3.76712	0.0164578	AC239860.1
ENSG00000089737	-0.524782	0.0164938	DDX24
ENSG00000163629	1.00237	0.0164977	PTPN13
ENSG00000110321	-0.535881	0.016526	EIF4G2
ENSG00000274307	1.60765	0.0165378	AC023449.2
ENSG00000118004	0.912724	0.0165426	COLEC11
ENSG00000124160	-0.907997	0.0165433	NCOA5
ENSG00000138668	-0.851806	0.0166122	HNRNPD
ENSG00000141456	-0.523676	0.0166268	PELP1
ENSG00000165943	0.690432	0.0166657	MOAP1
ENSG00000171241	-0.935966	0.016668	SHCBP1
ENSG00000089159	-0.882795	0.0166706	PXN
ENSG00000138092	-0.735466	0.0166776	CENPO
ENSG00000180957	-0.503609	0.0166854	PITPNB
ENSG00000134690	-0.838061	0.0166963	CDCA8
ENSG00000126500	1.78505	0.016699	FLRT1
ENSG00000115841	0.482022	0.0167278	RMDN2
ENSG00000054654	0.736222	0.0167352	SYNE2
ENSG00000166888	0.559024	0.0167614	STAT6
ENSG00000164134	-0.500097	0.0167771	NAA15
ENSG00000137074	-0.587972	0.0167845	APTX
ENSG00000257261	0.792639	0.0168313	AC008014.1
ENSG00000184205	0.979622	0.016852	TSPYL2
ENSG00000257337	0.659756	0.0168598	AC068888.1
ENSG00000186591	0.726465	0.0168721	UBE2H
ENSG00000125124	0.521502	0.0168813	BBS2
ENSG00000150275	0.758507	0.0168881	PCDH15
ENSG00000124228	-0.495123	0.016894	DDX27
ENSG00000151694	1.06786	0.0169079	ADAM17
ENSG00000159079	-0.588714	0.0169167	C21orf59
ENSG00000184178	-0.791417	0.0169515	SCFD2
ENSG00000068079	2.30149	0.0169683	IFI35
ENSG00000160803	-0.526116	0.0170227	UBQLN4
ENSG00000184557	0.754748	0.0170431	SOCS3
ENSG00000061794	-0.472979	0.0170558	MRPS35
ENSG00000179348	-0.797319	0.0170559	GATA2
ENSG00000228649	-1.07488	0.0170713	SNHG26
ENSG00000154743	-0.702235	0.01708	TSEN2
ENSG00000130649	1.77567	0.0170876	20
ENSG00000126778	0.564983	0.0170911	SIX1
ENSG00000011260	-0.485626	0.0171192	UTP18
ENSG00000159322	-0.582469	0.0171372	ADPGK
ENSG00000170734	-0.684982	0.0171657	POLH
ENSG00000186020	0.718229	0.0171735	ZNF529
ENSG00000136518	-0.532827	0.0171939	ACTL6A
ENSG00000106003	-1.38337	0.0172301	LFNG
ENSG00000124207	-0.762088	0.0172337	CSE1L
ENSG00000143815	-0.633302	0.017237	LBR
ENSG00000171307	-0.697317	0.0173416	ZDHHC16
ENSG00000122507	0.613653	0.0173448	BBS9
ENSG00000136059	1.34491	0.0173657	VILL
ENSG00000101938	1.78312	0.0173668	CHRDL1
ENSG00000168993	-0.839042	0.0173925	CPLX1
ENSG00000100814	0.953239	0.0175174	CCNB1IP1
ENSG00000170445	-0.533519	0.0175208	HARS
ENSG00000107796	-0.974373	0.0175454	ACTA2
ENSG00000241852	-0.806737	0.0175488	C8orf58
ENSG00000225206	0.745308	0.0175785	MIR137HG
ENSG00000107537	0.644451	0.0176063	PHYH
ENSG00000104218	-0.593545	0.01761	CSPP1
ENSG00000141431	2.6362	0.0176945	ASXL3
ENSG00000177200	0.634952	0.0177075	CHD9
ENSG00000164649	-0.606518	0.0177108	CDCA7L
ENSG00000198841	-0.653186	0.017722	KTI12
ENSG00000139714	1.42157	0.0177398	MORN3
ENSG00000146950	1.91415	0.0177554	SHROOM2
ENSG00000116729	0.765631	0.0177622	WLS
ENSG00000196230	-0.83797	0.0177718	TUBB
ENSG00000183605	-0.599219	0.0177794	SFXN4
ENSG00000126947	1.83981	0.0177804	ARMCX1
ENSG00000214160	-0.617514	0.0178173	ALG3
ENSG00000266208	0.744575	0.0178581	AC080112.1
ENSG00000132467	-0.481374	0.0178881	UTP3
ENSG00000225913	-1.66434	0.0178942	AL138767.3
ENSG00000225530	1.03902	0.0179135	SP3P
ENSG00000115368	-0.653614	0.0179237	WDR75
ENSG00000145743	0.594415	0.0179552	FBXL17
ENSG00000229132	-1.10047	0.0179588	EIF4A1P10
ENSG00000119669	0.889568	0.0179709	IRF2BPL
ENSG00000225678	1.50083	0.0179863	AP000619.1
ENSG00000198000	-0.622011	0.0179891	NOL8
ENSG00000150527	1.0041	0.0179953	CTAGE5
ENSG00000165568	0.864038	0.0179971	AKR1E2
ENSG00000221923	1.62126	0.0180258	ZNF880
ENSG00000175985	2.2376	0.0180279	PLEKHD1
ENSG00000171865	-0.556324	0.0180501	RNASEH1
ENSG00000010165	-0.603556	0.0180555	METTL13
ENSG00000262521	1.60851	0.0180871	AJ003147.1
ENSG00000243989	0.645879	0.0180974	ACY1
ENSG00000261428	-1.63657	0.0181013	AC097461.1
ENSG00000169612	-0.573806	0.0181047	FAM103A1
ENSG00000196497	-1.03447	0.0181083	IPO4
ENSG00000161847	-0.690806	0.0181134	RAVER1
ENSG00000234653	-1.28696	0.0181214	AC079117.1
ENSG00000213430	-1.02164	0.0181523	HSPD1P1
ENSG00000108773	-0.662132	0.018176	KAT2A
ENSG00000164761	1.93678	0.0182096	TNFRSF11B
ENSG00000165490	-0.846743	0.0182128	DDIAS
ENSG00000093000	-0.60125	0.0182441	NUP50
ENSG00000156170	-0.727677	0.0182717	NDUFAF6
ENSG00000083290	0.845094	0.0182765	ULK2
ENSG00000196358	1.08482	0.0183034	NTNG2
ENSG00000135446	-0.582836	0.0183325	CDK4
ENSG00000065978	-0.640543	0.0183355	YBX1
ENSG00000004478	-0.791433	0.0183849	FKBP4
ENSG00000215251	-0.533813	0.0184176	FASTKD5
ENSG00000139405	-0.597483	0.0184251	RITA1
ENSG00000185818	-0.517287	0.0184271	NAT8L
ENSG00000144802	1.05121	0.018435	NFKBIZ
ENSG00000169758	1.23937	0.0184385	TMEM266
ENSG00000136932	-0.661955	0.0184705	TRMO
ENSG00000163026	-0.718116	0.0184855	WDCP
ENSG00000112592	-0.517462	0.0184931	TBP
ENSG00000100395	-0.634233	0.0184978	L3MBTL2
ENSG00000039560	-0.649098	0.0184991	RAI14
ENSG00000103707	-0.58698	0.0185507	MTFMT
ENSG00000167491	-0.472303	0.0185595	GATAD2A
ENSG00000150991	0.690586	0.0185688	UBC
ENSG00000158428	2.26167	0.0185941	CATIP
ENSG00000129455	2.42479	0.0186123	KLK8
ENSG00000119335	-0.494101	0.0186175	SET
ENSG00000272841	-0.788846	0.0186284	AL139393.2
ENSG00000164176	2.25183	0.0186444	EDIL3
ENSG00000165424	0.799986	0.0186676	ZCCHC24
ENSG00000198089	0.48581	0.0186885	SFI1
ENSG00000166987	0.642388	0.0187553	MBD6
ENSG00000170860	-0.838453	0.0187931	3
ENSG00000108064	-0.644952	0.0188005	TFAM
ENSG00000197599	1.85157	0.0189133	CCDC154
ENSG00000121057	-0.674429	0.0189429	AKAP1
ENSG00000063127	0.934631	0.0189558	SLC6A16
ENSG00000130813	0.98364	0.0189698	C19orf66
ENSG00000104679	-0.702086	0.0189776	R3HCC1
ENSG00000138131	2.66751	0.01898	LOXL4
ENSG00000188229	-0.73328	0.0189804	TUBB4B
ENSG00000111224	0.684528	0.0189837	PARP11
ENSG00000260231	0.706542	0.0189876	JHDM1D-AS1
ENSG00000248238	0.922776	0.0190001	LINC02438
ENSG00000133028	-0.562977	0.0190332	SCO1
ENSG00000080031	1.03586	0.0190781	PTPRH
ENSG00000104859	-0.572529	0.0190783	CLASRP
ENSG00000267317	0.740799	0.0191219	AC027307.2
ENSG00000204392	-0.696544	0.0191234	2
ENSG00000136367	0.638168	0.019131	ZFHX2
ENSG00000131015	1.11661	0.0191389	ULBP2
ENSG00000175662	0.548893	0.0191438	TOM1L2
ENSG00000162694	0.686963	0.0191517	EXTL2
ENSG00000013573	-0.773351	0.0191548	DDX11
ENSG00000153292	2.91341	0.0191564	ADGRF1
ENSG00000107731	2.47267	0.019159	UNC5B
ENSG00000104825	-0.621409	0.0191591	NFKBIB
ENSG00000176087	-0.78268	0.019173	SLC35A4
ENSG00000148154	0.64918	0.0192098	UGCG
ENSG00000172336	-0.762711	0.0192362	POP7
ENSG00000227057	-0.589355	0.019247	WDR46
ENSG00000271992	2.13984	0.0192903	AL354872.2
ENSG00000259605	0.870679	0.0193063	AC074212.1
ENSG00000147874	-0.655216	0.0193543	HAUS6
ENSG00000063244	-0.502742	0.0193656	U2AF2
ENSG00000239857	-0.665426	0.0193697	GET4
ENSG00000151491	1.22082	0.0194	EPS8
ENSG00000163138	-0.719947	0.0194088	PACRGL
ENSG00000137198	1.47168	0.0194147	GMPR
ENSG00000136866	0.624837	0.019415	ZFP37
ENSG00000071626	-0.614618	0.0194227	DAZAP1
ENSG00000141968	1.11209	0.0194417	VAV1
ENSG00000122644	0.607376	0.0194475	ARL4A
ENSG00000138385	-0.66795	0.0195186	SSB
ENSG00000167770	-0.653145	0.0195277	OTUB1
ENSG00000268041	2.51855	0.019531	AC010616.1
ENSG00000160255	1.65927	0.0195537	ITGB2
ENSG00000100625	0.757763	0.0195784	SIX4
ENSG00000224805	1.021	0.0195969	LINC00853
ENSG00000149503	-0.847053	0.0196212	INCENP
ENSG00000100591	-0.699963	0.019641	AHSA1
ENSG00000182853	0.88122	0.0196413	VMO1
ENSG00000139890	2.08123	0.0196581	REM2
ENSG00000123473	-0.6023	0.0196861	STIL
ENSG00000181991	-0.73572	0.0196947	MRPS11
ENSG00000125835	-0.720109	0.0196998	SNRPB
ENSG00000165238	-0.604178	0.0197386	WNK2
ENSG00000075336	-0.901576	0.0197516	TIMM21
ENSG00000101849	0.792631	0.0197595	TBL1X
ENSG00000214646	2.42934	0.0198069	AC104758.1
ENSG00000183153	1.36959	0.0198249	GJD3
ENSG00000090674	-0.789386	0.0198297	MCOLN1
ENSG00000280423	2.0773	0.0198871	AL359852.1
ENSG00000257194	1.45775	0.0198923	AC126178.1
ENSG00000007923	-0.659742	0.0199712	DNAJC11
ENSG00000138496	2.12231	0.0199932	PARP9
ENSG00000062038	1.54849	0.0200046	CDH3
ENSG00000120008	0.725631	0.020022	WDR11
ENSG00000125912	-0.630218	0.0200326	NCLN
ENSG00000078699	0.592053	0.0200405	CBFA2T2
ENSG00000070882	-0.521824	0.0201034	OSBPL3
ENSG00000111186	1.23358	0.0201042	WNT5B
ENSG00000100226	0.922433	0.0201184	GTPBP1
ENSG00000152223	0.716031	0.0201336	EPG5
ENSG00000165626	0.722672	0.0201614	BEND7
ENSG00000269343	-0.785298	0.0201826	ZNF587B
ENSG00000086200	-0.566479	0.0202332	IPO11
ENSG00000102595	0.789491	0.0202632	UGGT2
ENSG00000142961	0.685608	0.0202733	MOB3C
ENSG00000167680	0.838268	0.0203177	SEMA6B
ENSG00000169718	-0.640441	0.0203377	DUS1L
ENSG00000100867	1.40624	0.0203407	DHRS2
ENSG00000255471	1.96248	0.0203614	AP001528.2
ENSG00000120438	-0.759493	0.020397	TCP1
ENSG00000151883	0.643848	0.0204135	PARP8
ENSG00000246523	1.25542	0.0204143	AP001528.1
ENSG00000144736	-0.63162	0.0204238	SHQ1
ENSG00000171943	0.676828	0.0204614	SRGAP2C
ENSG00000157895	-0.537369	0.0204742	C12orf43
ENSG00000058804	-0.552356	0.0205141	NDC1
ENSG00000241622	2.01537	0.0205323	RARRES2P1
ENSG00000173821	0.922955	0.0205576	RNF213
ENSG00000138623	0.819947	0.0205781	SEMA7A
ENSG00000100626	0.861811	0.0205805	GALNT16
ENSG00000159917	-0.755563	0.0206374	ZNF235
ENSG00000111252	0.840913	0.0206669	SH2B3
ENSG00000172301	-0.747299	0.0207113	COPRS
ENSG00000080561	0.766207	0.0207159	MID2
ENSG00000232040	0.811128	0.0207508	ZBED9
ENSG00000085433	0.941383	0.020777	WDR47
ENSG00000129951	0.791859	0.020794	PLPPR3
ENSG00000071127	-0.74676	0.0208321	WDR1
ENSG00000134597	-0.533039	0.0208512	RBMX2
ENSG00000102316	0.628597	0.0208631	MAGED2
ENSG00000104361	0.735984	0.0209022	NIPAL2
ENSG00000138346	-0.943682	0.0209137	DNA2
ENSG00000112787	-0.573953	0.0209265	FBRSL1
ENSG00000180353	2.406	0.0209653	HCLS1
ENSG00000105711	1.61007	0.0210312	SCN1B
ENSG00000132763	-0.758406	0.0210453	MMACHC
ENSG00000197093	2.10943	0.0211105	GAL3ST4
ENSG00000101182	-0.740078	0.0211741	PSMA7
ENSG00000140263	-0.506257	0.021182	SORD
ENSG00000250326	1.74164	0.0212119	AC104596.1
ENSG00000186871	-0.993044	0.0212255	ERCC6L
ENSG00000171219	1.02176	0.021266	CDC42BPG
ENSG00000135452	0.635804	0.0212695	TSPAN31
ENSG00000156802	-0.629188	0.021273	ATAD2
ENSG00000185730	-0.52585	0.0212982	ZNF696
ENSG00000225159	-1.47468	0.021316	NPM1P39
ENSG00000127837	-0.498054	0.0213227	AAMP
ENSG00000170291	-0.589888	0.0213289	ELP5
ENSG00000110851	-0.500992	0.0213573	PRDM4
ENSG00000167088	-0.742405	0.0213861	SNRPD1
ENSG00000179403	-0.695396	0.0213981	VWA1
ENSG00000186792	-1.10419	0.0214054	HYAL3
ENSG00000152818	2.32513	0.0214278	UTRN
ENSG00000251661	1.00836	0.0214278	AC136475.1
ENSG00000120949	2.46483	0.0214562	TNFRSF8
ENSG00000260276	0.965889	0.0214631	AC022167.2
ENSG00000170144	-0.565605	0.0214735	HNRNPA3
ENSG00000134057	-0.924929	0.0215054	CCNB1
ENSG00000111696	-0.585766	0.0215145	NT5DC3
ENSG00000150753	-0.6455	0.0215509	CCT5
ENSG00000163636	-0.585319	0.0215582	PSMD6
ENSG00000123545	-0.670591	0.0215584	NDUFAF4
ENSG00000160993	-0.621983	0.0215984	ALKBH4
ENSG00000041880	0.763687	0.0216065	PARP3
ENSG00000106344	-0.480456	0.0216238	RBM28
ENSG00000101391	-0.469619	0.0217109	CDK5RAP1
ENSG00000070495	-0.713548	0.0218084	JMJD6
ENSG00000169045	-0.48655	0.0218604	HNRNPH1
ENSG00000128512	-1.08719	0.0218753	DOCK4
ENSG00000225972	-0.792588	0.0218815	MTND1P23
ENSG00000164654	-0.643235	0.0219013	MIOS
ENSG00000133641	-0.639341	0.0219396	C12orf29
ENSG00000159055	-0.74134	0.0219671	MIS18A
ENSG00000005100	-0.590805	0.0220111	DHX33
ENSG00000204406	0.673934	0.0220275	MBD5
ENSG00000177000	0.783337	0.0220637	MTHFR
ENSG00000101489	1.97975	0.0220812	CELF4
ENSG00000112511	0.818512	0.0220835	PHF1
ENSG00000125818	-0.546657	0.0221077	PSMF1
ENSG00000136153	0.925043	0.0221104	LMO7
ENSG00000172766	-0.651565	0.0221129	NAA16
ENSG00000176845	1.69037	0.0221258	METRNL
ENSG00000146530	0.787762	0.0221346	VWDE
ENSG00000188566	-0.728031	0.0221628	NDOR1
ENSG00000110442	-0.866903	0.0221821	COMMD9
ENSG00000161328	0.758319	0.0222084	LRRC56
ENSG00000135900	-0.556552	0.0222201	MRPL44
ENSG00000111199	1.27584	0.0222761	TRPV4
ENSG00000177570	0.75638	0.022307	SAMD12
ENSG00000101911	-0.628914	0.0223371	PRPS2
ENSG00000136868	0.888781	0.0223655	SLC31A1
ENSG00000101236	0.718087	0.0224051	RNF24
ENSG00000213889	0.771418	0.0224422	PPM1N
ENSG00000183019	1.74329	0.022452	MCEMP1
ENSG00000173418	-0.642825	0.0224558	NAA20
ENSG00000104998	0.745621	0.0224782	IL27RA
ENSG00000174950	1.3922	0.0224977	CD164L2
ENSG00000124766	2.54451	0.0225035	SOX4
ENSG00000164074	0.519245	0.0225121	ABHD18
ENSG00000078674	0.738581	0.02252	PCM1
ENSG00000139636	0.582626	0.0225235	LMBR1L
ENSG00000104140	-0.648305	0.0225358	RHOV
ENSG00000030304	1.00959	0.0225619	MUSK
ENSG00000145293	-0.524691	0.0225939	ENOPH1
ENSG00000146409	0.606302	0.0226013	SLC18B1
ENSG00000126749	-0.612808	0.0226177	EMG1
ENSG00000261026	2.69551	0.0226188	AC105046.1
ENSG00000149599	1.36525	0.0226277	DUSP15
ENSG00000114686	-0.667937	0.0226312	MRPL3
ENSG00000170653	0.563789	0.0227018	ATF7
ENSG00000115541	-0.906824	0.0227801	HSPE1
ENSG00000136279	-0.726387	0.0227936	DBNL
ENSG00000114841	1.08794	0.0227983	DNAH1
ENSG00000282965	1.03116	0.0228079	AP001005.3
ENSG00000146834	-0.495856	0.0228121	MEPCE
ENSG00000130382	-0.56902	0.0228474	MLLT1
ENSG00000132341	-0.808778	0.0228496	RAN
ENSG00000183479	-1.47856	0.0228604	TREX2
ENSG00000096063	-0.461174	0.0228897	SRPK1
ENSG00000113649	-0.630585	0.0229005	TCERG1
ENSG00000080824	-0.74704	0.0229261	HSP90AA1
ENSG00000164163	-0.494275	0.0229441	ABCE1
ENSG00000091527	-0.438279	0.0229966	CDV3
ENSG00000068400	0.543902	0.0230064	GRIPAP1
ENSG00000138032	0.672287	0.0230086	PPM1B
ENSG00000183763	-0.860096	0.0230358	TRAIP
ENSG00000118242	-0.70005	0.0230408	MREG
ENSG00000283667	2.26012	0.0230446	AC009802.1
ENSG00000166451	-0.535638	0.023054	CENPN
ENSG00000112096	-0.482453	0.0231104	SOD2
ENSG00000128346	1.21039	0.0231651	C22orf23
ENSG00000146090	0.948468	0.0231798	RASGEF1C
ENSG00000173213	0.803698	0.0231943	TUBB8P12
ENSG00000214655	0.59613	0.0231981	ZSWIM8
ENSG00000166689	0.773217	0.02322	PLEKHA7
ENSG00000095539	0.571074	0.0232281	SEMA4G
ENSG00000172915	0.663486	0.0232318	NBEA
ENSG00000165312	1.37657	0.0233021	OTUD1
ENSG00000167676	1.09707	0.0233093	PLIN4
ENSG00000168140	-0.994574	0.0233616	VASN
ENSG00000197275	-0.752121	0.0233617	RAD54B
ENSG00000175416	-0.623989	0.0234415	CLTB
ENSG00000161204	-0.527371	0.0235147	ABCF3
ENSG00000279414	2.0868	0.023542	CR392039.2
ENSG00000255652	2.18413	0.0235604	AC140847.2
ENSG00000171262	-0.563461	0.0235727	FAM98B
ENSG00000106479	0.77775	0.0235731	ZNF862
ENSG00000231431	1.0454	0.0235796	FAR2P4
ENSG00000144935	0.840489	0.0236105	TRPC1
ENSG00000013306	-0.59061	0.023663	SLC25A39
ENSG00000146147	0.594308	0.0236996	MLIP
ENSG00000162729	0.738833	0.023705	IGSF8
ENSG00000067533	-0.566153	0.0237307	RRP15
ENSG00000118939	-0.826222	0.0237496	UCHL3
ENSG00000001461	0.661209	0.0237687	NIPAL3
ENSG00000100600	0.786153	0.0237919	LGMN
ENSG00000115268	-0.645955	0.023794	RPS15
ENSG00000166920	2.13562	0.0238256	C15orf48
ENSG00000274911	-0.697958	0.0238265	AL627230.2
ENSG00000196295	0.596244	0.0238734	AC005154.1
ENSG00000136048	0.819915	0.0239251	DRAM1
ENSG00000135624	-0.563296	0.0239547	CCT7
ENSG00000146143	-0.653865	0.0239566	PRIM2
ENSG00000149532	-0.448937	0.0239745	CPSF7
ENSG00000187961	-0.668429	0.0239805	KLHL17
ENSG00000105618	-0.625118	0.0239817	PRPF31
ENSG00000169248	0.92082	0.0240104	CXCL11
ENSG00000167766	0.669651	0.0240226	ZNF83
ENSG00000187531	-0.668402	0.0240237	SIRT7
ENSG00000272031	0.573473	0.024059	ANKRD34A
ENSG00000226037	1.59606	0.0240644	LINC01040
ENSG00000160161	1.21345	0.0240834	CILP2
ENSG00000167925	0.621301	0.0240836	GHDC
ENSG00000259781	-0.910259	0.0240874	HMGB1P6
ENSG00000119285	-0.53622	0.0240884	HEATR1
ENSG00000148019	-0.806891	0.0240999	CEP78
ENSG00000105298	-0.558135	0.0241238	CACTIN
ENSG00000141385	-0.476754	0.0241244	AFG3L2
ENSG00000197937	0.82115	0.0241484	ZNF347
ENSG00000259448	2.04335	0.0241879	LINC02352
ENSG00000117411	-0.566367	0.0242026	B4GALT2
ENSG00000170876	-0.571996	0.024232	TMEM43
ENSG00000063180	0.540618	0.0242699	CA11
ENSG00000118257	2.1589	0.0242765	NRP2
ENSG00000162512	0.721237	0.0243203	SDC3
ENSG00000132436	-0.857945	0.0243419	FIGNL1
ENSG00000211460	-0.441312	0.0243972	TSN
ENSG00000163794	1.76637	0.0244413	UCN
ENSG00000183770	1.94895	0.0244849	FOXL2
ENSG00000196584	-0.971593	0.024509	XRCC2
ENSG00000085117	1.20139	0.024541	CD82
ENSG00000188825	1.0718	0.0245481	LINC00910
ENSG00000100416	-0.718088	0.0245619	TRMU
ENSG00000174004	1.25097	0.024604	NRROS
ENSG00000092853	-1.07208	0.0246078	CLSPN
ENSG00000079337	1.27374	0.0246327	RAPGEF3
ENSG00000183647	-0.80064	0.0247021	ZNF530
ENSG00000260942	-0.974951	0.0248165	CAPN10-AS1
ENSG00000053900	-0.652949	0.024829	ANAPC4
ENSG00000109794	1.2574	0.0248529	FAM149A
ENSG00000071462	-0.556222	0.0248794	BUD23
ENSG00000204060	1.13151	0.0248872	FOXO6
ENSG00000079785	-0.465409	0.0248929	DDX1
ENSG00000253626	-1.00106	0.0248986	EIF5AL1
ENSG00000021355	0.855908	0.0249048	SERPINB1
ENSG00000105136	0.70128	0.0249476	ZNF419
ENSG00000139044	1.15778	0.0249687	B4GALNT3
ENSG00000265458	-1.17239	0.0249808	AC132938.3
ENSG00000153234	2.16637	0.0250579	NR4A2
ENSG00000143621	-0.618708	0.0250703	ILF2
ENSG00000095370	1.52786	0.0250894	SH2D3C
ENSG00000163075	-0.876083	0.0250963	CFAP221
ENSG00000023734	-0.462115	0.0251251	STRAP
ENSG00000258102	1.32776	0.0251813	MAP1LC3B2
ENSG00000198901	-0.709147	0.0251886	PRC1
ENSG00000123983	0.651991	0.0251962	ACSL3
ENSG00000128050	-0.707935	0.0252081	PAICS
ENSG00000108799	0.645601	0.025221	EZH1
ENSG00000186056	0.937537	0.0252529	MATN1-AS1
ENSG00000181104	0.787921	0.0252558	F2R
ENSG00000101695	1.13349	0.0252563	RNF125
ENSG00000088280	0.667027	0.0252627	ASAP3
ENSG00000100897	0.507606	0.0252679	DCAF11
ENSG00000181035	0.633676	0.0253074	SLC25A42
ENSG00000196422	0.59241	0.0254543	PPP1R26
ENSG00000158604	0.642868	0.025473	TMED4
ENSG00000203485	-0.651975	0.0254945	INF2
ENSG00000142528	-0.508507	0.025544	ZNF473
ENSG00000105251	2.0007	0.0255452	SHD
ENSG00000145817	0.604858	0.0255794	YIPF5
ENSG00000260912	0.727113	0.0255802	AL158206.1
ENSG00000172780	1.11532	0.0255874	RAB43
ENSG00000138821	-2.27262	0.0255981	SLC39A8
ENSG00000150510	-1.1377	0.0256064	FAM124A
ENSG00000119865	-1.84542	0.0256462	CNRIP1
ENSG00000116560	-0.742689	0.025722	SFPQ
ENSG00000273802	1.2423	0.0257591	HIST1H2BG
ENSG00000173064	0.826781	0.0257798	HECTD4
ENSG00000187583	-0.769838	0.0257802	PLEKHN1
ENSG00000143799	-0.603578	0.0258008	PARP1
ENSG00000236107	2.13986	0.0258154	AC010127.1
ENSG00000101365	-0.578527	0.0258848	IDH3B
ENSG00000204632	1.53663	0.0259009	HLA-G
ENSG00000173273	0.68474	0.0259129	TNKS
ENSG00000155099	0.669779	0.0259167	PIP4P2
ENSG00000259585	1.01099	0.0260126	RBM17P4
ENSG00000170191	-0.5406	0.0260261	NANP
ENSG00000127863	0.720001	0.0260403	TNFRSF19
ENSG00000174796	0.506999	0.0260872	THAP6
ENSG00000254860	1.13126	0.0261086	TMEM9B-AS1
ENSG00000255112	0.672846	0.0261156	CHMP1B
ENSG00000108176	0.941011	0.0261235	DNAJC12
ENSG00000177426	0.611536	0.0261241	TGIF1
ENSG00000257923	0.535136	0.0261247	CUX1
ENSG00000011304	-0.537957	0.0261489	PTBP1
ENSG00000233098	0.624584	0.0261758	CCDC144NL-AS1
ENSG00000138621	-0.713209	0.0261807	PPCDC
ENSG00000108344	-0.622245	0.0262767	PSMD3
ENSG00000165732	-0.59394	0.0262939	DDX21
ENSG00000215190	-0.960605	0.026322	LINC00680
ENSG00000122861	0.942639	0.0263366	PLAU
ENSG00000106686	1.33051	0.0263996	SPATA6L
ENSG00000118420	-0.730615	0.0264014	UBE3D
ENSG00000160194	-0.628841	0.0264377	NDUFV3
ENSG00000062485	-0.555748	0.0264543	CS
ENSG00000094804	-0.913511	0.0265162	CDC6
ENSG00000181873	-0.695152	0.0265317	IBA57
ENSG00000237154	2.57467	0.0265417	MCFD2P1
ENSG00000145632	2.31147	0.0265768	PLK2
ENSG00000197037	-0.563412	0.0265971	ZSCAN25
ENSG00000186017	0.687505	0.0266009	ZNF566
ENSG00000004487	-0.457525	0.0266321	KDM1A
ENSG00000007080	-0.650509	0.0266539	CCDC124
ENSG00000197841	0.584538	0.0266555	ZNF181
ENSG00000086967	1.99592	0.026707	MYBPC2
ENSG00000214114	-0.673459	0.0267215	MYCBP
ENSG00000121871	1.93282	0.0267372	SLITRK3
ENSG00000253846	1.54039	0.0267483	PCDHGA10
ENSG00000113643	-0.414544	0.0268011	RARS
ENSG00000124575	1.68295	0.026861	HIST1H1D
ENSG00000115596	2.79511	0.0269231	WNT6
ENSG00000197170	-0.600866	0.02695	PSMD12
ENSG00000119844	0.577174	0.0270123	AFTPH
ENSG00000280968	-1.48922	0.0270703	MIR3653
ENSG00000083093	-0.492348	0.0270971	PALB2
ENSG00000005075	-0.661588	0.0271194	POLR2J
ENSG00000100084	-0.621983	0.0271465	HIRA
ENSG00000112237	-0.549789	0.0271736	CCNC
ENSG00000276390	-1.20514	0.0271929	AC004241.3
ENSG00000272108	1.89425	0.0272946	AC244517.1
ENSG00000173193	1.86597	0.0273095	PARP14
ENSG00000106028	-0.902086	0.0273374	SSBP1
ENSG00000143476	-0.626722	0.0273402	DTL
ENSG00000167986	-0.507794	0.0273477	DDB1
ENSG00000225178	-0.725612	0.0273533	RPSAP58
ENSG00000182175	1.13817	0.0273957	RGMA
ENSG00000064393	0.935545	0.0274065	HIPK2
ENSG00000137831	0.54887	0.0274156	UACA
ENSG00000276644	2.71677	0.0274231	DACH1
ENSG00000079435	1.28637	0.0275017	LIPE
ENSG00000070371	0.570178	0.0275239	CLTCL1
ENSG00000128581	-0.751909	0.0275263	IFT22
ENSG00000178104	0.480422	0.0275573	PDE4DIP
ENSG00000088325	-0.617466	0.027566	TPX2
ENSG00000143748	-0.514152	0.0275901	NVL
ENSG00000171497	-0.656229	0.0276001	PPID
ENSG00000175582	0.738108	0.0276244	RAB6A
ENSG00000170619	-0.595275	0.0277144	COMMD5
ENSG00000261762	-1.17982	0.0277167	AC027228.2
ENSG00000204519	-0.628126	0.0277423	ZNF551
ENSG00000165527	-0.490141	0.0277503	ARF6
ENSG00000254480	-1.30579	0.0277561	AC015689.1
ENSG00000280987	-0.706526	0.027771	MATR3
ENSG00000183625	1.43583	0.0277907	CCR3
ENSG00000205269	1.16923	0.027837	TMEM170B
ENSG00000160233	0.936461	0.0278408	LRRC3
ENSG00000239322	-1.16632	0.0278744	ATP6V1B1-AS1
ENSG00000163521	0.635322	0.027875	GLB1L
ENSG00000079246	-0.544868	0.0278826	XRCC5
ENSG00000129991	0.707951	0.027894	TNNI3
ENSG00000147459	0.716716	0.0278949	DOCK5
ENSG00000273674	1.02826	0.0279015	AC021752.1
ENSG00000161800	-0.557098	0.0279069	RACGAP1
ENSG00000128245	-0.590894	0.0279133	YWHAH
ENSG00000162458	0.667502	0.0279787	FBLIM1
ENSG00000106266	-0.540949	0.0279876	SNX8
ENSG00000127054	-0.46241	0.0279944	INTS11
ENSG00000083223	0.691442	0.0279988	ZCCHC6
ENSG00000075223	2.11777	0.0281485	SEMA3C
ENSG00000085563	1.00165	0.0281681	ABCB1
ENSG00000164951	0.617155	0.0281684	PDP1
ENSG00000163702	0.483124	0.0282061	IL17RC
ENSG00000129460	-0.547495	0.0282198	NGDN
ENSG00000099810	-0.451035	0.0282336	MTAP
ENSG00000271395	2.58127	0.0282491	LINC02336
ENSG00000065361	0.814037	0.0282775	ERBB3
ENSG00000100764	-0.510566	0.0282943	PSMC1
ENSG00000254221	1.31617	0.0283284	PCDHGB1
ENSG00000177455	2.01758	0.0283777	CD19
ENSG00000161970	-0.571726	0.0283813	RPL26
ENSG00000270084	1.31978	0.028463	GAS5-AS1
ENSG00000125651	-0.424891	0.0284653	GTF2F1
ENSG00000158270	6.82415	0.0284693	COLEC12
ENSG00000141934	1.15295	0.0285275	PLPP2
ENSG00000139192	0.692799	0.0285401	TAPBPL
ENSG00000177082	-0.78215	0.0285986	WDR73
ENSG00000108639	-0.714543	0.0286341	SYNGR2
ENSG00000205560	0.88751	0.0286645	CPT1B
ENSG00000008283	-0.552627	0.0286957	CYB561
ENSG00000146733	0.874974	0.0287064	PSPH
ENSG00000087365	-0.439873	0.0287181	SF3B2
ENSG00000100485	0.719595	0.0287404	2
ENSG00000156869	0.678188	0.0287569	FRRS1
ENSG00000106628	-0.635252	0.0287885	POLD2
ENSG00000161526	-0.4729	0.0288462	SAP30BP
ENSG00000215784	-0.73286	0.0288559	FAM72D
ENSG00000065154	-0.619249	0.028857	OAT
ENSG00000135622	0.653591	0.0288805	SEMA4F
ENSG00000147118	0.688103	0.0289402	ZNF182
[truncated: 996 more rows]

## Sheet: Significant Transcripts RBPMSC
ID	log2FoldChange	pvalue	Gene.name
ENSG00000113389	2.78324	3.55355e-09	NPR 3.00
ENSG00000023445	1.59155	2.39437e-08	BIRC3
ENSG00000153071	7.1538	4.72049e-07	DAB2
ENSG00000106546	2.7469	7.91302e-07	AHR
ENSG00000172137	6.57485	4.65669e-06	CALB2
ENSG00000019186	6.04129	5.6743e-06	CYP24A1
ENSG00000112964	2.30492	8.10339e-06	GHR
ENSG00000163393	3.58611	1.01877e-05	SLC22A15
ENSG00000153253	-4.43726	1.32112e-05	SCN3A
ENSG00000154162	3.07896	1.44494e-05	CDH12
ENSG00000205765	0.859605	1.6527e-05	C5orf51
ENSG00000164187	1.0316	1.95168e-05	LMBRD2
ENSG00000172716	3.8278	1.99738e-05	SLFN11
ENSG00000169862	6.48433	2.33651e-05	CTNND2
ENSG00000145495	1.06709	3.47458e-05	2022-03-06
ENSG00000164171	1.93153	4.696e-05	ITGA2
ENSG00000164287	3.27859	5.81547e-05	CDC20B
ENSG00000137801	2.30827	7.20289e-05	THBS1
ENSG00000162545	2.71624	7.39313e-05	CAMK2N1
ENSG00000171522	3.77053	0.000132592	PTGER4
ENSG00000073282	-2.22616	0.000150533	TP63
ENSG00000164089	3.81983	0.000198702	ETNPPL
ENSG00000178031	5.36706	0.000200121	ADAMTSL1
ENSG00000183783	3.34887	0.000240764	KCTD8
ENSG00000271119	1.95975	0.000275594	AC026412.3
ENSG00000157551	5.15321	0.000284715	KCNJ15
ENSG00000151881	0.761324	0.000291281	TMEM267
ENSG00000179406	1.10568	0.000302961	LINC00174
ENSG00000151692	-0.823661	0.000312756	RNF144A
ENSG00000150457	0.758304	0.00035318	LATS2
ENSG00000188818	1.79003	0.000382243	ZDHHC11
ENSG00000232615	2.63732	0.000632152	AC026412.2
ENSG00000079931	2.12031	0.000651102	MOXD1
ENSG00000115616	-2.91411	0.00066461	SLC9A2
ENSG00000177685	-1.06978	0.000688752	CRACR2B
ENSG00000169126	3.09343	0.000758179	ARMC4
ENSG00000145390	1.30171	0.000760952	USP53
ENSG00000102038	0.779624	0.000761388	SMARCA1
ENSG00000164190	0.894261	0.000883814	NIPBL
ENSG00000158966	1.2394	0.00113381	CACHD1
ENSG00000151917	1.40698	0.00127592	BEND6
ENSG00000145569	1.99023	0.00130286	FAM105A
ENSG00000164659	1.8284	0.00130323	KIAA1324L
ENSG00000125931	-1.87105	0.00139166	CITED1
ENSG00000226287	-1.10586	0.00139288	TMEM191A
ENSG00000134871	-3.69041	0.00142361	COL4A2
ENSG00000196154	-2.35126	0.00147271	S100A4
ENSG00000273142	1.01012	0.00149544	AC073335.2
ENSG00000038382	1.14226	0.00153718	TRIO
ENSG00000197603	0.971466	0.00157228	C5orf42
ENSG00000106069	3.80378	0.00169815	CHN2
ENSG00000118523	1.33217	0.0017732	CTGF
ENSG00000168542	0.940977	0.00179521	COL3A1
ENSG00000173559	1.04206	0.00191854	NABP1
ENSG00000182022	1.74245	0.0019513	CHST15
ENSG00000087085	1.10622	0.00197967	ACHE
ENSG00000135114	1.65263	0.00233285	OASL
ENSG00000228486	1.24206	0.00241019	C2orf92
ENSG00000165102	0.575522	0.00245179	HGSNAT
ENSG00000117600	4.16894	0.00246635	PLPPR4
ENSG00000220804	1.43084	0.00255627	LINC01881
ENSG00000180178	0.820252	0.00262767	FAR2P1
ENSG00000185986	1.1072	0.00281409	SDHAP3
ENSG00000138600	0.558895	0.00286142	SPPL2A
ENSG00000091844	2.33367	0.00313522	RGS17
ENSG00000139278	-2.03729	0.00321986	GLIPR1
ENSG00000175793	-3.15224	0.00330461	SFN
ENSG00000260708	-0.768727	0.00338248	AL118516.1
ENSG00000117598	3.77432	0.0034598	PLPPR5
ENSG00000169884	-0.607212	0.00351685	WNT10B
ENSG00000187498	-3.56534	0.00382361	COL4A1
ENSG00000157168	0.662715	0.00390865	NRG1
ENSG00000112378	1.28719	0.00391648	PERP
ENSG00000110330	0.519987	0.00396145	BIRC2
ENSG00000164841	-5.03697	0.00407474	TMEM74
ENSG00000153064	1.10721	0.00408598	BANK1
ENSG00000232931	0.839167	0.00418509	LINC00342
ENSG00000104447	0.896056	0.00423075	TRPS1
ENSG00000251141	1.25107	0.00430259	MRPS30-DT
ENSG00000132846	0.714303	0.00430385	ZBED3
ENSG00000076716	-4.27033	0.00437435	GPC4
ENSG00000134508	-1.11969	0.00481059	CABLES1
ENSG00000082196	1.8306	0.0049893	C1QTNF3
ENSG00000124275	0.868147	0.00499263	MTRR
ENSG00000121879	0.666953	0.00499315	PIK3CA
ENSG00000154122	1.12547	0.00509203	ANKH
ENSG00000105974	-2.19343	0.00513233	CAV1
ENSG00000112333	2.14095	0.00514195	NR2E1
ENSG00000215158	0.957167	0.00520323	AC138409.2
ENSG00000185813	-0.945429	0.00538097	PCYT2
ENSG00000176542	0.629577	0.00548092	USF3
ENSG00000153012	4.14791	0.00552005	LGI2
ENSG00000187534	-0.812756	0.0055762	PRR13P5
ENSG00000188185	0.839943	0.00570887	LINC00265
ENSG00000164151	1.01898	0.00578261	ICE1
ENSG00000103381	-0.963603	0.00582746	CPPED1
ENSG00000142949	1.07536	0.00595928	PTPRF
ENSG00000248092	0.552651	0.00608489	NNT-AS1
ENSG00000276805	0.675195	0.0063181	AL133216.2
ENSG00000128000	0.675602	0.00644208	ZNF780B
ENSG00000125148	-0.635541	0.00649287	MT2A
ENSG00000186523	-0.669525	0.00654749	FAM86B1
ENSG00000112977	0.758885	0.00663236	DAP
ENSG00000173376	1.93231	0.00685195	NDNF
ENSG00000185621	0.775527	0.00689008	LMLN
ENSG00000006062	0.787543	0.00708034	MAP3K14
ENSG00000112941	0.836348	0.00715105	PAPD7
ENSG00000249915	-0.563772	0.00724052	PDCD6
ENSG00000185909	-0.550366	0.00740226	KLHDC8B
ENSG00000107130	-0.523023	0.00741561	NCS1
ENSG00000215252	0.487726	0.00743763	GOLGA8B
ENSG00000167705	-0.549725	0.00753147	RILP
ENSG00000188002	0.90293	0.00763814	AC026412.1
ENSG00000145545	0.752203	0.00772175	SRD5A1
ENSG00000174473	1.29918	0.00776008	GALNTL6
ENSG00000164692	-3.93924	0.0078995	COL1A2
ENSG00000112379	1.39784	0.00830043	ARFGEF3
ENSG00000261236	-0.795533	0.00831859	BOP 1.00
ENSG00000152620	0.475755	0.00833616	NADK2
ENSG00000196782	2.71172	0.00847977	MAML3
ENSG00000188242	-0.614082	0.00860525	AC010442.1
ENSG00000175318	3.41569	0.00890779	GRAMD2A
ENSG00000154930	2.16357	0.0090755	ACSS1
ENSG00000137868	-3.3343	0.00950451	STRA6
ENSG00000123119	2.60909	0.00954252	NECAB1
ENSG00000142686	-0.589296	0.00973857	C1orf216
ENSG00000165272	-1.20973	0.00986397	AQP3
ENSG00000282508	0.738745	0.0099882	LINC01002
ENSG00000083844	0.630702	0.0100402	ZNF264
ENSG00000177738	0.63918	0.0100469	AC025171.1
ENSG00000227719	2.53845	0.010126	AC006042.1
ENSG00000146112	-0.532792	0.0101795	PPP1R18
ENSG00000175806	-1.00321	0.0102644	MSRA
ENSG00000196352	0.70836	0.0102692	CD55
ENSG00000178718	-0.669718	0.0104049	RPP25
ENSG00000114331	0.638443	0.0105466	ACAP2
ENSG00000205220	-0.796034	0.0105687	PSMB10
ENSG00000163739	0.776449	0.0105698	CXCL1
ENSG00000118162	-0.578439	0.0106023	KPTN
ENSG00000197779	0.803177	0.0108827	ZNF81
ENSG00000163012	0.650363	0.0110859	ZSWIM2
ENSG00000083720	0.508898	0.0112729	OXCT1
ENSG00000081014	0.604392	0.011337	AP4E1
ENSG00000163659	0.508817	0.0114905	TIPARP
ENSG00000136830	-0.635809	0.0114985	FAM129B
ENSG00000263327	1.26885	0.0116178	TAPT1-AS1
ENSG00000239887	2.29526	0.0116403	C1orf226
ENSG00000198947	0.652443	0.0117513	DMD
ENSG00000147155	-0.657567	0.0117521	EBP
ENSG00000128309	-0.752046	0.0117714	MPST
ENSG00000146674	1.28467	0.011867	IGFBP3
ENSG00000154124	0.811413	0.0118872	OTULIN
ENSG00000272556	0.833528	0.0119203	GTF2IP13
ENSG00000168724	0.476577	0.012027	DNAJC21
ENSG00000261526	-0.923832	0.0122523	AC012615.1
ENSG00000181690	1.17613	0.0128612	PLAG1
ENSG00000108852	-0.504779	0.0128833	MPP2
ENSG00000272432	-2.11459	0.0132227	AL031432.3
ENSG00000264112	0.594207	0.0135173	AC015813.1
ENSG00000114127	0.6483	0.0135894	XRN1
ENSG00000171621	-0.604421	0.0138509	SPSB1
ENSG00000181333	-1.71315	0.0140101	HEPHL1
ENSG00000198546	-0.701801	0.0140691	ZNF511
ENSG00000196549	-3.02591	0.0140792	MME
ENSG00000130511	-0.591443	0.0140913	SSBP4
ENSG00000107201	0.580643	0.0141356	DDX58
ENSG00000272398	2.86133	0.0141429	CD24
ENSG00000112992	0.483052	0.014172	NNT
ENSG00000164237	0.695611	0.0142848	CMBL
ENSG00000182050	2.14086	0.0143985	MGAT4C
ENSG00000133739	0.447179	0.0144539	LRRCC1
ENSG00000237594	-0.935789	0.0145292	AP000251.1
ENSG00000110400	-0.844273	0.0146392	NECTIN1
ENSG00000189410	-0.455848	0.0146592	SH2D5
ENSG00000135164	0.637601	0.0146968	DMTF1
ENSG00000188816	-0.70475	0.0147986	HMX2
ENSG00000145506	1.04135	0.0148396	NKD2
ENSG00000143178	0.84346	0.0149957	TBX19
ENSG00000227230	2.04154	0.0151277	AL606534.1
ENSG00000196781	-0.480336	0.0151469	TLE1
ENSG00000125170	-0.459583	0.0154107	DOK4
ENSG00000149968	0.423185	0.0157544	MMP3
ENSG00000116691	-0.526531	0.0157794	MIIP
ENSG00000282885	1.17513	0.0158137	AL627171.2
ENSG00000137825	-0.743314	0.0158736	ITPKA
ENSG00000138814	0.672064	0.0158871	PPP3CA
ENSG00000179886	-0.674178	0.0159531	TIGD5
ENSG00000213445	-0.583778	0.0160402	SIPA1
ENSG00000142546	-0.614519	0.0160894	NOSIP
ENSG00000169621	1.1032	0.0161027	APLF
ENSG00000114646	-0.644349	0.0161092	CSPG5
ENSG00000182158	0.570363	0.0162713	CREB3L2
ENSG00000155744	0.66843	0.0163336	FAM126B
ENSG00000132356	0.549521	0.0164165	PRKAA1
ENSG00000266094	-0.784056	0.016817	RASSF5
ENSG00000129911	-0.481503	0.0169612	KLF16
ENSG00000281468	-1.09684	0.0169982	AC006504.8
ENSG00000099624	-0.719453	0.017172	ATP5F1D
ENSG00000163536	0.560918	0.0172051	SERPINI1
ENSG00000262406	1.34336	0.0172091	MMP12
ENSG00000005108	2.28837	0.0172148	THSD7A
ENSG00000113407	0.436901	0.0173085	TARS
ENSG00000102981	-0.849173	0.0173115	PARD6A
ENSG00000167011	3.17859	0.0173737	NAT16
ENSG00000171004	0.472973	0.0174197	HS6ST2
ENSG00000217128	0.545344	0.0174704	FNIP1
ENSG00000110318	0.822416	0.0179472	CEP126
ENSG00000138735	1.20258	0.0181115	PDE5A
ENSG00000198162	0.518479	0.0181185	MAN1A2
ENSG00000260924	-0.951681	0.0182142	LINC01311
ENSG00000172262	0.495163	0.0182743	ZNF131
ENSG00000246089	-0.572896	0.0182801	AC016065.1
ENSG00000156381	-0.496651	0.0186543	ANKRD9
ENSG00000170892	-0.569605	0.0187076	TSEN34
ENSG00000177352	-0.547936	0.0187241	CCDC71
ENSG00000157570	1.01612	0.0192942	TSPAN18
ENSG00000165233	-0.608329	0.0193062	CARD19
ENSG00000155368	-0.674607	0.0194194	DBI
ENSG00000203709	1.26749	0.0194238	MIR29B2CHG
ENSG00000134202	-0.791125	0.0196143	GSTM3
ENSG00000156931	0.410796	0.0202497	VPS8
ENSG00000173153	-0.434476	0.0203314	ESRRA
ENSG00000168280	0.981058	0.0203473	KIF5C
ENSG00000108107	-0.636803	0.0203648	RPL28
ENSG00000130054	-0.751766	0.020393	FAM155B
ENSG00000204262	0.643808	0.0205728	COL5A2
ENSG00000145348	0.463038	0.0207976	TBCK
ENSG00000165795	-0.574122	0.0208284	NDRG2
ENSG00000257167	-0.752548	0.020959	TMPO-AS1
ENSG00000165804	-0.508361	0.0211436	ZNF219
ENSG00000263002	0.623621	0.0211571	ZNF234
ENSG00000167034	1.00382	0.0212444	NKX3-1
ENSG00000186472	0.521982	0.0212984	PCLO
ENSG00000135441	-0.726102	0.0213027	BLOC1S1
ENSG00000280927	1.0621	0.0216277	CTBP1-AS
ENSG00000172667	0.6756	0.0219349	ZMAT3
ENSG00000168286	-0.463476	0.0219955	THAP11
ENSG00000127914	0.708397	0.0220021	AKAP9
ENSG00000268030	0.750915	0.022068	AC005253.1
ENSG00000137561	-1.24208	0.0221028	TTPA
ENSG00000240204	-0.604357	0.0223588	SMKR1
ENSG00000117148	-1.35449	0.0223726	ACTL8
ENSG00000080947	1.03229	0.0224042	CROCCP3
ENSG00000177427	-0.528628	0.0224954	MIEF2
ENSG00000060491	-0.528223	0.0226131	OGFR
ENSG00000272645	0.561248	0.0227608	GTF2IP20
ENSG00000100029	-0.608614	0.0227868	PES 1.00
ENSG00000116863	-0.610423	0.0228029	ADPRHL2
ENSG00000174307	-3.5565	0.0228199	PHLDA3
ENSG00000186716	-0.450955	0.0232852	BCR
ENSG00000197081	0.863157	0.0234154	IGF2R
ENSG00000066739	0.536844	0.0235438	ATG2B
ENSG00000153048	-0.569223	0.0237521	CARHSP1
ENSG00000197977	1.25997	0.0238277	ELOVL2
ENSG00000177600	-0.630578	0.0239228	RPLP2
ENSG00000142657	-0.545711	0.0239793	PGD
ENSG00000034510	-0.823873	0.0240062	TMSB10
ENSG00000243364	-0.646755	0.0241764	EFNA4
ENSG00000204392	-0.609696	0.0242144	LSM 2.00
ENSG00000151150	-2.03168	0.0243123	ANK3
ENSG00000173272	-0.643371	0.0243789	MZT2A
ENSG00000072954	-0.47001	0.0244895	TMEM38A
ENSG00000232653	0.997524	0.0245123	GOLGA8N
ENSG00000023902	-0.63458	0.0245218	PLEKHO1
ENSG00000113638	0.55108	0.0245343	TTC33
ENSG00000145358	1.68328	0.0247681	DDIT4L
ENSG00000198919	0.47082	0.0248709	DZIP3
ENSG00000186654	-0.63699	0.0248897	PRR5
ENSG00000129003	0.558312	0.0249867	VPS13C
ENSG00000224066	1.64684	0.0250229	AL049795.1
ENSG00000255282	0.710488	0.0253102	WTAPP1
ENSG00000168172	0.484129	0.0254349	HOOK3
ENSG00000106631	-2.67725	0.0254838	MYL7
ENSG00000240024	0.597	0.0255284	LINC00888
ENSG00000204237	-0.489513	0.025611	OXLD1
ENSG00000142632	-0.723601	0.0256874	ARHGEF19
ENSG00000137818	-0.662533	0.0256949	RPLP1
ENSG00000166963	-0.562812	0.0257916	MAP1A
ENSG00000131446	-0.370017	0.0258972	MGAT1
ENSG00000105649	-0.702044	0.0259317	RAB3A
ENSG00000114738	-0.671085	0.0259589	MAPKAPK3
ENSG00000147383	-0.47005	0.0260571	NSDHL
ENSG00000106066	3.19459	0.0260684	CPVL
ENSG00000147257	-0.685282	0.0261112	GPC3
ENSG00000203581	1.73914	0.0261127	OR1F2P
ENSG00000160113	-0.510029	0.0261715	NR2F6
ENSG00000165392	0.598411	0.0263029	WRN
ENSG00000158528	0.565981	0.0263174	PPP1R9A
ENSG00000222046	2.10779	0.0263846	DCDC2B
ENSG00000234684	0.578551	0.0264861	SDCBP2-AS1
ENSG00000223760	0.715517	0.0265099	MED15P9
ENSG00000172731	-0.52943	0.026686	LRRC20
ENSG00000187164	0.636754	0.0266962	SHTN1
ENSG00000148677	0.509399	0.0268493	ANKRD1
ENSG00000160999	-0.620953	0.0268506	SH2B2
ENSG00000140323	-0.675241	0.0268882	DISP2
ENSG00000152240	-0.457519	0.0270703	HAUS1
ENSG00000172869	0.513733	0.0271719	DMXL1
ENSG00000168386	1.20113	0.0274742	FILIP1L
ENSG00000149231	0.524666	0.0275027	CCDC82
ENSG00000240291	1.1391	0.0275218	AL450384.2
ENSG00000160799	-0.532962	0.0275555	CCDC12
ENSG00000164081	-0.5432	0.0275784	TEX264
ENSG00000103876	-0.630535	0.0275952	FAH
ENSG00000150756	0.771787	0.0277147	FAM173B
ENSG00000116667	1.47727	0.0277203	C1orf21
ENSG00000167524	0.817835	0.0277296	SGK494
ENSG00000152082	-0.662664	0.0277362	MZT2B
ENSG00000163960	0.550755	0.0280318	UBXN7
ENSG00000180185	-0.554839	0.0280648	FAHD1
ENSG00000229119	-1.23826	0.0281066	AC026403.1
ENSG00000154102	-0.790399	0.0281077	C16orf74
ENSG00000256223	0.538682	0.0281444	ZNF10
ENSG00000273604	-0.360288	0.0281956	EPOP
ENSG00000126709	-1.92376	0.0282119	IFI6
ENSG00000129195	-0.420505	0.0284277	PIMREG
ENSG00000139117	0.480564	0.0285857	CPNE8
ENSG00000197782	0.435157	0.0286099	ZNF780A
ENSG00000247157	1.71084	0.0286593	LINC01252
ENSG00000135127	-0.421006	0.0286779	BICDL1
ENSG00000073578	-0.466722	0.0287443	SDHA
ENSG00000105486	-0.406886	0.0287602	LIG1
ENSG00000187984	1.26616	0.0288744	ANKRD19P
ENSG00000198915	-0.434316	0.0291235	RASGEF1A
ENSG00000154978	-0.466912	0.0293406	VOPP1
ENSG00000112183	-0.632373	0.0295321	RBM24
ENSG00000014824	0.380114	0.0296428	SLC30A9
ENSG00000182575	-0.753497	0.0296785	NXPH3
ENSG00000083799	0.508049	0.0297269	CYLD
ENSG00000259802	0.805167	0.0299154	AC012640.2
ENSG00000008324	-0.579525	0.0299323	SS18L2
ENSG00000118985	0.815125	0.0299842	ELL2
ENSG00000213222	0.881107	0.0300209	AC093724.1
ENSG00000147804	-0.549764	0.0300952	SLC39A4
ENSG00000130332	-0.644001	0.0302568	LSM 7.00
ENSG00000162076	-0.522157	0.0303689	FLYWCH2
ENSG00000178662	-2.02078	0.0304128	CSRNP3
ENSG00000099364	-0.441464	0.0305094	FBXL19
ENSG00000090932	-0.593884	0.0305981	DLL3
ENSG00000100347	-0.516588	0.0306667	SAMM50
ENSG00000119139	-0.767035	0.0306739	TJP2
ENSG00000276045	-0.57228	0.0308525	ORAI1
ENSG00000085224	0.507552	0.0308877	ATRX
ENSG00000231918	1.221	0.0309543	AC007402.1
ENSG00000116685	-0.512831	0.0310051	KIAA2013
ENSG00000256673	1.20041	0.0310272	AC141557.1
ENSG00000283674	-0.511368	0.0311157	AC068587.4
ENSG00000177556	-0.74095	0.0311477	ATOX1
ENSG00000139324	0.440003	0.0311953	TMTC3
ENSG00000161714	-0.469618	0.0315884	PLCD3
ENSG00000274292	1.5618	0.0316013	AC084018.2
ENSG00000198718	0.558219	0.0318507	TOGARAM1
ENSG00000152582	0.573994	0.0318816	SPEF2
ENSG00000204248	0.732405	0.0319017	COL11A2
ENSG00000163888	-0.844167	0.0319376	CAMK2N2
ENSG00000160326	-0.799234	0.0319379	SLC2A6
ENSG00000130193	-0.61936	0.0319648	THEM6
ENSG00000075420	0.559256	0.03202	FNDC3B
ENSG00000131018	1.08786	0.0320845	SYNE1
ENSG00000149311	0.564339	0.0321008	ATM
ENSG00000111669	-0.491532	0.0322537	TPI1
ENSG00000115317	-0.53502	0.0323248	HTRA2
ENSG00000099977	-0.597191	0.0324211	DDT
ENSG00000069998	-0.446439	0.0325016	HDHD5
ENSG00000107099	0.991769	0.032542	DOCK8
ENSG00000121989	0.429125	0.0329121	ACVR2A
ENSG00000176697	-2.31865	0.0329183	BDNF
ENSG00000204356	-0.50267	0.033104	NELFE
ENSG00000065054	-0.625822	0.033361	SLC9A3R2
ENSG00000214022	-0.342713	0.0334303	REPIN1
ENSG00000117394	-0.471159	0.0334359	SLC2A1
ENSG00000174516	-0.716688	0.0336014	PELI3
ENSG00000227212	1.58692	0.0339357	PFN1P6
ENSG00000123810	-0.613765	0.033993	B9D2
ENSG00000233461	-0.677714	0.0340522	AL445524.1
ENSG00000243056	0.756557	0.0341918	EIF4EBP3
ENSG00000248126	1.17166	0.0343468	AC091849.1
ENSG00000221869	-0.500278	0.0345009	CEBPD
ENSG00000102109	-0.74886	0.034503	PCSK1N
ENSG00000233913	-0.67023	0.0345318	RPL10P9
ENSG00000220749	-1.62111	0.0348035	RPL21P28
ENSG00000169515	-0.347161	0.0349273	CCDC8
ENSG00000146587	0.522051	0.0349457	RBAK
ENSG00000271855	-0.911398	0.0350906	AC073195.1
ENSG00000225465	0.870308	0.0353483	RFPL1S
ENSG00000236914	0.774696	0.035604	LINC01852
ENSG00000204590	-0.371126	0.0356089	GNL1
ENSG00000123992	-0.415049	0.0356796	DNPEP
ENSG00000107404	-0.385107	0.0357239	DVL1
ENSG00000140280	-0.449359	0.0357287	LYSMD2
ENSG00000183570	1.20772	0.0358099	PCBP3
ENSG00000237125	1.01163	0.035901	HAND2-AS1
ENSG00000174485	0.591483	0.0360386	DENND4A
ENSG00000223960	0.504779	0.0360524	AC009948.1
ENSG00000161149	-0.847837	0.036185	TUBA3FP
ENSG00000100138	-0.513556	0.0361951	SNU13
ENSG00000114631	-0.57732	0.0362524	PODXL2
ENSG00000151065	-0.412912	0.0365317	DCP1B
ENSG00000106804	0.870556	0.0367408	C5
ENSG00000173786	-0.520619	0.0367504	CNP
ENSG00000140199	0.570873	0.0368868	SLC12A6
ENSG00000258998	-1.91702	0.0369252	LINC02302
ENSG00000166171	-0.502323	0.0371358	DPCD
ENSG00000092439	0.54133	0.0371494	TRPM7
ENSG00000150093	0.590657	0.0373936	ITGB1
ENSG00000204410	0.683807	0.0375212	MSH5
ENSG00000156103	0.508334	0.0376856	MMP16
ENSG00000083097	0.517386	0.0379215	DOPEY1
ENSG00000144724	0.453095	0.0379428	PTPRG
ENSG00000107672	-0.417231	0.0381784	NSMCE4A
ENSG00000263956	0.550797	0.0381788	NBPF11
ENSG00000124171	0.456354	0.0382513	PARD6B
ENSG00000253741	0.991283	0.0384572	AC108002.1
ENSG00000164128	1.83771	0.0384999	NPY1R
ENSG00000143469	1.31343	0.0385375	SYT14
ENSG00000181284	-0.392527	0.0385909	TMEM102
ENSG00000150347	2.77536	0.0386635	ARID5B
ENSG00000164620	-0.540385	0.0387689	RELL2
ENSG00000244274	-0.421102	0.0388227	DBNDD2
ENSG00000237094	1.53788	0.0388547	AL732372.2
ENSG00000196712	0.567613	0.0389158	NF1
ENSG00000115318	-0.555018	0.0389308	LOXL3
ENSG00000170860	-0.608171	0.0390007	LSM 3.00
ENSG00000130005	-0.659045	0.039075	GAMT
ENSG00000106268	-0.592306	0.0390989	NUDT1
ENSG00000125637	-0.907605	0.0391594	PSD4
ENSG00000100300	-0.533035	0.039318	TSPO
ENSG00000186205	-0.644878	0.0393296	2022-03-01
ENSG00000134184	-0.52313	0.039433	GSTM1
ENSG00000224660	0.566842	0.0395689	SH3BP5-AS1
ENSG00000169738	-0.588694	0.0397099	DCXR
ENSG00000099385	-0.559486	0.0398041	BCL7C
ENSG00000100364	-0.480061	0.0398858	KIAA0930
ENSG00000131652	-0.582824	0.0400246	THOC6
ENSG00000130787	-0.393531	0.0400431	HIP1R
ENSG00000112773	0.528928	0.0401075	FAM46A
ENSG00000016391	-0.518749	0.0401112	CHDH
ENSG00000110841	0.572977	0.0403302	PPFIBP1
ENSG00000164125	1.71252	0.0403546	FAM198B
ENSG00000167792	-0.409865	0.0404206	NDUFV1
ENSG00000242028	-0.648887	0.0404252	HYPK
ENSG00000196696	0.738687	0.0405668	AC009022.1
ENSG00000245146	1.03601	0.0406995	MALINC1
ENSG00000203993	-0.425086	0.0407139	ARRDC1-AS1
ENSG00000125378	-1.95635	0.0407308	BMP4
ENSG00000186376	0.467451	0.0408529	ZNF75D
ENSG00000119431	-0.444388	0.0409635	HDHD3
ENSG00000154760	1.29518	0.0409771	SLFN13
ENSG00000173530	0.617966	0.0410827	TNFRSF10D
ENSG00000103024	-0.535785	0.0411742	NME3
ENSG00000124486	0.523689	0.0411902	USP9X
ENSG00000145284	-0.528328	0.0412075	SCD5
ENSG00000171858	-0.56163	0.0412499	RPS21
ENSG00000083807	-0.479672	0.0413306	SLC27A5
ENSG00000149925	-0.537695	0.0413475	ALDOA
ENSG00000279035	-1.68679	0.0413812	AC022211.4
ENSG00000235823	-0.450583	0.041391	OLMALINC
ENSG00000126952	0.861359	0.0414555	NXF5
ENSG00000279312	2.80781	0.0416662	AL136164.4
ENSG00000005483	0.543986	0.0417898	KMT2E
ENSG00000079215	1.49977	0.0418366	SLC1A3
ENSG00000151006	0.640282	0.0418535	PRSS53
ENSG00000174021	-0.550871	0.0419646	GNG5
ENSG00000147586	-0.470898	0.0419802	MRPS28
ENSG00000188763	-0.599545	0.042082	FZD9
ENSG00000261971	0.59311	0.0421054	MMP25-AS1
ENSG00000135862	0.458071	0.0421629	LAMC1
ENSG00000157764	0.448786	0.0422642	BRAF
ENSG00000185803	-0.507853	0.0422689	SLC52A2
ENSG00000085788	0.465547	0.0423079	DDHD2
ENSG00000184857	-0.46877	0.0423687	TMEM186
ENSG00000214837	0.963237	0.0425073	LINC01347
ENSG00000122035	-0.741369	0.042532	RASL11A
ENSG00000136717	-0.441329	0.0426735	BIN1
ENSG00000240990	1.69626	0.0427517	HOXA11-AS
ENSG00000268204	1.56717	0.0428884	AC008763.1
ENSG00000283429	-1.33358	0.0430312	MIR1244-3
ENSG00000133398	0.628547	0.0430517	MED10
ENSG00000272980	1.66609	0.0431551	Z94721.2
ENSG00000123505	-0.410742	0.043203	AMD 1.00
ENSG00000178605	-0.504445	0.0433054	GTPBP6
ENSG00000188368	-0.767772	0.0433593	PRR19
ENSG00000139637	-0.57295	0.0434157	C12orf10
ENSG00000280355	0.985603	0.0434166	AL132656.4
ENSG00000157741	0.550451	0.0434619	UBN2
ENSG00000183155	-0.549078	0.0435478	RABIF
ENSG00000151148	0.379103	0.0436235	UBE3B
ENSG00000155366	-0.513146	0.043647	RHOC
ENSG00000240972	-0.537327	0.043683	MIF
ENSG00000197483	-0.545704	0.0437746	ZNF628
ENSG00000125656	-0.458977	0.0438133	CLPP
ENSG00000164066	0.429673	0.0438536	INTU
ENSG00000249572	0.73867	0.0438539	AC034231.1
ENSG00000197013	0.525616	0.0440859	ZNF429
ENSG00000254337	0.578839	0.0442095	AC083967.1
ENSG00000129595	0.972929	0.044238	EPB41L4A
ENSG00000204837	0.721992	0.0444343	FGF7P3
ENSG00000197016	0.580695	0.0444443	ZNF470
ENSG00000138100	-1.88709	0.0444524	TRIM54
ENSG00000140650	-0.410826	0.0444603	PMM2
ENSG00000134548	1.10654	0.0444664	SPX
ENSG00000213139	1.26644	0.0446545	CRYGS
ENSG00000100911	-0.535628	0.044661	PSME2
ENSG00000070214	0.370124	0.0447269	SLC44A1
ENSG00000172409	-0.502537	0.0448579	CLP 1
ENSG00000116544	1.09812	0.0449307	DLGAP3
ENSG00000130829	-0.399613	0.0451635	DUSP9
ENSG00000123612	2.08273	0.0452281	ACVR1C
ENSG00000107872	-0.507762	0.0454736	FBXL15
ENSG00000126246	-1.09252	0.0456558	IGFLR1
ENSG00000167771	-0.517341	0.0457649	RCOR2
ENSG00000124406	0.692318	0.0458471	ATP8A1
ENSG00000273036	0.751362	0.0458778	AL390726.5
ENSG00000261377	-0.545533	0.0459125	PDCD6IPP2
ENSG00000169221	-0.457612	0.0459608	TBC1D10B
ENSG00000185220	0.502579	0.0459724	PGBD2
ENSG00000257727	-0.610116	0.0459852	CNPY2
ENSG00000023287	0.481265	0.0462419	RB1CC1
ENSG00000185043	-0.493742	0.0462784	CIB1
ENSG00000182872	-0.355688	0.0463005	RBM10
ENSG00000261360	1.01413	0.0463267	AC010491.1
ENSG00000128294	-0.493975	0.0463278	TPST2
ENSG00000160917	-0.351688	0.0463358	CPSF4
ENSG00000147642	1.24934	0.0465433	SYBU
ENSG00000198466	0.42716	0.0466116	ZNF587
ENSG00000250794	-0.885177	0.0466238	ALG1L12P
ENSG00000106635	-0.42946	0.0466805	BCL7B
ENSG00000121211	-0.485942	0.0467352	MND1
ENSG00000198258	-0.531768	0.0467967	UBL5
ENSG00000108590	-0.566085	0.046983	MED31
ENSG00000168152	0.532495	0.0471736	THAP9
ENSG00000104866	-0.389602	0.0472076	PPP1R37
ENSG00000075711	0.390816	0.0475184	DLG1
ENSG00000204681	0.494944	0.0476217	GABBR1
ENSG00000187187	0.589724	0.0476878	ZNF546
ENSG00000089057	0.642723	0.0477047	SLC23A2
ENSG00000096093	0.404878	0.0477193	EFHC1
ENSG00000173581	-0.471526	0.0477854	CCDC106
ENSG00000169836	1.55585	0.0478707	TACR3
ENSG00000164114	0.43428	0.047887	MAP9
ENSG00000169604	1.33616	0.0479348	ANTXR1
ENSG00000266962	-0.348591	0.0479897	AC067852.2
ENSG00000231305	1.04239	0.0480553	AC112484.1
ENSG00000230641	-1.35128	0.0480806	USP12-AS2
ENSG00000006015	-0.482796	0.0481911	REX1BD
ENSG00000178531	-0.682806	0.0483142	CTXN1
ENSG00000108479	-0.42101	0.0483981	GALK1
ENSG00000065268	-0.48207	0.0484033	WDR18
ENSG00000213347	-0.605906	0.0484731	MXD3
ENSG00000177283	1.28893	0.0484915	FZD8
ENSG00000178449	-0.54879	0.048573	COX14
ENSG00000256436	1.50926	0.048583	TAS2R31
ENSG00000136807	-0.416638	0.0486133	CDK9
ENSG00000183828	-0.53558	0.0486662	NUDT14
ENSG00000144589	-0.363683	0.0487611	STK11IP
ENSG00000145088	-0.567957	0.0487939	EAF2
ENSG00000233927	-0.531128	0.048852	RPS28
ENSG00000103274	-0.38198	0.0488642	NUBP1
ENSG00000136280	-0.446465	0.0488837	CCM2
ENSG00000158246	-0.68675	0.0489061	FAM46B
ENSG00000168569	-0.461529	0.048918	TMEM223
ENSG00000135940	-0.500033	0.048952	COX5B
ENSG00000137135	-0.398285	0.0493906	ARHGEF39
ENSG00000049618	0.457852	0.0494621	ARID1B
ENSG00000127084	-0.499387	0.0494921	FGD3
ENSG00000273162	-0.597194	0.0495024	AL133215.2
ENSG00000141098	-0.389749	0.0495401	GFOD2
ENSG00000230551	0.615557	0.0495759	AC021078.1
ENSG00000177990	0.542738	0.0496045	DPY19L2
ENSG00000151914	0.545415	0.0496105	DST
ENSG00000181817	-0.486106	0.0496648	LSM 10.00
ENSG00000100056	-0.495883	0.0496941	ESS2
ENSG00000064763	1.12442	0.0497019	FAR2
ENSG00000173511	-0.695775	0.049712	VEGFB
ENSG00000188243	-0.549106	0.0498273	COMMD6
ENSG00000170689	0.441197	0.0500287	HOXB9
ENSG00000182544	-0.463256	0.0501194	MFSD5
ENSG00000168884	-0.469795	0.0501236	TNIP2
ENSG00000149577	0.352379	0.0502476	SIDT2
ENSG00000127824	-0.752472	0.0504074	TUBA4A
ENSG00000003987	-1.13755	0.0505248	MTMR7
ENSG00000145982	-0.475462	0.0505517	FARS2
ENSG00000278200	-1.48268	0.0506014	LINC01971
ENSG00000209082	0.462511	0.0507257	MT-TL1
ENSG00000232177	0.648329	0.0508053	MTND4P24
ENSG00000245848	-0.395059	0.0508076	CEBPA
ENSG00000122873	-0.461197	0.0508441	CISD1
ENSG00000265749	0.847356	0.0508796	AC135178.3
ENSG00000272140	1.17954	0.0509047	AC022400.5
ENSG00000067225	-0.415517	0.0510278	PKM
ENSG00000166762	0.686199	0.0510594	CATSPER2
ENSG00000128656	-0.475305	0.0511376	CHN1
ENSG00000169826	0.392512	0.0511446	CSGALNACT2
ENSG00000178107	-1.87283	0.0511608	AL161668.1
ENSG00000198873	-0.526438	0.0511628	GRK5
ENSG00000177105	-0.604433	0.051258	RHOG
ENSG00000154832	-0.459872	0.0513122	CXXC1
ENSG00000138036	0.364279	0.0513716	DYNC2LI1
ENSG00000145147	0.484422	0.0514658	SLIT2
ENSG00000111961	0.612585	0.0516158	SASH1
ENSG00000157625	0.436267	0.0519037	TAB3
ENSG00000186184	-0.404877	0.0519446	POLR1D
ENSG00000244187	-0.471224	0.0519537	TMEM141
ENSG00000248334	0.560719	0.0520381	WHAMMP2
ENSG00000144677	-0.406911	0.0522525	CTDSPL
ENSG00000072778	0.344293	0.0523233	ACADVL
ENSG00000203667	-0.546223	0.0523524	COX20
ENSG00000100418	-0.440918	0.0524079	DESI1
ENSG00000244879	0.577833	0.0525553	GABPB1-AS1
ENSG00000221978	0.339034	0.0526571	CCNL2
ENSG00000163660	0.37475	0.0526718	CCNL1
ENSG00000272853	-0.845026	0.0528904	AC069544.1
ENSG00000188986	-0.395988	0.0529213	NELFB
ENSG00000116525	-0.457729	0.0529427	TRIM62
ENSG00000131127	0.518072	0.0530415	ZNF141
ENSG00000135749	0.854127	0.0530514	PCNX2
ENSG00000009413	0.477274	0.0530653	REV3L
ENSG00000229358	0.599934	0.0533222	DPY19L1P1
ENSG00000250138	1.39133	0.0533989	AC139495.3
ENSG00000154642	0.535995	0.0534185	C21orf91
ENSG00000062370	0.522004	0.0534192	ZNF112
ENSG00000130748	-0.595747	0.0535139	TMEM160
ENSG00000186908	0.398002	0.0535396	ZDHHC17
ENSG00000038219	0.52581	0.0538011	BOD1L1
ENSG00000114857	0.451805	0.0538544	NKTR
ENSG00000260528	0.915204	0.0538607	FAM157C
ENSG00000116871	-0.451378	0.0538611	MAP7D1
ENSG00000075826	0.439069	0.053876	SEC31B
ENSG00000238083	0.619602	0.0539247	LRRC37A2
ENSG00000184924	-0.485822	0.0540693	PTRHD1
ENSG00000186468	-0.429352	0.0542903	RPS23
ENSG00000164694	1.83088	0.0545031	FNDC1
ENSG00000172403	2.74504	0.0545394	SYNPO2
ENSG00000101856	-0.368534	0.0545605	PGRMC1
ENSG00000136908	-0.481019	0.0547203	DPM2
ENSG00000184508	-0.515522	0.054797	HDDC3
ENSG00000174405	0.50608	0.0549897	LIG4
ENSG00000283050	0.741014	0.055056	GTF2IP12
ENSG00000179399	1.36644	0.0551931	GPC5
ENSG00000198356	-0.48771	0.0552038	ASNA1
ENSG00000256940	-0.883737	0.0552684	AP001453.2
ENSG00000119397	0.578353	0.0552701	CNTRL
ENSG00000275367	1.62061	0.0553832	AC092111.1
ENSG00000135870	0.408884	0.0554785	RC3H1
ENSG00000260404	0.692523	0.0554827	AC110079.1
ENSG00000163156	-0.399862	0.0554847	SCNM1
ENSG00000177954	-0.461668	0.0556018	RPS27
ENSG00000111057	-0.463857	0.0556072	KRT18
ENSG00000140988	-0.460066	0.0558604	RPS2
ENSG00000225439	-0.36269	0.0558863	BOLA3-AS1
ENSG00000270728	1.02101	0.0559047	AL035413.2
ENSG00000205363	-0.550587	0.055915	C15orf59
ENSG00000166783	0.558638	0.0561646	MARF1
ENSG00000181885	1.17678	0.0561707	CLDN7
ENSG00000173681	0.473102	0.0562102	BCLAF3
ENSG00000170989	0.855282	0.0562113	S1PR1
ENSG00000161920	-0.457278	0.0562951	MED11
ENSG00000123131	-0.433398	0.0563804	PRDX4
ENSG00000243232	1.06504	0.0564008	PCDHAC2
ENSG00000153936	0.41294	0.0564132	HS2ST1
ENSG00000124172	-0.558001	0.0564217	ATP5F1E
ENSG00000283312	0.880047	0.0564413	AC017104.4
ENSG00000182108	-0.615026	0.0565266	DEXI
ENSG00000154537	-0.689784	0.0565348	FAM27C
ENSG00000165194	-2.214	0.0565866	PCDH19
ENSG00000224837	-1.05846	0.0565876	GCSHP5
ENSG00000187608	-0.714753	0.0566322	ISG15
ENSG00000100815	0.385594	0.0566698	TRIP11
ENSG00000060762	-0.554329	0.0568398	MPC1
ENSG00000260589	-1.39849	0.056889	STAM-AS1
ENSG00000095951	0.552127	0.0569157	HIVEP1
ENSG00000163125	0.411635	0.0570191	RPRD2
ENSG00000259378	1.82535	0.0571621	DCAF13P3
ENSG00000243176	0.640449	0.0572522	AC092944.1
ENSG00000032219	0.460585	0.0573295	ARID4A
ENSG00000087116	1.37565	0.0575782	ADAMTS2
ENSG00000173540	-0.539953	0.0575854	GMPPB
ENSG00000169100	-0.362942	0.0576898	SLC25A6
ENSG00000116176	1.46673	0.0577198	TPSG1
ENSG00000151552	-0.476538	0.0579901	QDPR
ENSG00000236438	0.589091	0.0580111	FAM157A
ENSG00000111058	0.625287	0.0580541	ACSS3
ENSG00000259330	-0.402534	0.0581022	INAFM2
ENSG00000120519	0.490846	0.0582003	SLC10A7
ENSG00000137845	0.384434	0.0582593	ADAM10
ENSG00000213903	0.599406	0.0585907	LTB4R
ENSG00000167508	-0.503452	0.058803	MVD
ENSG00000113384	0.447681	0.0588459	GOLPH3
ENSG00000160753	-0.419074	0.0589207	RUSC1
ENSG00000075340	0.795439	0.0591477	ADD2
ENSG00000103145	-0.670553	0.0592646	HCFC1R1
ENSG00000249626	0.815574	0.0593896	AC024560.2
ENSG00000204371	-0.389044	0.0594532	EHMT2
ENSG00000107338	-0.565233	0.0594564	SHB
ENSG00000144036	0.414796	0.0594722	EXOC6B
ENSG00000231784	0.810298	0.0594857	DBIL5P
ENSG00000147548	0.334942	0.0595405	NSD3
ENSG00000101400	-0.538178	0.0596489	SNTA1
ENSG00000171227	-0.969137	0.0597865	TMEM37
ENSG00000151876	0.506019	0.0598018	FBXO4
ENSG00000274897	-0.517064	0.0599353	PANO1
ENSG00000206538	0.56689	0.0599438	VGLL3
ENSG00000124588	-0.491051	0.0599764	NQO2

## Sheet: Shared Transcripts RBPMSA and C
ID	log2FoldChange	pvalue	Gene.name
ENSG00000276953	-6.91254	0.0278003	TRBV12-4
ENSG00000101384	-4.33051	0.0205881	JAG1
ENSG00000178965	-3.95158	0.000300472	ERICH3
ENSG00000099250	-3.45416	0.00173118	NRP1
ENSG00000147481	-3.22872	0.00822385	SNTG1
ENSG00000196730	-3.22148	0.00470287	DAPK1
ENSG00000128709	-2.80013	0.00470556	HOXD9
ENSG00000125046	-2.71337	0.0154918	SSUH2
ENSG00000106631	-2.67725	0.0254838	MYL7
ENSG00000175879	-2.59378	0.0158833	HOXD8
ENSG00000134769	-2.58213	6.81485e-06	DTNA
ENSG00000156113	-2.55961	0.00196334	KCNMA1
ENSG00000108691	-2.49262	0.00418081	CCL2
ENSG00000169403	-2.36373	0.00431718	PTAFR
ENSG00000176697	-2.31865	0.0329183	BDNF
ENSG00000165194	-2.214	0.0565866	PCDH19
ENSG00000229140	-2.17049	0.00460489	CCDC26
ENSG00000151150	-2.03168	0.0243123	ANK3
ENSG00000125378	-1.95635	0.0407308	BMP4
ENSG00000126709	-1.92376	0.0282119	IFI6
ENSG00000258998	-1.91702	0.0369252	LINC02302
ENSG00000177098	-1.89722	0.0027766	SCN4B
ENSG00000196754	-1.74717	0.000877016	S100A2
ENSG00000164076	-1.74507	0.0020154	CAMKV
ENSG00000279035	-1.68679	0.0413812	AC022211.4
ENSG00000185614	-1.53063	0.0112278	FAM212A
ENSG00000283498	-1.49198	0.000717745	MIR1244-2
ENSG00000089558	-1.46005	0.0221036	KCNH4
ENSG00000089101	-1.43989	0.0278607	CFAP61
ENSG00000260589	-1.39849	0.056889	STAM-AS1
ENSG00000230641	-1.35128	0.0480806	USP12-AS2
ENSG00000283429	-1.33358	0.0430312	MIR1244-3
ENSG00000276529	-1.32838	0.00163867	AP001505.1
ENSG00000203724	-1.32159	0.000723491	C1orf53
ENSG00000263020	-1.26953	0.011121	AL662899.2
ENSG00000279528	-1.22402	0.00297394	AC115618.3
ENSG00000248375	-1.21322	0.018546	AC104066.1
ENSG00000265185	-1.16606	0.0119488	SNORD3B-1
ENSG00000003987	-1.13755	0.0505248	MTMR7
ENSG00000226950	-1.11683	0.000800023	DANCR
ENSG00000260018	-1.10466	0.0252026	AC040169.1
ENSG00000092964	-1.09315	0.0193732	DPYSL2
ENSG00000126246	-1.09252	0.0456558	IGFLR1
ENSG00000107859	-1.0875	0.0145577	PITX3
ENSG00000255198	-1.06783	0.00576189	SNHG9
ENSG00000272455	-1.06493	0.00148617	AL391244.3
ENSG00000111424	-1.04414	0.000469702	VDR
ENSG00000168061	-1.03501	0.00173982	SAC3D1
ENSG00000175602	-1.02574	0.00361785	CCDC85B
ENSG00000260442	-1.0178	0.0013381	ATP2A1-AS1
ENSG00000107262	-1.00679	0.000690437	BAG1
ENSG00000007376	-1.00527	0.00237771	RPUSD1
ENSG00000213881	-0.996036	0.0466541	NPM1P6
ENSG00000254093	-0.993933	0.00166189	PINX1
ENSG00000260260	-0.978435	0.00297034	SNHG19
ENSG00000131153	-0.972814	0.00229059	GINS2
ENSG00000171227	-0.969137	0.0597865	TMEM37
ENSG00000071282	-0.950239	0.00274006	LMCD1
ENSG00000213397	-0.931951	0.0133015	HAUS7
ENSG00000129354	-0.928249	0.00250035	AP1M2
ENSG00000130489	-0.923705	0.00998309	SCO2
ENSG00000227496	-0.914374	0.0254881	AC099066.2
ENSG00000271855	-0.911398	0.0350906	AC073195.1
ENSG00000125637	-0.907605	0.0391594	PSD4
ENSG00000167900	-0.907343	0.00389134	TK1
ENSG00000099849	-0.903681	0.0085233	RASSF7
ENSG00000182154	-0.903429	0.00323608	MRPL41
ENSG00000266402	-0.903076	0.0268831	SNHG25
ENSG00000160345	-0.900932	0.0118191	C9orf116
ENSG00000184207	-0.889666	0.0011768	PGP
ENSG00000179958	-0.889069	0.00374895	DCTPP1
ENSG00000132646	-0.887384	0.00141751	PCNA
ENSG00000093009	-0.88499	9.97853e-06	CDC45
ENSG00000250479	-0.878027	0.00878476	CHCHD10
ENSG00000116649	-0.872743	0.0116395	SRM
ENSG00000233016	-0.870547	0.00287625	SNHG7
ENSG00000101220	-0.868528	0.0106675	C20orf27
ENSG00000178821	-0.864451	0.0260073	TMEM52
ENSG00000101412	-0.862541	0.00242782	E2F1
ENSG00000183048	-0.861295	0.00567963	SLC25A10
ENSG00000114767	-0.85917	0.00890777	RRP9
ENSG00000169683	-0.858634	0.00290736	LRRC45
ENSG00000169689	-0.857594	0.0145057	CENPX
ENSG00000115884	-0.855264	0.00341547	SDC1
ENSG00000125898	-0.85234	0.00851756	FAM110A
ENSG00000161149	-0.847837	0.036185	TUBA3FP
ENSG00000272853	-0.845026	0.0528904	AC069544.1
ENSG00000163888	-0.844167	0.0319376	CAMK2N2
ENSG00000166803	-0.841477	0.00527609	PCLAF
ENSG00000173457	-0.841326	0.0189139	PPP1R14B
ENSG00000135617	-0.839756	0.0134255	PRADC1
ENSG00000161981	-0.835821	0.0219408	SNRNP25
ENSG00000065057	-0.831318	0.00405333	NTHL1
ENSG00000141933	-0.830245	0.00865241	TPGS1
ENSG00000178896	-0.828634	0.00685923	EXOSC4
ENSG00000165724	-0.828454	0.00354072	ZMYND19
ENSG00000184990	-0.824918	0.0115306	SIVA1
ENSG00000034510	-0.823873	0.0240062	TMSB10
ENSG00000262814	-0.82102	0.0137685	MRPL12
ENSG00000278763	-0.820081	0.045271	FAM27B
ENSG00000273619	-0.818602	0.0208578	AL121832.2
ENSG00000162062	-0.81819	0.00809426	TEDC2
ENSG00000160072	-0.816792	0.0198348	ATAD3B
ENSG00000158042	-0.816642	0.000763943	MRPL17
ENSG00000100297	-0.809624	0.00100972	MCM5
ENSG00000230330	-0.808915	0.0140541	HMGN2P3
ENSG00000242114	-0.807033	0.00533229	MTFP1
ENSG00000180822	-0.807016	0.00364543	PSMG4
ENSG00000167523	-0.801749	0.0118197	SPATA33
ENSG00000065328	-0.800898	0.000530781	MCM10
ENSG00000102977	-0.798491	0.00517625	ACD
ENSG00000181418	-0.797956	0.000526159	DDN
ENSG00000183527	-0.795523	0.0023594	PSMG1
ENSG00000130204	-0.795323	0.0190904	TOMM40
ENSG00000111640	-0.793469	0.00519293	GAPDH
ENSG00000176058	-0.792581	0.00306555	TPRN
ENSG00000167513	-0.790312	0.000834778	CDT1
ENSG00000100228	-0.788288	0.0175311	RAB36
ENSG00000103260	-0.783472	0.0139065	METRN
ENSG00000100294	-0.780926	0.00605552	MCAT
ENSG00000166166	-0.776492	0.0214247	TRMT61A
ENSG00000169230	-0.775589	0.00630974	PRELID1
ENSG00000173465	-0.772418	0.0166243	SSSCA1
ENSG00000188368	-0.767772	0.0433593	PRR19
ENSG00000119139	-0.767035	0.0306739	TJP2
ENSG00000128626	-0.762793	0.0280128	MRPS12
ENSG00000102030	-0.762447	0.0153012	NAA10
ENSG00000224877	-0.761878	0.0264771	NDUFAF8
ENSG00000174744	-0.761692	0.0132916	BRMS1
ENSG00000204922	-0.760776	0.00887251	UQCC3
ENSG00000148362	-0.759344	0.0287776	PAXX
ENSG00000168273	-0.758189	0.023322	SMIM4
ENSG00000168496	-0.757375	0.0217805	FEN1
ENSG00000176124	-0.75639	0.0027639	DLEU1
ENSG00000226944	-0.755207	0.00798972	AL031847.1
ENSG00000025708	-0.754209	0.0383783	TYMP
ENSG00000182575	-0.753497	0.0296785	NXPH3
ENSG00000205138	-0.752511	0.0030982	SDHAF1
ENSG00000277972	-0.751345	0.0128027	CISD3
ENSG00000247092	-0.750892	0.00705923	SNHG10
ENSG00000125520	-0.749225	0.0098659	SLC2A4RG
ENSG00000102109	-0.74886	0.034503	PCSK1N
ENSG00000099795	-0.74813	0.0153592	NDUFB7
ENSG00000104524	-0.747991	0.0141197	PYCR3
ENSG00000168393	-0.747801	0.0118173	DTYMK
ENSG00000105258	-0.744335	0.0180634	POLR2I
ENSG00000169258	-0.743244	0.0220933	GPRIN1
ENSG00000122035	-0.741369	0.042532	RASL11A
ENSG00000177556	-0.74095	0.0311477	ATOX1
ENSG00000262919	-0.74057	0.0161596	CCNQ
ENSG00000051180	-0.74052	0.000299021	RAD51
ENSG00000175756	-0.740506	0.0106902	AURKAIP1
ENSG00000148291	-0.740366	0.0329328	SURF2
ENSG00000112312	-0.738298	0.00961196	GMNN
ENSG00000102103	-0.738156	0.0198042	PQBP1
ENSG00000085840	-0.738058	0.00387915	ORC1
ENSG00000188191	-0.734092	0.0393142	PRKAR1B
ENSG00000165644	-0.731637	0.0177241	COMTD1
ENSG00000002330	-0.729214	0.0200364	BAD
ENSG00000185347	-0.728571	0.00932976	TEDC1
ENSG00000079462	-0.728311	0.0129197	PAFAH1B3
ENSG00000180992	-0.728004	0.012635	MRPL14
ENSG00000212123	-0.723396	0.0497437	PRR22
ENSG00000255650	-0.722022	0.0110673	FAM222A-AS1
ENSG00000174775	-0.721972	0.0372484	HRAS
ENSG00000114395	-0.719088	0.0183837	CYB561D2
ENSG00000278619	-0.717378	0.0113107	MRM1
ENSG00000174516	-0.716688	0.0336014	PELI3
ENSG00000182809	-0.716389	0.0143143	CRIP2
ENSG00000174177	-0.71629	0.0126382	CTU2
ENSG00000187608	-0.714753	0.0566322	ISG15
ENSG00000115350	-0.713847	0.0123839	POLE4
ENSG00000130810	-0.711464	0.0038916	PPAN
ENSG00000112759	-0.711372	0.0172352	SLC29A1
ENSG00000197785	-0.710981	0.0095786	ATAD3A
ENSG00000112118	-0.70803	0.00222003	MCM3
ENSG00000160214	-0.707521	0.0131726	RRP1
ENSG00000169750	-0.706032	0.00565036	RAC3
ENSG00000258429	-0.704538	0.0178332	PDF
ENSG00000184967	-0.703947	0.0168805	NOC4L
ENSG00000130165	-0.703725	0.0256021	ELOF1
ENSG00000182173	-0.70337	0.00710712	TSEN54
ENSG00000174917	-0.702965	0.0220825	C19orf70
ENSG00000125817	-0.702308	0.00390663	CENPB
ENSG00000105649	-0.702044	0.0259317	RAB3A
ENSG00000197345	-0.701331	0.0156043	MRPL21
ENSG00000161888	-0.699946	0.00221713	SPC24
ENSG00000167515	-0.699789	0.0162543	TRAPPC2L
ENSG00000105676	-0.698028	0.0218698	ARMC6
ENSG00000144354	-0.697269	0.00210919	CDCA7
ENSG00000267321	-0.695425	0.00485933	LINC02001
ENSG00000144485	-0.69538	0.00895423	HES6
ENSG00000214182	-0.694939	0.0165873	PTMAP5
ENSG00000196976	-0.69388	0.0225862	LAGE3
ENSG00000103254	-0.690307	0.0301734	FAM173A
ENSG00000011332	-0.689643	0.0174483	DPF1
ENSG00000177971	-0.687877	0.0146128	IMP3
ENSG00000198618	-0.687342	0.012985	PPIAP22
ENSG00000183011	-0.685373	0.0271486	NAA38
ENSG00000147257	-0.685282	0.0261112	GPC3
ENSG00000073111	-0.684995	0.0105281	MCM2
ENSG00000239672	-0.680667	0.0241269	NME1
ENSG00000142634	-0.679929	0.0237711	EFHD2
ENSG00000069011	-0.675411	0.023425	PITX1
ENSG00000140323	-0.675241	0.0268882	DISP2
ENSG00000007968	-0.674915	0.000155303	E2F2
ENSG00000128951	-0.674884	0.00836243	DUT
ENSG00000165502	-0.67355	0.015165	RPL36AL
ENSG00000178982	-0.672887	0.0147704	EIF3K
ENSG00000150779	-0.672865	0.0297175	TIMM8B
ENSG00000130159	-0.672147	0.00520117	ECSIT
ENSG00000099256	-0.671842	0.00350815	PRTFDC1
ENSG00000185340	-0.671166	0.0140652	GAS2L1
ENSG00000233913	-0.67023	0.0345318	RPL10P9
ENSG00000186193	-0.668716	0.0136031	SAPCD2
ENSG00000081692	-0.667586	0.0114477	JMJD4
ENSG00000126267	-0.667278	0.0255914	COX6B1
ENSG00000127564	-0.66726	0.0101889	PKMYT1
ENSG00000117877	-0.667254	0.0328512	CD3EAP
ENSG00000221983	-0.667173	0.0150584	UBA52
ENSG00000235173	-0.666408	0.0327832	HGH1
ENSG00000163584	-0.665859	0.0233417	RPL22L1
ENSG00000189159	-0.665244	0.025938	JPT1
ENSG00000198736	-0.665235	0.0363805	MSRB1
ENSG00000172009	-0.662816	0.00893269	THOP1
ENSG00000152082	-0.662664	0.0277362	MZT2B
ENSG00000137818	-0.662533	0.0256949	RPLP1
ENSG00000180198	-0.661718	0.0101748	RCC1
ENSG00000121680	-0.660962	0.0212082	PEX16
ENSG00000123144	-0.65968	0.0152921	TRIR
ENSG00000034152	-0.659668	0.0393877	MAP2K3
ENSG00000130005	-0.659045	0.039075	GAMT
ENSG00000148399	-0.658849	0.0111948	DPH7
ENSG00000117395	-0.65725	0.0250291	EBNA1BP2
ENSG00000160949	-0.657084	0.00954031	TONSL
ENSG00000166002	-0.655926	0.00687483	SMCO4
ENSG00000182512	-0.655775	0.018068	GLRX5
ENSG00000105185	-0.653511	0.027487	PDCD5
ENSG00000014138	-0.652639	0.0113299	POLA2
ENSG00000074071	-0.651096	0.032219	MRPS34
ENSG00000204315	-0.650621	0.0121108	FKBPL
ENSG00000161179	-0.649715	0.0219878	YDJC
ENSG00000176101	-0.647267	0.0232546	SSNA1
ENSG00000163170	-0.64679	0.0286404	BOLA3
ENSG00000243364	-0.646755	0.0241764	EFNA4
ENSG00000111665	-0.644372	0.0126327	CDCA3
ENSG00000179431	-0.643416	0.00990406	FJX1
ENSG00000173272	-0.643371	0.0243789	MZT2A
ENSG00000235919	-0.642878	0.0288049	ASH1L-AS1
ENSG00000275464	-0.64255	0.0150588	FP565260.1
ENSG00000106077	-0.642061	0.0297129	ABHD11
ENSG00000119333	-0.642033	0.0128602	WDR34
ENSG00000112576	-0.641675	0.0407062	CCND3
ENSG00000072506	-0.641383	0.0266928	HSD17B10
ENSG00000109062	-0.6391	0.00991389	SLC9A3R1
ENSG00000083845	-0.638605	0.0119061	RPS5
ENSG00000278615	-0.638199	0.0070036	C11orf98
ENSG00000023902	-0.63458	0.0245218	PLEKHO1
ENSG00000125901	-0.634266	0.0191876	MRPS26
ENSG00000160256	-0.63367	0.0250361	FAM207A
ENSG00000185298	-0.630843	0.011093	CCDC137
ENSG00000177600	-0.630578	0.0239228	RPLP2
ENSG00000103876	-0.630535	0.0275952	FAH
ENSG00000105248	-0.628092	0.0210041	CCDC94
ENSG00000106246	-0.628063	0.0127374	PTCD1
ENSG00000065054	-0.625822	0.033361	SLC9A3R2
ENSG00000165244	-0.625172	0.00124553	ZNF367
ENSG00000157870	-0.624886	0.0196266	FAM213B
ENSG00000124074	-0.624029	0.00928107	ENKD1
ENSG00000100413	-0.623655	0.0223547	POLR3H
ENSG00000242485	-0.62286	0.0385215	MRPL20
ENSG00000174547	-0.622144	0.0284003	MRPL11
ENSG00000162910	-0.621441	0.016205	MRPL55
ENSG00000184986	-0.621341	0.0409432	TMEM121
ENSG00000160999	-0.620953	0.0268506	SH2B2
ENSG00000088727	-0.62085	0.00772942	KIF9
ENSG00000149806	-0.619929	0.0244789	FAU
ENSG00000174109	-0.619627	0.0114564	C16orf91
ENSG00000276043	-0.618151	0.00940143	UHRF1
ENSG00000004864	-0.617943	0.0234191	SLC25A13
ENSG00000163528	-0.617594	0.0185762	CHCHD4
ENSG00000140365	-0.616968	0.0505595	COMMD4
ENSG00000182108	-0.615026	0.0565266	DEXI
ENSG00000154328	-0.614597	0.00287554	NEIL2
ENSG00000112877	-0.613919	0.00338789	CEP72
ENSG00000049541	-0.613917	0.00810865	RFC2
ENSG00000123810	-0.613765	0.033993	B9D2
ENSG00000152147	-0.613578	0.0391128	GEMIN6
ENSG00000103266	-0.613111	0.0142866	STUB1
ENSG00000164045	-0.612832	0.0452916	CDC25A
ENSG00000197451	-0.612573	0.0344249	HNRNPAB
ENSG00000105011	-0.612373	0.0162355	ASF1B
ENSG00000101442	-0.611228	0.0090258	ACTR5
ENSG00000257727	-0.610116	0.0459852	CNPY2
ENSG00000239789	-0.608632	0.0196126	MRPS17
ENSG00000176890	-0.606795	0.0103504	TYMS
ENSG00000155287	-0.606759	0.00909538	SLC25A28
ENSG00000111445	-0.604284	0.0122903	RFC5
ENSG00000142252	-0.603643	0.0246418	GEMIN7
ENSG00000109084	-0.602482	0.0240668	TMEM97
ENSG00000110107	-0.601769	0.0292117	PRPF19
ENSG00000100664	-0.598925	0.00996778	EIF5
ENSG00000165060	-0.59765	0.0380132	FXN
ENSG00000073536	-0.597095	0.022209	NLE1
ENSG00000160789	-0.596958	0.00758383	LMNA
ENSG00000135587	-0.59627	0.0213236	SMPD2
ENSG00000196262	-0.595887	0.0219296	PPIA
ENSG00000104889	-0.594803	0.0158545	RNASEH2A
ENSG00000179115	-0.594181	0.0371657	FARSA
ENSG00000167074	-0.59356	0.00555644	TEF
ENSG00000136261	-0.593477	0.0191527	BZW2
ENSG00000083635	-0.593321	0.00620995	NUFIP1
ENSG00000170779	-0.593207	0.00734115	CDCA4
ENSG00000103415	-0.593201	0.0213551	HMOX2
ENSG00000122034	-0.59295	0.0372094	GTF3A
ENSG00000104529	-0.59156	0.0141139	EEF1D
ENSG00000111671	-0.59068	0.0205298	SPSB2
ENSG00000247626	-0.590221	0.0212937	MARS2
ENSG00000213619	-0.58959	0.0242706	NDUFS3
ENSG00000204220	-0.58905	0.0318897	PFDN6
ENSG00000145220	-0.588944	0.0230806	LYAR
ENSG00000169738	-0.588694	0.0397099	DCXR
ENSG00000170515	-0.588633	0.0362556	PA2G4
ENSG00000188976	-0.586826	0.0211192	NOC2L
ENSG00000076248	-0.586666	0.0194807	UNG
ENSG00000108826	-0.586226	0.0532976	MRPL27
ENSG00000122547	-0.58591	0.00959011	EEPD1
ENSG00000175279	-0.585893	0.0565852	CENPS
ENSG00000213337	-0.583018	0.0271634	ANKRD39
ENSG00000164967	-0.582196	0.0233056	RPP25L
ENSG00000108106	-0.581857	0.0295744	UBE2S
ENSG00000132661	-0.580176	0.0228667	NXT1
ENSG00000178307	-0.580142	0.0300244	TMEM11
ENSG00000008324	-0.579525	0.0299323	SS18L2
ENSG00000141873	-0.578927	0.013417	SLC39A3
ENSG00000114631	-0.57732	0.0362524	PODXL2
ENSG00000102760	-0.576821	0.0189861	RGCC
ENSG00000130811	-0.576769	0.0308438	EIF3G
ENSG00000171848	-0.576112	0.0391262	RRM2
ENSG00000177380	-0.575319	0.00222804	PPFIA3
ENSG00000224631	-0.573458	0.0238817	RPS27AP16
ENSG00000090316	-0.573086	0.0216779	MAEA
ENSG00000164051	-0.572052	0.0137772	CCDC51
ENSG00000100726	-0.571157	0.0599974	TELO2
ENSG00000135245	-0.571036	0.0103509	HILPDA
ENSG00000143333	-0.570698	0.0218909	RGS16
ENSG00000104738	-0.568364	0.0428886	MCM4
ENSG00000123297	-0.568237	0.0162474	TSFM
ENSG00000133265	-0.568013	0.0232305	HSPBP1
ENSG00000124541	-0.567818	0.0364824	RRP36
ENSG00000156928	-0.567762	0.0448709	MALSU1
ENSG00000122140	-0.566375	0.0311237	MRPS2
ENSG00000108590	-0.566085	0.046983	MED31
ENSG00000157014	-0.566071	0.0470763	TATDN2
ENSG00000107338	-0.565233	0.0594564	SHB
ENSG00000134333	-0.564073	0.0149208	LDHA
ENSG00000105671	-0.564039	0.0345877	DDX49
ENSG00000151131	-0.563856	0.0366433	C12orf45
ENSG00000166963	-0.562812	0.0257916	MAP1A
ENSG00000153406	-0.561971	0.0200143	NMRAL1
ENSG00000123064	-0.561865	0.0109701	DDX54
ENSG00000149798	-0.561647	0.0234469	CDC42EP2
ENSG00000103152	-0.561329	0.0545644	MPG
ENSG00000099385	-0.559486	0.0398041	BCL7C
ENSG00000159259	-0.559087	0.0315018	CHAF1B
ENSG00000122687	-0.557846	0.0247265	MRM2
ENSG00000163950	-0.556699	0.0216025	SLBP
ENSG00000101945	-0.556062	0.0264083	SUV39H1
ENSG00000100479	-0.554945	0.01332	POLE2
ENSG00000135723	-0.554783	0.0329233	FHOD1
ENSG00000060762	-0.554329	0.0568398	MPC1
ENSG00000175768	-0.553623	0.0361395	TOMM5
ENSG00000148335	-0.553545	0.0582924	NTMT1
ENSG00000074800	-0.552855	0.0270508	ENO1
ENSG00000166189	-0.552106	0.0186647	HPS6
ENSG00000164405	-0.551949	0.0552571	UQCRQ
ENSG00000112039	-0.551493	0.0196266	FANCE
ENSG00000177192	-0.551143	0.0234141	PUS1
ENSG00000205363	-0.550587	0.055915	C15orf59
ENSG00000184281	-0.549811	0.0407836	TSSC4
ENSG00000147804	-0.549764	0.0300952	SLC39A4
ENSG00000130475	-0.549749	0.00422187	FCHO1
ENSG00000176720	-0.549156	0.027201	BOK
ENSG00000188243	-0.549106	0.0498273	COMMD6
ENSG00000178449	-0.54879	0.048573	COX14
ENSG00000104522	-0.546954	0.0501277	TSTA3
ENSG00000170846	-0.546952	0.0151886	AC093323.1
ENSG00000197483	-0.545704	0.0437746	ZNF628
ENSG00000184436	-0.545445	0.0191078	THAP7
ENSG00000189046	-0.54538	0.0280766	ALKBH2
ENSG00000165912	-0.544849	0.0221631	PACSIN3
ENSG00000136463	-0.544468	0.0205242	TACO1
ENSG00000136840	-0.544375	0.0373618	ST6GALNAC4
ENSG00000160957	-0.544257	0.0498964	RECQL4
ENSG00000176410	-0.543836	0.012326	DNAJC30
ENSG00000164081	-0.5432	0.0275784	TEX264
ENSG00000105202	-0.541156	0.0145747	FBL
ENSG00000131148	-0.540552	0.0546544	EMC8
ENSG00000167114	-0.54046	0.0439304	SLC27A4
ENSG00000119185	-0.539315	0.0470116	ITGB1BP1
ENSG00000062582	-0.538677	0.0251118	MRPS24
ENSG00000115758	-0.538664	0.0586952	ODC1
ENSG00000101400	-0.538178	0.0596489	SNTA1
ENSG00000149925	-0.537695	0.0413475	ALDOA
ENSG00000240972	-0.537327	0.043683	MIF
ENSG00000100911	-0.535628	0.044661	PSME2
ENSG00000126215	-0.535492	0.0431086	XRCC3
ENSG00000115317	-0.53502	0.0323248	HTRA2
ENSG00000131351	-0.534848	0.0166918	HAUS8
ENSG00000105085	-0.533765	0.0416221	MED26
ENSG00000132323	-0.533406	0.0449122	ILKAP
ENSG00000100300	-0.533035	0.039318	TSPO
ENSG00000160799	-0.532962	0.0275555	CCDC12
ENSG00000198258	-0.531768	0.0467967	UBL5
ENSG00000090971	-0.531607	0.0209442	NAT14
ENSG00000176014	-0.531167	0.0515936	TUBB6
ENSG00000137124	-0.530058	0.0318279	ALDH1B1
ENSG00000167747	-0.529628	0.0216966	C19orf48
ENSG00000125454	-0.529523	0.0296732	SLC25A19
ENSG00000172731	-0.52943	0.026686	LRRC20
ENSG00000145284	-0.528328	0.0412075	SCD5
ENSG00000115539	-0.52757	0.0455358	PDCL3
ENSG00000162783	-0.52666	0.0107716	IER5
ENSG00000198873	-0.526438	0.0511628	GRK5
ENSG00000186283	-0.525544	0.0238164	TOR3A
ENSG00000165916	-0.52503	0.0547007	PSMC3
ENSG00000114026	-0.52491	0.0347236	OGG1
ENSG00000217930	-0.524486	0.0296842	PAM16
ENSG00000130305	-0.524296	0.0343924	NSUN5
ENSG00000169598	-0.523721	0.0249564	DFFB
ENSG00000163319	-0.52372	0.0402108	MRPS18C
ENSG00000162076	-0.522157	0.0303689	FLYWCH2
ENSG00000173786	-0.520619	0.0367504	CNP
ENSG00000016391	-0.518749	0.0401112	CHDH
ENSG00000148187	-0.518589	0.0215439	MRRF
ENSG00000108010	-0.518562	0.0595319	GLRX3
ENSG00000092470	-0.51838	0.00298579	WDR76
ENSG00000274897	-0.517064	0.0599353	PANO1
ENSG00000100605	-0.516697	0.0142739	ITPK1
ENSG00000100347	-0.516588	0.0306667	SAMM50
ENSG00000187514	-0.516261	0.0402591	PTMA
ENSG00000117748	-0.515436	0.0199333	RPA2
ENSG00000111361	-0.514912	0.0362445	EIF2B1
ENSG00000109519	-0.514779	0.0292533	GRPEL1
ENSG00000141858	-0.514459	0.0555906	SAMD1
ENSG00000174371	-0.513741	0.0172267	EXO1
ENSG00000100138	-0.513556	0.0361951	SNU13
ENSG00000155366	-0.513146	0.043647	RHOC
ENSG00000165526	-0.512991	0.0145019	RPUSD4
ENSG00000272763	-0.512562	0.0251854	AC103702.2
ENSG00000155189	-0.5121	0.00722138	AGPAT5
ENSG00000125445	-0.511567	0.0371497	MRPS7
ENSG00000165609	-0.510493	0.0247598	NUDT5
ENSG00000183751	-0.510435	0.0405617	TBL3
ENSG00000160113	-0.510029	0.0261715	NR2F6
ENSG00000174173	-0.508725	0.0270699	TRMT10C
ENSG00000185803	-0.507853	0.0422689	SLC52A2
ENSG00000107872	-0.507762	0.0454736	FBXL15
ENSG00000164032	-0.507387	0.0345594	H2AFZ
ENSG00000127554	-0.506452	0.0331609	GFER
ENSG00000103037	-0.505648	0.0311105	SETD6
ENSG00000171960	-0.503985	0.0519897	PPIH
ENSG00000076003	-0.503571	0.00425183	MCM6
ENSG00000167508	-0.503452	0.058803	MVD
ENSG00000145912	-0.502976	0.0386543	NHP2
ENSG00000204356	-0.50267	0.033104	NELFE
ENSG00000172409	-0.502537	0.0448579	CLP 1
ENSG00000166171	-0.502323	0.0371358	DPCD
ENSG00000164897	-0.502201	0.0504424	TMUB1
ENSG00000132434	-0.501206	0.0421438	LANCL2
ENSG00000152253	-0.501007	0.01688	SPC25
ENSG00000135940	-0.500033	0.048952	COX5B
ENSG00000126088	-0.499668	0.0302473	UROD
ENSG00000100401	-0.498385	0.0363402	RANGAP1
ENSG00000173914	-0.498277	0.0251243	RBM4B
ENSG00000106009	-0.497833	0.0307047	BRAT1
ENSG00000164611	-0.497543	0.0228576	PTTG1
ENSG00000198056	-0.49615	0.015112	PRIM1
ENSG00000160972	-0.496127	0.0184111	PPP1R16A
ENSG00000100056	-0.495883	0.0496941	ESS2
ENSG00000006744	-0.494721	0.0175349	ELAC2
ENSG00000176946	-0.494055	0.0414491	THAP4
ENSG00000128294	-0.493975	0.0463278	TPST2
ENSG00000181026	-0.493665	0.0304516	AEN
ENSG00000243678	-0.4932	0.0338067	NME2
ENSG00000241360	-0.491882	0.0325624	PDXP
ENSG00000111669	-0.491532	0.0322537	TPI1
ENSG00000102178	-0.491224	0.0111413	UBL4A
ENSG00000124588	-0.491051	0.0599764	NQO2
ENSG00000141076	-0.490677	0.0453471	UTP4
ENSG00000171861	-0.488484	0.0158761	MRM3
ENSG00000065427	-0.486247	0.0253532	KARS
ENSG00000121211	-0.485942	0.0467352	MND1
ENSG00000184924	-0.485822	0.0540693	PTRHD1
ENSG00000280789	-0.485818	0.0341126	PAGR1
ENSG00000105364	-0.48464	0.0588307	MRPL4
ENSG00000111737	-0.483698	0.0193588	RAB35
ENSG00000205476	-0.483001	0.0305285	CCDC85C
ENSG00000166133	-0.482959	0.05462	RPUSD2
ENSG00000166851	-0.482945	0.0534296	PLK1
ENSG00000065268	-0.48207	0.0484033	WDR18
ENSG00000136908	-0.481019	0.0547203	DPM2
ENSG00000085999	-0.480225	0.0233961	RAD54L
ENSG00000100364	-0.480061	0.0398858	KIAA0930
ENSG00000196372	-0.479131	0.0199652	ASB13
ENSG00000251669	-0.479119	0.0287347	FAM86EP
ENSG00000165688	-0.478837	0.0451801	PMPCA
ENSG00000146109	-0.477209	0.0363736	ABT1
ENSG00000005022	-0.475459	0.0403922	SLC25A5
ENSG00000077152	-0.475159	0.0238537	UBE2T
ENSG00000198805	-0.474167	0.0483813	PNP
ENSG00000147684	-0.472215	0.0392092	NDUFB9
ENSG00000173581	-0.471526	0.0477854	CCDC106
ENSG00000244187	-0.471224	0.0519537	TMEM141
ENSG00000117394	-0.471159	0.0334359	SLC2A1
ENSG00000147586	-0.470898	0.0419802	MRPS28
ENSG00000182541	-0.470337	0.0505987	LIMK2
ENSG00000168884	-0.469795	0.0501236	TNIP2
ENSG00000161714	-0.469618	0.0315884	PLCD3
ENSG00000165283	-0.469611	0.0389895	STOML2
ENSG00000129255	-0.468945	0.0412049	MPDU1
ENSG00000184857	-0.46877	0.0423687	TMEM186
ENSG00000119559	-0.468163	0.0456947	C19orf25
ENSG00000141698	-0.468101	0.0500683	NT5C3B
ENSG00000175376	-0.467724	0.0439526	EIF1AD
ENSG00000154978	-0.466912	0.0293406	VOPP1
ENSG00000196642	-0.466848	0.0205948	RABL6
ENSG00000073578	-0.466722	0.0287443	SDHA
ENSG00000137656	-0.465027	0.0324163	BUD13
ENSG00000136270	-0.4646	0.026659	TBRG4
ENSG00000164087	-0.464546	0.0336671	POC1A
ENSG00000170855	-0.464128	0.0570528	TRIAP1
ENSG00000111057	-0.463857	0.0556072	KRT18
ENSG00000137054	-0.463562	0.00844295	POLR1E
ENSG00000197562	-0.463397	0.0267279	RAB40C
ENSG00000100749	-0.462404	0.0559014	VRK1
ENSG00000126453	-0.461981	0.0452858	BCL2L12
ENSG00000249353	-0.46181	0.0574793	NPM1P27
ENSG00000177954	-0.461668	0.0556018	RPS27
ENSG00000168569	-0.461529	0.048918	TMEM223
ENSG00000169592	-0.461378	0.0571791	INO80E
ENSG00000122873	-0.461197	0.0508441	CISD1
ENSG00000204209	-0.460957	0.0250972	DAXX
ENSG00000154832	-0.459872	0.0513122	CXXC1
ENSG00000090621	-0.459613	0.0104241	PABPC4
ENSG00000116525	-0.457729	0.0529427	TRIM62
ENSG00000169221	-0.457612	0.0459608	TBC1D10B
ENSG00000160439	-0.457578	0.0236694	RDH13
ENSG00000152240	-0.457519	0.0270703	HAUS1
ENSG00000132423	-0.4566	0.0575193	COQ3
ENSG00000165501	-0.454703	0.0469242	LRR1
ENSG00000171314	-0.454398	0.0328456	PGAM1
ENSG00000157927	-0.453571	0.020517	RADIL
ENSG00000145386	-0.451781	0.0167843	CCNA2
ENSG00000097021	-0.451686	0.0575147	ACOT7
ENSG00000116871	-0.451378	0.0538611	MAP7D1
ENSG00000235823	-0.450583	0.041391	OLMALINC
ENSG00000140280	-0.449359	0.0357287	LYSMD2
ENSG00000167625	-0.44919	0.0506155	ZNF526
ENSG00000161956	-0.449	0.0179028	SENP3
ENSG00000104731	-0.448542	0.032168	KLHDC4
ENSG00000198682	-0.448189	0.0591794	PAPSS2
ENSG00000089685	-0.44805	0.0560722	BIRC5
ENSG00000108384	-0.447627	0.0525598	RAD51C
ENSG00000128944	-0.447519	0.0558208	KNSTRN
ENSG00000136280	-0.446465	0.0488837	CCM2
ENSG00000069998	-0.446439	0.0325016	HDHD5
ENSG00000149636	-0.445601	0.0290893	DSN1
ENSG00000215021	-0.444792	0.0437067	PHB2
ENSG00000018699	-0.443884	0.00643333	TTC27
ENSG00000099364	-0.441464	0.0305094	FBXL19
ENSG00000100418	-0.440918	0.0524079	DESI1
ENSG00000163931	-0.440642	0.027314	TKT
ENSG00000077514	-0.438487	0.0166954	POLD3
ENSG00000004142	-0.436461	0.054634	POLDIP2
ENSG00000127423	-0.435875	0.0450637	AUNIP
ENSG00000198915	-0.434316	0.0291235	RASGEF1A
ENSG00000087586	-0.433473	0.0507661	AURKA
ENSG00000029993	-0.433389	0.0463741	HMGB3
ENSG00000167112	-0.431006	0.0582365	TRUB2
ENSG00000169021	-0.430164	0.0550742	UQCRFS1
ENSG00000122085	-0.427527	0.049324	MTERF4
ENSG00000203993	-0.425086	0.0407139	ARRDC1-AS1
ENSG00000079999	-0.42225	0.0403107	KEAP1
ENSG00000074266	-0.421794	0.0584462	EED
ENSG00000176490	-0.421276	0.0378523	DIRAS1
ENSG00000160753	-0.419074	0.0589207	RUSC1
ENSG00000141499	-0.418576	0.0533176	WRAP53
ENSG00000107672	-0.417231	0.0381784	NSMCE4A
ENSG00000136807	-0.416638	0.0486133	CDK9
ENSG00000204568	-0.415549	0.0301007	MRPS18B
ENSG00000067225	-0.415517	0.0510278	PKM
ENSG00000071655	-0.414888	0.0467705	MBD3
ENSG00000151065	-0.412912	0.0365317	DCP1B
ENSG00000124688	-0.412169	0.0512259	MAD2L1BP
ENSG00000167792	-0.409865	0.0404206	NDUFV1
ENSG00000177733	-0.409031	0.0228978	HNRNPA0
ENSG00000141480	-0.406282	0.0345176	ARRB2
ENSG00000130713	-0.404991	0.0560162	EXOSC2
ENSG00000205208	-0.404533	0.0541023	C4orf46
ENSG00000147274	-0.401845	0.0495302	RBMX
ENSG00000163156	-0.399862	0.0554847	SCNM1
ENSG00000130829	-0.399613	0.0451635	DUSP9
ENSG00000182307	-0.399189	0.0356395	C8orf33
ENSG00000188986	-0.395988	0.0529213	NELFB
ENSG00000245848	-0.395059	0.0508076	CEBPA
ENSG00000131470	-0.394301	0.0512787	PSMC3IP
ENSG00000130787	-0.393531	0.0400431	HIP1R
ENSG00000101181	-0.391001	0.0380724	MTG2
ENSG00000143179	-0.390135	0.0196456	UCK2
ENSG00000141098	-0.389749	0.0495401	GFOD2
ENSG00000204316	-0.388501	0.0533847	MRPL38
ENSG00000122783	-0.388288	0.0565906	C7orf49
ENSG00000178035	-0.387644	0.0514193	IMPDH2
ENSG00000173674	-0.379247	0.0560329	EIF1AX
ENSG00000130299	-0.374124	0.0364309	GTPBP3
ENSG00000204590	-0.371126	0.0356089	GNL1
ENSG00000101856	-0.368534	0.0545605	PGRMC1
ENSG00000141560	-0.367971	0.0569473	FN3KRP
ENSG00000154473	-0.36751	0.0560102	BUB3
ENSG00000144589	-0.363683	0.0487611	STK11IP
ENSG00000169100	-0.362942	0.0576898	SLC25A6
ENSG00000273604	-0.360288	0.0281956	EPOP
ENSG00000160917	-0.351688	0.0463358	CPSF4
ENSG00000266962	-0.348591	0.0479897	AC067852.2
ENSG00000169515	-0.347161	0.0349273	CCDC8
ENSG00000214022	-0.342713	0.0334303	REPIN1
ENSG00000147548	0.334942	0.0595405	NSD3
ENSG00000221978	0.339034	0.0526571	CCNL2
ENSG00000072778	0.344293	0.0523233	ACADVL
ENSG00000149577	0.352379	0.0502476	SIDT2
ENSG00000162298	0.36611	0.0412776	SYVN1
ENSG00000070214	0.370124	0.0447269	SLC44A1
ENSG00000163660	0.37475	0.0526718	CCNL1
ENSG00000151148	0.379103	0.0436235	UBE3B
ENSG00000014824	0.380114	0.0296428	SLC30A9
ENSG00000122218	0.382342	0.0589062	COPA
ENSG00000137845	0.384434	0.0582593	ADAM10
ENSG00000166532	0.388655	0.0526822	RIMKLB
ENSG00000169826	0.392512	0.0511446	CSGALNACT2
ENSG00000096093	0.404878	0.0477193	EFHC1
ENSG00000135870	0.408884	0.0554785	RC3H1
ENSG00000164056	0.409411	0.0515326	SPRY1
ENSG00000163125	0.411635	0.0570191	RPRD2
ENSG00000153936	0.41294	0.0564132	HS2ST1
ENSG00000144036	0.414796	0.0594722	EXOC6B
ENSG00000068912	0.420199	0.0503082	ERLEC1
ENSG00000025796	0.421568	0.0478664	SEC63
ENSG00000150630	0.423823	0.0376583	VEGFC
ENSG00000144115	0.423848	0.0453791	THNSL2
ENSG00000121989	0.429125	0.0329121	ACVR2A
ENSG00000164066	0.429673	0.0438536	INTU
ENSG00000214050	0.433882	0.0469653	FBXO16
ENSG00000164114	0.43428	0.047887	MAP9
ENSG00000157625	0.436267	0.0519037	TAB3
ENSG00000166435	0.437382	0.0530616	XRRA1
ENSG00000135596	0.438203	0.020626	MICAL1
ENSG00000075826	0.439069	0.053876	SEC31B
ENSG00000139324	0.440003	0.0311953	TMTC3
ENSG00000111897	0.441946	0.0515619	SERINC1
ENSG00000052841	0.441965	0.0395186	TTC17
ENSG00000091986	0.442926	0.053037	CCDC80
ENSG00000108509	0.448875	0.0549081	CAMTA2
ENSG00000144724	0.453095	0.0379428	PTPRG
ENSG00000124171	0.456354	0.0382513	PARD6B
ENSG00000049618	0.457852	0.0494621	ARID1B
ENSG00000135862	0.458071	0.0421629	LAMC1
ENSG00000156140	0.459191	0.0423779	ADAMTS3
ENSG00000032219	0.460585	0.0573295	ARID4A
ENSG00000075151	0.462953	0.0468905	EIF4G3
ENSG00000085788	0.465547	0.0423079	DDHD2
ENSG00000000971	0.467115	0.0414166	CFH
ENSG00000135677	0.468972	0.0306627	GNS
ENSG00000154654	0.469015	0.0438393	NCAM2
ENSG00000095397	0.469271	0.0191355	WHRN
ENSG00000164307	0.470329	0.0229597	ERAP1
ENSG00000160445	0.474106	0.0437346	ZER1
ENSG00000072135	0.475633	0.0338772	PTPN18
ENSG00000009413	0.477274	0.0530653	REV3L
ENSG00000145246	0.478997	0.037083	ATP10D
ENSG00000113369	0.479852	0.0196292	ARRDC3
ENSG00000139117	0.480564	0.0285857	CPNE8
ENSG00000174749	0.483372	0.0564665	FAM241A
ENSG00000168172	0.484129	0.0254349	HOOK3
ENSG00000145147	0.484422	0.0514658	SLIT2
ENSG00000091136	0.489102	0.0453998	LAMB1
ENSG00000154265	0.489453	0.0316055	ABCA5
ENSG00000120519	0.490846	0.0582003	SLC10A7
ENSG00000166340	0.50006	0.00275253	TPP1
ENSG00000140398	0.502294	0.0342867	NEIL1
ENSG00000068305	0.506649	0.0482793	MEF2A
ENSG00000112246	0.506847	0.0350669	SIM1
ENSG00000085224	0.507552	0.0308877	ATRX
ENSG00000083799	0.508049	0.0297269	CYLD
ENSG00000156103	0.508334	0.0376856	MMP16
ENSG00000169760	0.509659	0.0181249	NLGN1
ENSG00000054983	0.512773	0.0595374	GALC
ENSG00000167785	0.513083	0.0285577	ZNF558
ENSG00000172869	0.513733	0.0271719	DMXL1
ENSG00000164603	0.514052	0.0451548	BMT2
ENSG00000234745	0.517272	0.0034407	HLA-B
ENSG00000083097	0.517386	0.0379215	DOPEY1
ENSG00000168772	0.517811	0.0330635	CXXC4
ENSG00000131374	0.521206	0.020036	TBC1D5
ENSG00000146587	0.522051	0.0349457	RBAK
ENSG00000198380	0.523661	0.0293714	GFPT1
ENSG00000149231	0.524666	0.0275027	CCDC82
ENSG00000136021	0.527808	0.028348	SCYL2
ENSG00000055609	0.528542	0.057019	KMT2C
ENSG00000112773	0.528928	0.0401075	FAM46A
ENSG00000117228	0.529864	0.0330792	GBP1
ENSG00000104133	0.531683	0.0152601	SPG11
ENSG00000168152	0.532495	0.0471736	THAP9
ENSG00000154642	0.535995	0.0534185	C21orf91
ENSG00000256223	0.538682	0.0281444	ZNF10
ENSG00000138834	0.539294	0.0462723	MAPK8IP3
ENSG00000087074	0.540692	0.0347359	PPP1R15A
ENSG00000092439	0.54133	0.0371494	TRPM7
ENSG00000181192	0.545239	0.0425325	DHTKD1
ENSG00000263956	0.550797	0.0381788	NBPF11
ENSG00000113638	0.55108	0.0245343	TTC33
ENSG00000105426	0.551356	0.0217375	PTPRS
ENSG00000106460	0.552548	0.0172351	TMEM106B
ENSG00000088340	0.556357	0.0508896	FER1L4
ENSG00000157796	0.556883	0.0216558	WDR19
ENSG00000129003	0.558312	0.0249867	VPS13C
ENSG00000075420	0.559256	0.03202	FNDC3B
ENSG00000137103	0.560059	0.0191938	TMEM8B
ENSG00000115137	0.560374	0.0263982	DNAJC27
ENSG00000248334	0.560719	0.0520381	WHAMMP2
ENSG00000256043	0.562338	0.0540541	CTSO
ENSG00000276141	0.563666	0.0576143	WHAMMP3
ENSG00000149311	0.564339	0.0321008	ATM
ENSG00000123636	0.564433	0.0428115	BAZ2B
ENSG00000274349	0.564563	0.0430048	ZNF658
ENSG00000158528	0.565981	0.0263174	PPP1R9A
ENSG00000224660	0.566842	0.0395689	SH3BP5-AS1
ENSG00000206538	0.56689	0.0599438	VGLL3
ENSG00000172638	0.567596	0.00232697	EFEMP2
ENSG00000196712	0.567613	0.0389158	NF1
ENSG00000188554	0.570162	0.0326344	NBR1
ENSG00000140199	0.570873	0.0368868	SLC12A6
ENSG00000124508	0.572196	0.02694	BTN2A2
ENSG00000110841	0.572977	0.0403302	PPFIBP1
ENSG00000152582	0.573994	0.0318816	SPEF2
ENSG00000128881	0.576252	0.0380947	TTBK2
ENSG00000179912	0.576387	0.0256841	R3HDM2
ENSG00000075213	0.5779	0.0246529	SEMA3A
ENSG00000119397	0.578353	0.0552701	CNTRL
ENSG00000234684	0.578551	0.0264861	SDCBP2-AS1
ENSG00000254337	0.578839	0.0442095	AC083967.1
ENSG00000185650	0.579504	0.0168187	ZFP36L1
ENSG00000051108	0.579917	0.00278487	HERPUD1
ENSG00000111653	0.580451	0.0540406	ING4
ENSG00000186951	0.581131	0.0526844	PPARA
ENSG00000130751	0.581195	0.0526768	NPAS1
ENSG00000139318	0.587315	0.00483297	DUSP6
ENSG00000150093	0.590657	0.0373936	ITGB1
ENSG00000174485	0.591483	0.0360386	DENND4A
ENSG00000117139	0.592175	0.0449565	KDM5B
ENSG00000261971	0.59311	0.0421054	MMP25-AS1
ENSG00000185761	0.594821	0.0329106	ADAMTSL5
ENSG00000154237	0.59576	0.0201789	LRRK1
ENSG00000240024	0.597	0.0255284	LINC00888
ENSG00000165392	0.598411	0.0263029	WRN
ENSG00000213903	0.599406	0.0585907	LTB4R
ENSG00000229358	0.599934	0.0533222	DPY19L1P1
ENSG00000141376	0.601913	0.0337235	BCAS3
ENSG00000116668	0.604164	0.0233889	SWT1
ENSG00000196967	0.605044	0.0144943	ZNF585A
ENSG00000166165	0.606264	0.00844295	CKB
ENSG00000149428	0.606995	0.0114374	HYOU1
ENSG00000139182	0.612106	0.024611	CLSTN3
ENSG00000111961	0.612585	0.0516158	SASH1
ENSG00000135828	0.612819	0.0134785	RNASEL
ENSG00000152409	0.613021	0.0380769	JMY
ENSG00000138468	0.613269	0.032504	SENP7
ENSG00000010704	0.615508	0.0309691	HFE
ENSG00000230551	0.615557	0.0495759	AC021078.1
ENSG00000114270	0.618572	0.0442245	COL7A1
ENSG00000238083	0.619602	0.0539247	LRRC37A2
ENSG00000014123	0.620358	0.0181708	UFL1
ENSG00000183571	0.620707	0.0448257	PGPEP1L
ENSG00000019991	0.622116	0.0235853	HGF
ENSG00000173209	0.623406	0.0163963	AHSA2P
ENSG00000111058	0.625287	0.0580541	ACSS3
ENSG00000112972	0.633014	0.00449027	HMGCS1
ENSG00000112812	0.635468	0.051435	PRSS16
ENSG00000187164	0.636754	0.0266962	SHTN1
ENSG00000214021	0.637095	0.0184642	TTLL3
ENSG00000114439	0.639368	0.00296113	BBX
ENSG00000243176	0.640449	0.0572522	AC092944.1
ENSG00000089057	0.642723	0.0477047	SLC23A2
ENSG00000026950	0.643839	0.0289723	BTN3A1
ENSG00000133812	0.646256	0.0313348	SBF2
ENSG00000177888	0.647839	0.0152931	ZBTB41
ENSG00000147421	0.649354	0.00572651	HMBOX1
ENSG00000151320	0.650445	0.0362662	AKAP6
ENSG00000128342	0.654621	0.0294798	LIF
ENSG00000179979	0.655036	0.00536158	NA
ENSG00000189127	0.656542	0.0439606	ANKRD34B
ENSG00000134243	0.663268	0.0164827	SORT1
ENSG00000114933	0.664713	0.0199301	INO80D
ENSG00000123836	0.66529	0.0225081	PFKFB2
ENSG00000096654	0.665332	0.0357222	ZNF184
ENSG00000123240	0.667105	0.00780511	OPTN
ENSG00000096872	0.667901	0.0174945	IFT74
ENSG00000133110	0.672705	0.0452593	POSTN
ENSG00000160961	0.674298	0.0282313	ZNF333
ENSG00000074181	0.674353	0.00876401	NOTCH3
ENSG00000090530	0.674946	0.00012468	P3H2
ENSG00000128016	0.675285	0.0187495	ZFP36
ENSG00000138449	0.678313	0.00606373	SLC40A1
ENSG00000153214	0.678712	0.0422627	TMEM87B
ENSG00000134698	0.681322	0.0177937	AGO4
ENSG00000205517	0.681348	0.00357781	RGL3
ENSG00000197959	0.683281	0.0178145	DNM3
ENSG00000204410	0.683807	0.0375212	MSH5
ENSG00000134294	0.684306	0.0109786	SLC38A2
ENSG00000065809	0.684532	0.0411697	FAM107B
ENSG00000064989	0.686117	0.0138901	CALCRL
ENSG00000166762	0.686199	0.0510594	CATSPER2
ENSG00000107864	0.686747	0.0489491	CPEB3
ENSG00000152926	0.68783	0.0222867	ZNF117
ENSG00000124406	0.692318	0.0458471	ATP8A1
ENSG00000260404	0.692523	0.0554827	AC110079.1
ENSG00000204084	0.69495	0.0225326	INPP5B
ENSG00000173230	0.696142	0.0122237	GOLGB1
ENSG00000171988	0.696147	0.0219833	JMJD1C
ENSG00000135298	0.697044	0.0145544	ADGRB3
ENSG00000267121	0.700435	0.0490471	AC008105.3
ENSG00000113448	0.702091	0.0126771	PDE4D
ENSG00000067141	0.704334	0.0338464	NEO1
ENSG00000219626	0.708438	0.0487214	FAM228B
ENSG00000255282	0.710488	0.0253102	WTAPP1
ENSG00000188153	0.714277	0.00136644	COL4A5
ENSG00000267002	0.714622	0.00537078	AC060780.1
ENSG00000223760	0.715517	0.0265099	MED15P9
ENSG00000130150	0.71889	0.0257652	MOSPD2
ENSG00000153993	0.728822	0.0138045	SEMA3D
ENSG00000138688	0.729316	0.0226254	KIAA1109
ENSG00000204248	0.732405	0.0319017	COL11A2
ENSG00000168671	0.737646	0.022462	UGT3A2
ENSG00000249572	0.73867	0.0438539	AC034231.1
ENSG00000267750	0.741899	0.0218677	RUNDC3A-AS1
ENSG00000103599	0.743837	0.0160928	IQCH
ENSG00000178385	0.746173	0.0348035	PLEKHM3
ENSG00000180318	0.747088	0.0438995	ALX1
ENSG00000162687	0.747669	0.013769	KCNT2
ENSG00000147162	0.74939	0.0158399	OGT
ENSG00000168917	0.760286	0.00320944	SLC35G2
ENSG00000143387	0.760334	0.0108852	CTSK
ENSG00000141068	0.760737	0.0150557	KSR1
ENSG00000138448	0.764697	0.0137723	ITGAV
ENSG00000101104	0.765492	0.00735037	PABPC1L
ENSG00000198398	0.769849	0.000927041	TMEM207
ENSG00000113916	0.772652	0.0130434	BCL6
ENSG00000056558	0.772981	0.0589739	TRAF1
ENSG00000150672	0.773176	0.00205094	DLG2
ENSG00000221947	0.77502	0.0135769	XKR9
ENSG00000173575	0.776604	0.0151924	CHD2
ENSG00000179454	0.778709	0.00828762	KLHL28
ENSG00000124613	0.779968	0.0314	ZNF391
ENSG00000134343	0.781192	0.0136371	ANO3
ENSG00000198315	0.781858	0.00939312	ZKSCAN8
ENSG00000155304	0.783245	0.0118398	HSPA13
ENSG00000133794	0.787093	0.0452296	ARNTL
ENSG00000108797	0.794166	0.00372551	CNTNAP1
ENSG00000058063	0.79579	0.0061462	ATP11B
ENSG00000071537	0.797013	0.00129034	SEL1L
ENSG00000073605	0.801799	0.0149619	GSDMB
ENSG00000055732	0.804059	0.0117467	MCOLN3
ENSG00000167861	0.805288	0.00950147	HID1
ENSG00000163703	0.81484	0.00519313	CRELD1
ENSG00000118985	0.815125	0.0299842	ELL2
ENSG00000167524	0.817835	0.0277296	SGK494
ENSG00000171551	0.818684	0.0185063	ECEL1
ENSG00000106261	0.819558	0.000877249	ZKSCAN1
ENSG00000145476	0.820322	0.0150927	CYP4V2
ENSG00000143248	0.822116	0.0269385	RGS5
ENSG00000170381	0.825787	0.00272721	SEMA3E
ENSG00000137474	0.829301	0.0297653	MYO7A
ENSG00000144642	0.829735	0.0141426	RBMS3
ENSG00000164331	0.833732	0.0228354	ANKRA2
ENSG00000154310	0.834398	0.0245149	TNIK
ENSG00000167554	0.84208	0.0220171	ZNF610
ENSG00000162738	0.84214	0.00130026	VANGL2
ENSG00000230630	0.848128	0.0130239	DNM3OS
ENSG00000183044	0.849937	0.0481985	ABAT
ENSG00000164099	0.851292	0.0293924	PRSS12
ENSG00000135749	0.854127	0.0530514	PCNX2
ENSG00000170989	0.855282	0.0562113	S1PR1
ENSG00000164938	0.855782	0.0180266	TP53INP1
ENSG00000012822	0.856962	0.0150834	CALCOCO1
ENSG00000146350	0.858268	0.0102222	TBC1D32
ENSG00000126952	0.861359	0.0414555	NXF5
ENSG00000204186	0.863306	0.0368712	ZDBF2
ENSG00000179915	0.864897	0.0192544	NRXN1
ENSG00000112414	0.866234	0.00392254	ADGRG6
ENSG00000225465	0.870308	0.0353483	RFPL1S
ENSG00000106804	0.870556	0.0367408	C5
ENSG00000186814	0.873501	0.00722625	ZSCAN30
ENSG00000153822	0.879017	0.0188188	KCNJ16
ENSG00000215068	0.880315	0.015734	AC025171.2
ENSG00000213222	0.881107	0.0300209	AC093724.1
ENSG00000010310	0.881759	0.0313772	GIPR
ENSG00000187017	0.882423	0.0520773	ESPN
ENSG00000197565	0.885338	0.0491591	COL4A6
ENSG00000168994	0.885528	0.00263527	PXDC1
ENSG00000132003	0.885748	0.0349881	ZSWIM4
ENSG00000163430	0.886275	0.00205031	FSTL1
ENSG00000163975	0.898498	0.00154975	MELTF
ENSG00000254815	0.898982	0.0228096	AP006284.1
ENSG00000188338	0.902106	0.00427783	SLC38A3
ENSG00000158079	0.904339	0.0145442	PTPDC1
ENSG00000198932	0.905572	0.051033	GPRASP1
ENSG00000186301	0.906207	0.00919387	MST1P2
ENSG00000184925	0.911467	0.0336802	LCN12
ENSG00000130768	0.912285	0.0440982	SMPDL3B
ENSG00000230258	0.913163	0.0268413	AC005208.1
ENSG00000165028	0.914043	0.0410535	NIPSNAP3B
ENSG00000173531	0.91704	0.0315266	MST1
ENSG00000182796	0.920672	0.00746691	TMEM198B
ENSG00000011028	0.922211	0.00998008	MRC2
ENSG00000251562	0.931013	0.0052111	MALAT1
ENSG00000088538	0.939566	0.0104646	DOCK3
ENSG00000142798	0.94012	0.0239296	HSPG2
ENSG00000260916	0.942359	0.0127383	CCPG1
ENSG00000020181	0.943587	0.0196396	ADGRA2
ENSG00000246859	0.944506	0.0302168	STARD4-AS1
ENSG00000157657	0.94477	0.0119889	ZNF618
ENSG00000132510	0.945028	0.0128861	KDM6B
ENSG00000251192	0.946174	0.0451568	ZNF674
ENSG00000120899	0.947208	0.0112759	PTK2B
ENSG00000175161	0.951347	0.00690131	CADM2
ENSG00000049656	0.951538	0.017523	CLPTM1L
ENSG00000163431	0.951706	0.0167492	LMOD1
ENSG00000145012	0.957823	0.000119916	LPP
ENSG00000104967	0.963617	0.0140887	NOVA2
ENSG00000130653	0.972673	0.0312453	PNPLA7
ENSG00000129595	0.972929	0.044238	EPB41L4A
ENSG00000102908	0.972949	0.0225012	NFAT5
ENSG00000144821	0.974487	0.0113501	MYH15
ENSG00000116962	0.97527	0.0244147	NID1
ENSG00000214456	0.976286	0.0560267	PLIN5
ENSG00000056487	0.98025	0.000764624	PHF21B
ENSG00000188177	0.982775	0.0341661	ZC3H6
ENSG00000273033	0.983238	0.0319351	LINC02035
ENSG00000280355	0.985603	0.0434166	AL132656.4
ENSG00000198939	0.98898	0.0394067	ZFP2
ENSG00000253741	0.991283	0.0384572	AC108002.1
ENSG00000107099	0.991769	0.032542	DOCK8
ENSG00000099365	0.995345	0.0156027	STX1B
ENSG00000138434	0.999501	0.00636318	SSFA2
ENSG00000239467	1.01029	0.0228291	AC007405.3
ENSG00000164342	1.0115	0.00467105	TLR3
ENSG00000237125	1.01163	0.035901	HAND2-AS1
ENSG00000170345	1.01215	0.00803298	FOS
ENSG00000261360	1.01413	0.0463267	AC010491.1
ENSG00000130147	1.01867	0.0212794	SH3BP4
ENSG00000181804	1.01892	0.00710063	SLC9A9
ENSG00000270728	1.02101	0.0559047	AL035413.2
ENSG00000117525	1.02175	0.0387881	F3
ENSG00000245532	1.02874	0.014809	NEAT1
ENSG00000197892	1.03179	0.00272325	KIF13B
ENSG00000204789	1.04222	0.00702052	ZNF204P
ENSG00000105856	1.04238	0.0138204	HBP1
ENSG00000049239	1.04335	0.0130162	H6PD
ENSG00000230724	1.04569	0.0136776	LINC01001
ENSG00000142173	1.05382	9.59566e-05	COL6A2
ENSG00000226696	1.05557	0.0492484	LENG8-AS1
ENSG00000166432	1.06078	0.00591979	ZMAT1
ENSG00000135439	1.06241	0.02014	AGAP2
ENSG00000141505	1.06336	0.00822901	ASGR1
ENSG00000250091	1.07261	0.0343257	DNAH10OS
ENSG00000225764	1.07287	0.0158918	P3H2-AS1
ENSG00000028310	1.07555	0.00320853	BRD9
ENSG00000251026	1.07574	0.0335354	LINC02163
ENSG00000105696	1.08345	0.000799053	TMEM59L
ENSG00000131018	1.08786	0.0320845	SYNE1
ENSG00000182257	1.08871	0.0506073	PRR34
ENSG00000049192	1.08882	0.0534123	ADAMTS6
ENSG00000175197	1.08988	0.00445192	DDIT3
ENSG00000116544	1.09812	0.0449307	DLGAP3
ENSG00000153157	1.10032	0.0215081	SYCP2L
ENSG00000006459	1.10083	0.00887014	KDM7A
ENSG00000178947	1.10265	0.0452247	SMIM10L2A
ENSG00000134548	1.10654	0.0444664	SPX
ENSG00000176244	1.10818	0.0426966	ACBD7
ENSG00000141497	1.1086	0.0335946	ZMYND15
ENSG00000132702	1.11641	0.0113161	HAPLN2
ENSG00000204257	1.11648	0.0302593	HLA-DMA
ENSG00000274750	1.11769	0.0117373	HIST1H3E
ENSG00000258768	1.12321	0.00388105	AL356019.2
ENSG00000064763	1.12442	0.0497019	FAR2
ENSG00000074370	1.12893	0.00734237	ATP2A3
ENSG00000167608	1.13009	0.0146699	TMC4
ENSG00000259065	1.14148	0.0331611	AC005520.2
ENSG00000104419	1.14227	0.0497263	NDRG1
ENSG00000275395	1.14634	0.00266357	FCGBP
ENSG00000251136	1.15108	0.00391725	AF117829.1
ENSG00000166323	1.15221	0.0133751	C11orf65
ENSG00000248126	1.17166	0.0343468	AC091849.1
ENSG00000163346	1.17361	0.0109912	PBXIP1
ENSG00000181885	1.17678	0.0561707	CLDN7
ENSG00000272140	1.17954	0.0509047	AC022400.5
ENSG00000123384	1.18487	0.00635029	LRP1
ENSG00000159208	1.18741	0.0208533	CIART
ENSG00000256673	1.20041	0.0310272	AC141557.1
ENSG00000243224	1.2024	0.0450123	AC006252.1
ENSG00000169894	1.20383	0.0245788	MUC3A
ENSG00000123870	1.20659	0.0252284	ZNF137P
ENSG00000115935	1.20855	0.00668599	WIPF1
ENSG00000012171	1.21312	0.0153273	SEMA3B
ENSG00000076770	1.21468	0.019767	MBNL3
ENSG00000164088	1.21912	0.0142689	PPM1M
ENSG00000164327	1.22226	2.07752e-06	RICTOR
ENSG00000167103	1.22556	0.0492703	PIP5KL1
ENSG00000196083	1.23549	2.01253e-06	IL1RAP
ENSG00000231551	1.23761	0.030682	AC245100.4
ENSG00000147642	1.24934	0.0465433	SYBU
ENSG00000135525	1.2535	0.0208051	MAP7
ENSG00000133134	1.25439	0.0162295	BEX2
ENSG00000246982	1.25581	0.0585809	Z84485.1
ENSG00000174469	1.25762	0.00296979	CNTNAP2
ENSG00000187984	1.26616	0.0288744	ANKRD19P
ENSG00000258334	1.27805	0.0382694	AC125611.4
ENSG00000073331	1.28335	0.0175588	ALPK1
ENSG00000226985	1.2895	0.000613272	LINC01203
ENSG00000114796	1.29307	0.00403801	KLHL24
ENSG00000119681	1.2946	0.00807264	LTBP2
ENSG00000154760	1.29518	0.0409771	SLFN13
ENSG00000164463	1.29617	0.00393789	CREBRF
ENSG00000175274	1.29994	8.52518e-06	TP53I11
ENSG00000163347	1.30648	3.06292e-06	CLDN1
ENSG00000268812	1.30652	0.0125637	AC004264.1
ENSG00000179855	1.30783	0.00497101	GIPC3
ENSG00000253305	1.3114	0.0349367	PCDHGB6
ENSG00000143469	1.31343	0.0385375	SYT14
ENSG00000116191	1.31663	0.000288062	RALGPS2
ENSG00000273333	1.32063	0.0531778	AL662884.1
ENSG00000090539	1.32134	0.0159623	CHRD
ENSG00000170153	1.32503	0.010022	RNF150
ENSG00000113946	1.32521	3.03269e-07	CLDN16
ENSG00000266714	1.32538	0.0138839	MYO15B
ENSG00000104848	1.33391	0.0215909	KCNA7
ENSG00000105289	1.33534	0.0169583	TJP3
ENSG00000102401	1.34342	0.0169488	ARMCX3
ENSG00000170485	1.35294	0.00180801	NPAS2
ENSG00000071242	1.35471	0.0146799	RPS6KA2
ENSG00000139269	1.35633	0.0186772	INHBE
ENSG00000258183	1.36379	0.0111051	LINC02392
ENSG00000179399	1.36644	0.0551931	GPC5
ENSG00000177694	1.36898	0.00496625	NAALADL2
ENSG00000087116	1.37565	0.0575782	ADAMTS2
ENSG00000175155	1.39385	0.0128657	YPEL2
ENSG00000105499	1.39413	0.00212848	PLA2G4C
ENSG00000196668	1.40239	0.0491823	LINC00173
ENSG00000161381	1.40274	0.0452581	PLXDC1
ENSG00000179388	1.41268	0.00332184	EGR3
ENSG00000129757	1.41272	0.0101262	CDKN1C
ENSG00000189184	1.41656	0.0112701	PCDH18
ENSG00000208024	1.42036	0.0323215	MIR199A2
ENSG00000174567	1.42079	0.0202427	GOLT1A
ENSG00000236516	1.42112	0.0224615	KLF2P4
ENSG00000210077	1.43166	2.5749e-05	MT-TV
ENSG00000210049	1.43596	0.000406744	MT-TF
ENSG00000225783	1.44123	0.0162329	MIAT
ENSG00000235703	1.44567	0.0165017	LINC00894
ENSG00000268575	1.4589	0.000561586	AL031282.2
ENSG00000187260	1.46262	0.0161801	WDR86
ENSG00000116176	1.46673	0.0577198	TPSG1
ENSG00000185291	1.4677	0.042328	IL3RA
ENSG00000197594	1.46889	0.0119982	ENPP1
ENSG00000166046	1.47321	0.0533523	TCP11L2
ENSG00000116667	1.47727	0.0277203	C1orf21
ENSG00000231196	1.48936	0.0154221	NA
ENSG00000010810	1.49032	0.0311679	FYN
ENSG00000136404	1.50428	0.00919978	TM6SF1
ENSG00000226434	1.5059	8.72504e-05	AC135371.1
ENSG00000226314	1.50909	0.00849213	ZNF192P1
ENSG00000237094	1.53788	0.0388547	AL732372.2
ENSG00000113504	1.54696	3.8843e-05	SLC12A7
ENSG00000169836	1.55585	0.0478707	TACR3
ENSG00000129946	1.56173	0.0109514	SHC2
ENSG00000274292	1.5618	0.0316013	AC084018.2
ENSG00000268204	1.56717	0.0428884	AC008763.1
ENSG00000157601	1.57896	0.00920965	MX1
ENSG00000227212	1.58692	0.0339357	PFN1P6
ENSG00000231216	1.59806	0.0450375	AC004674.1
ENSG00000169885	1.61537	0.0235619	CALML6
ENSG00000178977	1.62636	0.0181401	LINC00324
ENSG00000133246	1.62677	0.0236411	PRAM1
ENSG00000135919	1.64557	0.00254345	SERPINE2
ENSG00000224066	1.64684	0.0250229	AL049795.1
ENSG00000254064	1.66502	0.0481437	AC105206.2
ENSG00000272980	1.66609	0.0431551	Z94721.2
ENSG00000172264	1.68553	0.00522829	MACROD2
ENSG00000240990	1.69626	0.0427517	HOXA11-AS
ENSG00000071539	1.69902	0.0258686	TRIP13
ENSG00000165731	1.70217	0.0303837	RET
ENSG00000224081	1.73645	0.0301137	SLC44A3-AS1
ENSG00000262583	1.73807	0.0304965	AC009163.5
ENSG00000246763	1.73892	0.000251863	RGMB-AS1
ENSG00000203581	1.73914	0.0261127	OR1F2P
ENSG00000120327	1.76664	0.00302522	PCDHB14
ENSG00000147003	1.76678	0.000847594	CLTRN
ENSG00000275778	1.76744	0.042436	AC018630.2
ENSG00000273018	1.79849	0.0448643	AC107983.2
ENSG00000214279	1.80386	0.00450448	SCART1
ENSG00000275832	1.82541	0.0262399	ARHGAP23
ENSG00000164694	1.83088	0.0545031	FNDC1
ENSG00000077264	1.85596	0.0148987	PAK3
ENSG00000005187	1.87295	0.0306992	ACSM3
ENSG00000170006	1.91013	0.039089	TMEM154
ENSG00000172232	1.92774	0.0140387	AZU1
ENSG00000271755	1.93637	0.00989446	AL031118.1
ENSG00000139515	1.9598	0.00754756	PDX1
ENSG00000137285	1.96258	0.00739653	TUBB2B
ENSG00000111981	1.9731	0.00377139	ULBP1
ENSG00000213999	1.97458	0.0247874	MEF2B
ENSG00000228626	1.9763	0.0122875	AC245100.3
ENSG00000133401	1.9848	0.000299548	PDZD2
ENSG00000197558	2.02301	0.00502994	SSPO
ENSG00000126733	2.04939	1.21729e-05	DACH2
ENSG00000123612	2.08273	0.0452281	ACVR1C
ENSG00000196139	2.104	0.0174769	AKR1C3
ENSG00000222046	2.10779	0.0263846	DCDC2B
ENSG00000115339	2.10974	0.0112312	GALNT3
ENSG00000106688	2.1367	5.75443e-07	SLC1A1
ENSG00000182179	2.13813	0.00612927	UBA7
ENSG00000277406	2.15598	0.0246094	AC245407.1
ENSG00000266824	2.16501	0.0206783	AC129492.4
ENSG00000188848	2.16645	3.46332e-11	BEND4
ENSG00000231105	2.20787	0.0344003	AL031728.1
ENSG00000138622	2.21078	0.0141221	HCN4
ENSG00000130518	2.22709	0.0181525	IQCN
ENSG00000225148	2.23415	0.0116293	AL050338.1
ENSG00000270935	2.29748	0.0203852	AL021808.1
ENSG00000122574	2.3713	6.01667e-07	WIPF3
ENSG00000053747	2.37511	0.000762034	LAMA3
ENSG00000162344	2.42519	0.0492836	FGF19
ENSG00000117226	2.43343	5.04644e-05	GBP3
ENSG00000205890	2.51719	0.0267163	AC108134.1
ENSG00000124126	2.53888	8.09793e-13	PREX1
ENSG00000145287	2.59164	0.000124368	PLAC8
ENSG00000146592	2.63384	0.0137542	CREB5
ENSG00000112175	2.7139	0.000640323	BMP5
ENSG00000064042	2.73348	1.98708e-13	LIMCH1
ENSG00000172403	2.74504	0.0545394	SYNPO2
ENSG00000139910	2.75796	4.45635e-08	NOVA1
ENSG00000113594	2.76216	1.40438e-07	LIFR
ENSG00000115232	2.7737	0.00515123	ITGA4
ENSG00000150347	2.77536	0.0386635	ARID5B
ENSG00000279312	2.80781	0.0416662	AL136164.4
ENSG00000154118	2.88714	7.39796e-07	JPH3
ENSG00000085276	2.91618	0.000347763	MECOM
ENSG00000174640	3.0515	5.07672e-05	SLCO2A1
ENSG00000135116	3.08102	0.0088017	HRK
ENSG00000268869	3.08701	0.0293216	ESPNP
ENSG00000113361	3.42127	3.54926e-06	CDH6
ENSG00000185008	3.44855	0.000544494	ROBO2
ENSG00000131196	3.62047	0.000673515	NFATC1
ENSG00000230798	3.65455	5.57179e-05	FOXD3-AS1
ENSG00000151834	3.84434	0.0115527	GABRA2
ENSG00000114279	3.92042	0.000203465	FGF12
ENSG00000150722	4.25304	7.15237e-05	PPP1R1C
ENSG00000164236	4.5565	9.69935e-15	ANKRD33B
ENSG00000157110	4.92005	1.53545e-27	RBPMS
ENSG00000178162	5.29743	9.62424e-05	FAR2P2
